# Supplementary material for: Single-cell transcriptomics captures features of human midbrain development and dopamine neuron diversity in brain organoids
Source: Nat Commun. 2021 Dec 15;12:7302. doi: 10.1038/s41467-021-27464-5 (PMC8674361; doi:10.1038/s41467-021-27464-5)
Supplement: Supplementary file 5 — source data electrophysiology files Fig4,8 [file 41467_2021_27464_MOESM5_ESM.zip]

Archive with 28 entries (28 files):
- 18925036.abf
- __MACOSX/._18925036.abf
- 19110034.abf
- __MACOSX/._19110034.abf
- 19412000.abf
- __MACOSX/._19412000.abf
- 19412005.abf
- __MACOSX/._19412005.abf
- 19412006.abf
- __MACOSX/._19412006.abf
- 19412016.abf
- __MACOSX/._19412016.abf
- 19430060.abf
- __MACOSX/._19430060.abf
- 19830001.abf
- __MACOSX/._19830001.abf
- 20320001.abf
- __MACOSX/._20320001.abf
- 20320023.abf
- __MACOSX/._20320023.abf
- 20426013.abf
- __MACOSX/._20426013.abf
- 20426035.abf
- __MACOSX/._20426035.abf
- 20426036.abf
- __MACOSX/._20426036.abf
- 20426037.abf
- __MACOSX/._20426037.abf
