# Supplementary material for: Single-cell transcriptomics captures features of human midbrain development and dopamine neuron diversity in brain organoids
Source: Nat Commun. 2021 Dec 15;12:7302. doi: 10.1038/s41467-021-27464-5 (PMC8674361; doi:10.1038/s41467-021-27464-5)
Supplement: Supplementary file 6 — source data electrophysiology files S6 [file 41467_2021_27464_MOESM6_ESM.zip]

Archive with 13 entries (12 files):
- 21629038.abf
- __MACOSX/
- __MACOSX/._21629038.abf
- 21702018.abf
- __MACOSX/._21702018.abf
- 21702016.abf
- __MACOSX/._21702016.abf
- 21630013.abf
- __MACOSX/._21630013.abf
- 21630029.abf
- __MACOSX/._21630029.abf
- 21630015.abf
- __MACOSX/._21630015.abf
