# Supplementary material for: Single-cell transcriptomics captures features of human midbrain development and dopamine neuron diversity in brain organoids
Source: Nat Commun. 2021 Dec 15;12:7302. doi: 10.1038/s41467-021-27464-5 (PMC8674361; doi:10.1038/s41467-021-27464-5)
Supplement: Supplementary file 7 — source data files [file 41467_2021_27464_MOESM7_ESM.xlsx]

## Sheet: Fig1
Fig 1b
	OCT4	NANOG	FOXA2	SHH	CORIN	OTX1	LMX1A	LMX1B	CNPY1	BRA	SOX17
org-1	0.01	0.0022	1404.2	582.3	422.1	9.2	6.1	336.8	110.3	0.0011	0.0034
org-2	0.002	0.0072	987.1	422.8	539.8	14.3	5.9	440.9	302.5	0.0004	0.007
org-3	0.001	0.0012	1127.1	383.2	729.8	18.2	12.3	550.8	264.1	0.0001	0.0002
Fig 1k
	MAP2		FOXA2		MASH1
	start	end	start	end	start	end
org-1	0.833866	1	0.687898	0.915605	0.152761	1
org-2	0.773312	1	0.672926	0.893584	0.273114	1
org-3	0.782313	1	0.548433	0.809117	0.19	1
org-4	0.74	1	0.59	0.845113	0.24	1
org-5	0.799786	1	0.630332	0.899289	0.17	1
org-6	0.84	1	0.61	0.95	0.249378	1
org-7	0.87	1	0.54	1	0.156095	1

## Sheet: Fig3
Fig 3d
Group	Sample	% cells in cluster	group
Early	12standardorgday60	20.76	Day60
Late	12standardorgday60	79.24	Day60
Early	13standardorgday60	39.35	Day60
Late	13standardorgday60	60.65	Day60
Early	14standardorgday60	17.84	Day60
Late	14standardorgday60	82.16	Day60
Early	15standardorgday60	19.54	Day60
Late	15standardorgday60	80.46	Day60
Early	16standardorgday60	7.1	Day60
Late	16standardorgday60	92.9	Day60
Early	1standardorgday120	50.92	Day120
Late	1standardorgday120	49.08	Day120
Early	1standardorgday15	40.65	Day15
Late	1standardorgday15	59.35	Day15
Early	1standardorgday30	64.02	Day30
Late	1standardorgday30	35.98	Day30
Early	1standardorgday90	16.75	Day90
Late	1standardorgday90	83.25	Day90
Early	2standardorgday120	47.15	Day120
Late	2standardorgday120	52.85	Day120
Early	2standardorgday15	48.09	Day15
Late	2standardorgday15	51.91	Day15
Early	2standardorgday30	23.81	Day30
Late	2standardorgday30	76.19	Day30
Early	2standardorgday90	11.31	Day90
Late	2standardorgday90	88.69	Day90
Early	3standardorgday120	40.78	Day120
Late	3standardorgday120	59.22	Day120
Early	3standardorgday30	20.76	Day30
Late	3standardorgday30	79.24	Day30
Early	4standardorgday120	11.23	Day120
Late	4standardorgday120	88.77	Day120
Early	4standardorgday30	46.92	Day30
Late	4standardorgday30	53.08	Day30
Early	5standardorgday120	10.43	Day120
Late	5standardorgday120	89.57	Day120
Early	5standardorgday30	28.72	Day30
Late	5standardorgday30	71.28	Day30
Early	6standardorgday120	21.24	Day120
Late	6standardorgday120	78.76	Day120
Fig 3e
Gene	Group	Expression	SEM
ID3	DA early	0.398	0.012
NES	DA early	0.683	0.012
SOX2	DA early	0.722	0.014
RFX4	DA early	0.695	0.014
LMX1A	DA early	0.02	0.002
NR4A2	DA early	0.02	0.003
SCN2A	DA early	0.113	0.005
SLC18A2	DA early	0.003	0.001
KCNC2	DA early	0.023	0.002
OTX2	DA early	0.016	0.002
TH	DA early	0.223	0.008
PITX3	DA early	0.001	0
ID3	DA late	0.111	0.004
NES	DA late	0.315	0.006
SOX2	DA late	0.276	0.006
RFX4	DA late	0.16	0.004
LMX1A	DA late	0.036	0.002
NR4A2	DA late	0.041	0.002
SCN2A	DA late	0.212	0.005
SLC18A2	DA late	0.008	0.001
KCNC2	DA late	0.039	0.002
OTX2	DA late	0.036	0.002
TH	DA late	0.253	0.006
PITX3	DA late	0.001	0

## Sheet: Fig4
	Fig. 4I
	Inward Current (pA)
	core	edge
org-1	0	-1193.8
org-2	0	-281.4
org-3	0	-3108.5
org-4	0	-2049.6
org-5	0	-1842.7
org-6	0	-1481.9
org-7	0	-2507.3
org-8	0	-1409.9
org-9	-37.2	-2000
org-10	-181.3	-1284.8
org-11	0	-2745.4
org-12	0	-1235
org-13	0	-4072.9
org-14	0	-1871.9
org-15	0	-2204
org-16	0	-1516
org-17	0
org-18	0
org-19	0
org-20	0

## Sheet: Fig5
Fig 5h
	non-silk	silk
org-1	0.81	0.63
org-2	0.78	0.65
org-3	0.87	0.63
org-4	0.71	0.73
org-5	0.79	0.63
org-6	0.78	0.55
org-7	0.78	0.58
org-8	0.84	0.63
Fig 5o
		non-silk	silk
FOXA2	org-1	22.3	38.6
	org-2	24.1	42.4
	org-3	34.7	44.1
OTX2	org-1	10.2	20.5
	org-2	12.3	22.4
	org-3	16.1	24.6
5p		non-silk	silk
TH	org-1	33.2	68.4
	org-2	29.1	72.4
	org-3	41.5	77.6
MAP2	org-1	20.4	36.1
	org-2	16.7	34.3
	org-3	25.3	32.2

## Sheet: Fig6
Fig 6d				Fig 6e
Group	Replicate	% cells		Gene	Group	Expression
Org	org-1	12.6619		DCX	Org	0.388666
Org	org-2	16.7247		STMN2	Org	0.606606
Org	org-3	13.3117		PBX1	Org	0.432035
silk w/o lam	org-1	18.0726		TH	Org	0.0481316
silk w/o lam	org-2	17.4539		DCX	silk w/o lam	0.396907
silk w/o lam	org-3	15.3301		STMN2	silk w/o lam	0.6822
silk + lam	org-1	30.6376		PBX1	silk w/o lam	0.419346
silk + lam	org-2	31.3089		TH	silk w/o lam	0.0410777
silk + lam	org-3	28.042		DCX	silk + lam	0.695897
				STMN2	silk + lam	1.1768
				PBX1	silk + lam	0.558156
				TH	silk + lam	0.104476
Fig 6f
FOXA2	ORG	w/o lam	Lam		DDC	ORG	w/o lam	Lam
org-1	998.2	892.1	1000.3			230.1	237.7	260.8
org-2	592.47	798.48	1098			135.4	195.6	242.1
org-3	1030.3	947.346	1140.5			160.7	250.9	285.3
Nurr1					TH
org-1	2400.3	2073.6	2291.7			1948.4	3439.1	3532.2
org-2	1898.8	1798.4	2498.2			2461.3	2784.7	3832.6
org-3	1589.2	1929.7	2547.2			3686.8	3090.3	3245.3
Fig 6i		non-silk	silk		Fig 6l				Fig 6m
A-group	org-1	23.8	35		group	Replicate	% cells		Gene	Group	Expression
	org-2	13.9	40.5		Org	org-1	2.55556		TH	Org1	0.0840464
	org-3	25.3	36		Org	org-2	2		SLC6A3	Org2	0.00415812
	org-4	32	48.1		Org	org-3	1.77778		KCNQ2	Org3	0.148082
					Org	org-4	9.33333		ALDH1A1	Org4	0.00174723
B-group	org-1	21.3	38.5		Org	org-5	13.1667		PITX3	Org5	0.00093246
	org-2	40.3	40.3		Org	org-6	9.66667		KCNJ6	Org6	0.0866877
	org-3	25.9	34.5		silk + lam	org-1	20.6111		TH	silk-org1	0.126468
	org-4	19.3	37.1		silk + lam	org-2	22.5556		SLC6A3	silk-org2	0.000491566
					silk + lam	org-3	20.8333		KCNQ2	silksilk-org3	0.251465
C-group	org-1	40.4	37.1		silk + lam	org-4	21.7778		ALDH1A1	silk-org4	0.00829739
	org-2	30.3	33.2		silk + lam	org-5	20.2222		PITX3	silk-org5	0.00398376
	org-3	27.6	43.6		silk + lam	org-6	21.4444		KCNJ6	silk-org6	0.135945
	org-4	40.5	40.4
D-group	org-1	31.1	33.4
	org-2	20	33.8
	org-3	43.8	40.5
	org-4	32.7	35.3

## Sheet: Fig 7
Fig. 7c					Fig. 7d				Fig. 7e
	non-silk	silk				non-silk	silk				core non-silk	core silk
org-1	0.772	0.495			org-1	0.358	0.015			org-1	0.214	0.043
org-2	0.81	0.254			org-2	0.26	0.043			org-2	0.086	0.144
org-3	0.683	0.856			org-3	0.204	0.144			org-3	0.237	0.101
org-4	0.774	0.778			org-4	0.214	0.101			org-4	0.175	0.062
org-5	0.332	0.499			org-5	0.086	0.062			org-5	0.077	0
org-6	0.56	0.392			org-6	0.237	0			org-6	0.235	0
org-7	0.527	0.364			org-7	0.175	0			org-7	0.143	0
org-8	0.475	0.214			org-8	0.235	0			org-8	0.219	0.059
org-9	0.594	0.298			org-9	0.077	0.059			org-9	0.358	0.015
org-10	0.518				org-10	0.143				org-10	0.26
org-11	0.585				org-11	0.219				org-11	0.204
Fig. 7f
TH edge			TH core
	non-silk	silk		non-silk	silk
org-1	55	66.4		0.4	36.1
org-2	60.2	72.7		9.1	30.8
org-3	58.9	63.8		14.2	35.9
org-4	46.6	61.1		4.9	29.51
org-5	64.3	71.6		1.2	31.3
org-6	40.6	61.5		5.3	33.6
GIRK2 edge			GIRK2 core
org-1	51	41.4		0	25.6
org-2	38.1	36.5		17.2	20.8
org-3	28.9	47.5		13.3	27.8
org-4	44.4	37.7		6	26.1
org-5	36.9	49.8		8.3	22.3
org-6	22.5	32.4		17.8	29.1
CALB edge			CALB core
org-1	33.5	36.4		0	15.4
org-2	36.9	27.1		13.7	23.5
org-3	27.3	38.4		6.6	21.1
org-4	42.6	33.3		3	19.7
org-5	22.1	35.7		8.6	22.2
org-6	18.3	25.8		14.2	17.7
DDC edge			DDC core
org-1	61.4	60.7		13.4	43.3
org-2	49.8	48.1		31.5	35.9
org-3	42.9	53.8		28.1	40.4
org-4	51.5	48.1		16.1	36.7
org-5	47.1	55.9		19.3	32.2
org-6	38.2	44.2		22.1	37.2
Fig. 7h
Fig. 7i
Fig. 7p	non-silk	silk			Fig. 7q		non-silk	silk
org-1	14.5	4.4				single cells_Events	6211	24876
org-2	22.1	1.7				AnnexinV+ Prop. Iodide-_Median	45007	7626
org-3	18.3	3.2				AnnexinV+ Prop. Iodide+_Median	52975	12105
Fig 7k
	Sample2_silk__GCAGCTGTCCACCTCA.1	Sample2_silk__CTAACTTAGAAGGCTC.1	Sample2_silk__GGGACCTTCGATTGAC.1	Sample2_silk__CAACCAACACTCGATA.1	Sample2_silk__AATTCCTAGCAGCGAT.1	Sample2_silk__GTCATGAGTCGTTTCC.1	Sample2_silk__ACTTATCTCGTTCGCT.1	Sample2_silk__CGTAAGTTCTAGCCTC.1	Sample2_silk__GGGATGACACGTCTCT.1	Sample2_silk__TAGCACAAGTATCTGC.1	Sample2_silk__CTAAGTGTCTTTGCTA.1	Sample2_silk__AAAGTCCTCTCTAGGA.1	Sample2_silk__TCTTAGTAGGCCTGAA.1	Sample2_silk__TACACCCAGTGATTCC.1	Sample2_silk__GATGTTGTCCGAGATT.1	Sample2_silk__AAGAACAGTCACTCGG.1	Sample2_silk__TGTCCACTCCTTTAGT.1	Sample2_silk__GCCAGCACACGTAGTT.1	Sample2_silk__TATTTCGTCCGCATAA.1	Sample2_silk__TGAGACTTCACTTATC.1	Sample2_silk__TGCATCCGTCAGGCAA.1	Sample2_silk__GTCAAACTCGGTTAGT.1	Sample2_silk__GGGATGACAAGATTGA.1	Sample2_silk__GGTGAAGAGTGTCATC.1	Sample2_silk__GTCATGATCTAGTTCT.1	Sample2_silk__AATGCCACAGAGTGAC.1	Sample2_silk__CTTCTAAGTCTTACAG.1	Sample2_silk__ATGACCAGTCTCGGAC.1	Sample2_silk__AATTTCCTCCCATTCG.1	Sample2_silk__CTTTCAATCCCAATAG.1	Sample2_silk__TTGGTTTCATACCAGT.1	Sample2_silk__CCGGGTAGTGAGTGAC.1	Sample2_silk__CTTCTCTAGATGCTTC.1	Sample2_silk__TATATCCGTATTGCCA.1	Sample2_silk__GATGTTGCACTCCTTG.1	Sample2_silk__ACCCTCATCGGTTAGT.1	Sample2_silk__CTAACCCCAGCAGAAC.1	Sample2_silk__GTGTGATAGTCATCCA.1	Sample2_silk__TCCCATGTCTTTCAGT.1	Sample2_silk__CATAGACTCGCTGTCT.1	Sample2_silk__AGGTCTAGTCTTCAAG.1	Sample2_silk__AGGGAGTAGAAGCGGG.1	Sample2_silk__CGAAGTTAGAGAAGGT.1	Sample2_silk__TCAGCCTAGTCCTACA.1	Sample2_silk__TACTGCCGTGTTAGCT.1	Sample2_silk__CCTCAACAGACCTGGA.1	Sample2_silk__TCGGGACTCGAAGAAT.1	Sample2_silk__GTCGTTCCACGCTATA.1	Sample2_silk__CCTCCTCGTTAGTTCG.1
PGK1	0	0.86307	0.907355	1.12898	1.31621	0	0	1.95168	1.08164	2.28346	0	0	2.07765	1.84571	1.58196	1.63421	1.26449	3.02941	2.8623	0	1.84583	0	0	1.34079	0.900969	2.11938	1.59802	1.16648	0	1.69678	1.47629	0	0.94974	1.32436	0	0.935022	1.80197	0	0	2.44247	1.51524	0	0	2.22177	0	1.43655	1.43973	0.582933	1.51427
PDIA3	1.22474	0	0.907355	1.64577	0.860621	3.02754	0	1.71025	1.08164	1.37038	0	0	1.50248	1.29919	2.00698	0	0	0	0	0	0	1.43435	0	1.34079	0.900969	0	1.59802	1.16648	0	0.748621	0.988922	1.1733	0.94974	1.32436	0	0.935022	0.988498	1.89314	0	0	1.02074	0	0.999324	2.38586	0	1.43655	0	0.720299	0.780257
ENO1	0	0	0	1.64577	0.860621	0	1.27909	1.71025	1.7705	1.37038	0	0	0	0.847222	0.827749	0	1.80543	0	0	0	1.84583	2.00065	0	0	0	2.11938	0	0.744476	0	1.17191	0.988922	0	0	0.867051	0	0.935022	0	0	0	1.8327	2.09199	0	0.999324	1.78073	0	1.43655	1.43973	0.423648	1.51427
HERPUD1	1.22474	0.86307	0	1.64577	1.62804	0	0	1.39134	0	0	1.72387	0	0	0.847222	1.27434	2.22471	0	0	0	0	0	1.43435	1.85806	0.880056	1.36711	0	0	1.16648	1.21332	0	0	1.1733	0.94974	0.867051	0	0	1.80197	0	1.59113	0	0	1.97778	0	0.972572	0	2.36259	0	1.04603	0.780257
PPP1R15A	0	0	0	0	0.860621	0	0	0	0	0	0	0	0	0	0.827749	1.63421	0	0	0	0	1.02165	0	0	0	0	0	0	1.16648	0	0	0.446465	1.1733	0	0	0	0.935022	0	0	0	0	0	0	0	0	0	0	0	0.234093	0
DDIT3	1.22474	0	1.37511	1.12898	0.860621	0	0	0	0	0	0	0	0	0	0.827749	0	0	0	0	2.16619	0	1.43435	0	0.880056	1.36711	0	0	1.16648	0	0	0.754033	0	0	0.867051	0	0	0	1.34027	0	1.28795	1.02074	0	0	0.972572	0	0	0	0	0
[truncated: 2,938 more columns]

## Sheet: Fig8
	Fig 8f			Fig 8I
	RMP values (mV)			Inward Current (pA)
	core	edge		core	edge
org-1	-40	-41.5	org-1	-2371.8	-2000
org-2	-49	-80	org-2	-645.8	-5329
org-3	-38.8	-45	org-3	-1744.4	-586.5
org-4	-36	-30	org-4	-441.9	-3004.8
org-5	-48	-52	org-5	-941.16	-600
org-6	-46	-52	org-6	-496.3	-4548
org-7	-23	-43	org-7	-2831.4	-831
org-8	-35	-40	org-8	-570.1	-1185.3
org-9	-42	-55	org-9	-1517.3	-1908
org-10	-45.7	-56	org-10	-1390.4	-1987.9
org-11	-40	-68	org-11	-3057.3	-6363.7
org-12	-64	-62	org-12	-4269.4	-540.16
org-13	-45.9	-54	org-13	-2678.8	-2244.3
org-14	-72	-69	org-14	-3358.2	-2403.6
org-15	-65	-60	org-15	-1347	-5972.9
org-16	-70	-70	org-16	-4700.9	-3588.9
org-17	-40	-70	org-17		-1110.2
org-18	-45	-40
org-19	-42	-49
org-20	-50	-42
Fig 8o
non-silk													Fig 8p	silk
org-1	org-2	org-3	org-4	org-5	org-6		ctrl 1	ctrl 2	ctrl 3					org-1	org-2	org-3	org-4	org-5	org-6
Amperometric i-t Curve	Amperometric i-t Curve	Amperometric i-t Curve	Amperometric i-t Curve	Amperometric i-t Curve	Amperometric i-t Curve		Amperometric i-t Curve	Amperometric i-t Curve	Amperometric i-t Curve					Amperometric i-t Curve	Amperometric i-t Curve	Amperometric i-t Curve	Amperometric i-t Curve	Amperometric i-t Curve	Amperometric i-t Curve
Data Source: Experiment	Data Source: Experiment	Data Source: Experiment	Data Source: Experiment	Data Source: Experiment	Data Source: Experiment		Data Source: Experiment	Data Source: Experiment	Data Source: Experiment					Data Source: Experiment	Data Source: Experiment	Data Source: Experiment	Data Source: Experiment	Data Source: Experiment	Data Source: Experiment
Instrument Model: CHI1010A	Instrument Model: CHI1010A	Instrument Model: CHI1010A	Instrument Model: CHI1010A	Instrument Model: CHI1010A	Instrument Model: CHI1010A		Instrument Model: CHI1010A	Instrument Model: CHI1010A	Instrument Model: CHI1010A					Instrument Model: CHI1010A	Instrument Model: CHI1010A	Instrument Model: CHI1010A	Instrument Model: CHI1010A	Instrument Model: CHI1010A	Instrument Model: CHI1010A
Header:	Header:	Header:	Header:	Header:	Header:		Header:	Header:	Header:					Header:	Header:	Header:	Header:	Header:	Header:
Note:	Note:	Note:	Note:	Note:	Note:		Note:	Note:	Note:					Note:	Note:	Note:	Note:	Note:	Note:
Init E (V) = 0.5	Init E (V) = 0.5	Init E (V) = 0.5	Init E (V) = 0.5	Init E (V) = 0.5	Init E (V) = 0.5		Init E (V) = 0.5	Init E (V) = 0.5	Init E (V) = 0.5					Init E (V) = 0.5	Init E (V) = 0.5	Init E (V) = 0.5	Init E (V) = 0.5	Init E (V) = 0.5	Init E (V) = 0.5
Sample Interval (s) = 0.1	Sample Interval (s) = 0.1	Sample Interval (s) = 0.1	Sample Interval (s) = 0.1	Sample Interval (s) = 0.1	Sample Interval (s) = 0.1		Sample Interval (s) = 0.1	Sample Interval (s) = 0.1	Sample Interval (s) = 0.1					Sample Interval (s) = 0.1	Sample Interval (s) = 0.1	Sample Interval (s) = 0.1	Sample Interval (s) = 0.1	Sample Interval (s) = 0.1	Sample Interval (s) = 0.1
Run Time (sec) = 1000	Run Time (sec) = 1000	Run Time (sec) = 1000	Run Time (sec) = 1000	Run Time (sec) = 1000	Run Time (sec) = 1000		Run Time (sec) = 1000	Run Time (sec) = 1000	Run Time (sec) = 1000					Run Time (sec) = 1000	Run Time (sec) = 1000	Run Time (sec) = 1000	Run Time (sec) = 1000	Run Time (sec) = 1000	Run Time (sec) = 1000
Quiet Time (sec) = 0	Quiet Time (sec) = 0	Quiet Time (sec) = 0	Quiet Time (sec) = 0	Quiet Time (sec) = 0	Quiet Time (sec) = 0		Quiet Time (sec) = 0	Quiet Time (sec) = 0	Quiet Time (sec) = 0					Quiet Time (sec) = 0	Quiet Time (sec) = 0	Quiet Time (sec) = 0	Quiet Time (sec) = 0	Quiet Time (sec) = 0	Quiet Time (sec) = 0
Sensitivity (A/V) = 1e-8	Sensitivity (A/V) = 1e-8	Sensitivity (A/V) = 1e-8	Sensitivity (A/V) = 1e-8	Sensitivity (A/V) = 1e-8	Sensitivity (A/V) = 1e-8		Sensitivity (A/V) = 1e-8	Sensitivity (A/V) = 1e-8	Sensitivity (A/V) = 1e-8					Sensitivity (A/V) = 1e-8	Sensitivity (A/V) = 1e-8	Sensitivity (A/V) = 1e-8	Sensitivity (A/V) = 1e-8	Sensitivity (A/V) = 1e-8	Sensitivity (A/V) = 1e-8
Time/sec, Current/A	Time/sec, Current/A	Time/sec, Current/A	Time/sec, Current/A	Time/sec, Current/A	Time/sec, Current/A		Time/sec, Current/A	Time/sec, Current/A	Time/sec, Current/A					Time/sec, Current/A	Time/sec, Current/A	Time/sec, Current/A	Time/sec, Current/A	Time/sec, Current/A	Time/sec, Current/A
1.000e-1, 1.003e-7	1.000e-1, 5.526e-7	1.000e-1, 5.285e-7	1.000e-1, 5.341e-7	1.000e-1, 5.262e-7	1.000e-1, 8.962e-7		1.000e-1, 8.802e-7	1.000e-1, 5.526e-7	1.000e-1, 1.003e-7					1.000e-1, 1.003e-7	1.000e-1, 4.518e-7	1.000e-1, 6.392e-7	1.000e-1, 4.549e-7	1.000e-1, 3.944e-7	1.000e-1, 1.250e-6
2.000e-1, 1.003e-7	2.000e-1, 2.771e-7	2.000e-1, 2.397e-7	2.000e-1, 2.342e-7	2.000e-1, 2.242e-7	2.000e-1, 4.328e-7		2.000e-1, 4.276e-7	2.000e-1, 2.771e-7	2.000e-1, 1.003e-7					2.000e-1, 1.003e-7	2.000e-1, 1.985e-7	2.000e-1, 5.767e-7	2.000e-1, 1.947e-7	2.000e-1, 1.642e-7	2.000e-1, 6.327e-7
3.000e-1, 1.003e-7	3.000e-1, 1.967e-7	3.000e-1, 1.651e-7	3.000e-1, 1.566e-7	3.000e-1, 1.474e-7	3.000e-1, 2.971e-7		3.000e-1, 2.979e-7	3.000e-1, 1.967e-7	3.000e-1, 1.003e-7					3.000e-1, 1.003e-7	3.000e-1, 1.350e-7	3.000e-1, 5.304e-7	3.000e-1, 1.299e-7	3.000e-1, 1.090e-7	3.000e-1, 4.429e-7
4.000e-1, 1.003e-7	4.000e-1, 1.613e-7	4.000e-1, 1.346e-7	4.000e-1, 1.246e-7	4.000e-1, 1.159e-7	4.000e-1, 2.386e-7		4.000e-1, 2.415e-7	4.000e-1, 1.613e-7	4.000e-1, 1.003e-7					4.000e-1, 1.003e-7	4.000e-1, 1.100e-7	4.000e-1, 4.942e-7	4.000e-1, 1.040e-7	4.000e-1, 8.773e-8	4.000e-1, 3.590e-7
5.000e-1, 1.003e-7	5.000e-1, 1.393e-7	5.000e-1, 1.172e-7	5.000e-1, 1.052e-7	5.000e-1, 9.776e-8	5.000e-1, 2.038e-7		5.000e-1, 2.081e-7	5.000e-1, 1.393e-7	5.000e-1, 1.003e-7					5.000e-1, 1.003e-7	5.000e-1, 9.514e-8	5.000e-1, 4.650e-7	5.000e-1, 8.943e-8	5.000e-1, 7.642e-8	5.000e-1, 3.099e-7
6.000e-1, 1.003e-7	6.000e-1, 1.246e-7	6.000e-1, 1.048e-7	6.000e-1, 9.174e-8	6.000e-1, 8.489e-8	6.000e-1, 1.804e-7		6.000e-1, 1.853e-7	6.000e-1, 1.246e-7	6.000e-1, 1.003e-7					6.000e-1, 1.003e-7	6.000e-1, 8.491e-8	6.000e-1, 4.408e-7	6.000e-1, 7.906e-8	6.000e-1, 6.827e-8	6.000e-1, 2.762e-7
7.000e-1, 8.863e-8	7.000e-1, 1.130e-7	7.000e-1, 9.609e-8	7.000e-1, 8.184e-8	7.000e-1, 7.592e-8	7.000e-1, 1.628e-7		7.000e-1, 1.681e-7	7.000e-1, 1.130e-7	7.000e-1, 1.003e-7					7.000e-1, 1.003e-7	7.000e-1, 7.751e-8	7.000e-1, 4.204e-7	7.000e-1, 7.163e-8	7.000e-1, 6.225e-8	7.000e-1, 2.509e-7
8.000e-1, 5.791e-8	8.000e-1, 1.043e-7	8.000e-1, 8.905e-8	8.000e-1, 7.454e-8	8.000e-1, 6.903e-8	8.000e-1, 1.498e-7		8.000e-1, 1.543e-7	8.000e-1, 1.043e-7	8.000e-1, 1.003e-7					8.000e-1, 1.003e-7	8.000e-1, 7.178e-8	8.000e-1, 4.030e-7	8.000e-1, 6.576e-8	8.000e-1, 5.716e-8	8.000e-1, 2.315e-7
9.000e-1, 4.939e-8	9.000e-1, 9.711e-8	9.000e-1, 8.356e-8	9.000e-1, 6.844e-8	9.000e-1, 6.304e-8	9.000e-1, 1.390e-7		9.000e-1, 1.440e-7	9.000e-1, 9.711e-8	9.000e-1, 1.003e-7					9.000e-1, 1.003e-7	9.000e-1, 6.685e-8	9.000e-1, 3.879e-7	9.000e-1, 6.113e-8	9.000e-1, 5.323e-8	9.000e-1, 2.161e-7
1.000e+0, 4.553e-8	1.000e+0, 9.081e-8	1.000e+0, 7.856e-8	1.000e+0, 6.368e-8	1.000e+0, 5.877e-8	1.000e+0, 1.302e-7		1.000e+0, 1.352e-7	1.000e+0, 9.081e-8	1.000e+0, 1.003e-7					1.000e+0, 1.003e-7	1.000e+0, 6.292e-8	1.000e+0, 3.747e-7	1.000e+0, 5.732e-8	1.000e+0, 5.026e-8	1.000e+0, 2.028e-7
1.100e+0, 4.291e-8	1.100e+0, 8.552e-8	1.100e+0, 7.463e-8	1.100e+0, 5.972e-8	1.100e+0, 5.487e-8	1.100e+0, 1.223e-7		1.100e+0, 1.267e-7	1.100e+0, 8.552e-8	1.100e+0, 1.003e-7					1.100e+0, 1.003e-7	1.100e+0, 5.966e-8	1.100e+0, 3.630e-7	1.100e+0, 5.400e-8	1.100e+0, 4.741e-8	1.100e+0, 1.924e-7
1.200e+0, 4.116e-8	1.200e+0, 8.113e-8	1.200e+0, 7.148e-8	1.200e+0, 5.617e-8	1.200e+0, 5.133e-8	1.200e+0, 1.159e-7		1.200e+0, 1.209e-7	1.200e+0, 8.113e-8	1.200e+0, 1.003e-7					1.200e+0, 1.003e-7	1.200e+0, 5.698e-8	1.200e+0, 3.526e-7	1.200e+0, 5.155e-8	1.200e+0, 4.501e-8	1.200e+0, 1.830e-7
1.300e+0, 3.981e-8	1.300e+0, 7.733e-8	1.300e+0, 6.825e-8	1.300e+0, 5.329e-8	1.300e+0, 4.883e-8	1.300e+0, 1.104e-7		1.300e+0, 1.155e-7	1.300e+0, 7.733e-8	1.300e+0, 1.003e-7					1.300e+0, 1.003e-7	1.300e+0, 5.407e-8	1.300e+0, 3.433e-7	1.300e+0, 4.909e-8	1.300e+0, 4.336e-8	1.300e+0, 1.752e-7
1.400e+0, 3.859e-8	1.400e+0, 7.456e-8	1.400e+0, 6.552e-8	1.400e+0, 5.084e-8	1.400e+0, 4.610e-8	1.400e+0, 1.056e-7		1.400e+0, 1.104e-7	1.400e+0, 7.456e-8	1.400e+0, 1.003e-7					1.400e+0, 1.003e-7	1.400e+0, 5.235e-8	1.400e+0, 3.349e-7	1.400e+0, 4.709e-8	1.400e+0, 4.154e-8	1.400e+0, 1.676e-7
1.500e+0, 3.744e-8	1.500e+0, 7.136e-8	1.500e+0, 6.315e-8	1.500e+0, 4.840e-8	1.500e+0, 4.361e-8	1.500e+0, 1.018e-7		1.500e+0, 1.062e-7	1.500e+0, 7.136e-8	1.500e+0, 1.003e-7					1.500e+0, 1.003e-7	1.500e+0, 5.002e-8	1.500e+0, 3.273e-7	1.500e+0, 4.525e-8	1.500e+0, 4.006e-8	1.500e+0, 1.619e-7
1.600e+0, 3.633e-8	1.600e+0, 6.894e-8	1.600e+0, 6.135e-8	1.600e+0, 4.660e-8	1.600e+0, 4.174e-8	1.600e+0, 9.777e-8		1.600e+0, 1.023e-7	1.600e+0, 6.894e-8	1.600e+0, 1.003e-7					1.600e+0, 1.003e-7	1.600e+0, 4.818e-8	1.600e+0, 3.203e-7	1.600e+0, 4.340e-8	1.600e+0, 3.861e-8	1.600e+0, 1.565e-7
1.700e+0, 3.559e-8	1.700e+0, 6.660e-8	1.700e+0, 5.916e-8	1.700e+0, 4.507e-8	1.700e+0, 3.984e-8	1.700e+0, 9.414e-8		1.700e+0, 9.869e-8	1.700e+0, 6.660e-8	1.700e+0, 1.003e-7					1.700e+0, 1.003e-7	1.700e+0, 4.726e-8	1.700e+0, 3.139e-7	1.700e+0, 4.210e-8	1.700e+0, 3.760e-8	1.700e+0, 1.515e-7
1.800e+0, 3.474e-8	1.800e+0, 6.445e-8	1.800e+0, 5.746e-8	1.800e+0, 4.343e-8	1.800e+0, 3.876e-8	1.800e+0, 9.161e-8		1.800e+0, 9.573e-8	1.800e+0, 6.445e-8	1.800e+0, 1.003e-7					1.800e+0, 1.003e-7	1.800e+0, 4.547e-8	1.800e+0, 3.080e-7	1.800e+0, 4.077e-8	1.800e+0, 3.654e-8	1.800e+0, 1.472e-7
1.900e+0, 3.439e-8	1.900e+0, 6.237e-8	1.900e+0, 5.595e-8	1.900e+0, 4.163e-8	1.900e+0, 3.751e-8	1.900e+0, 8.844e-8		1.900e+0, 9.325e-8	1.900e+0, 6.237e-8	1.900e+0, 1.003e-7					1.900e+0, 1.003e-7	1.900e+0, 4.423e-8	1.900e+0, 3.025e-7	1.900e+0, 3.943e-8	1.900e+0, 3.536e-8	1.900e+0, 1.430e-7
2.000e+0, 3.381e-8	2.000e+0, 6.051e-8	2.000e+0, 5.452e-8	2.000e+0, 4.060e-8	2.000e+0, 3.607e-8	2.000e+0, 8.580e-8		2.000e+0, 9.050e-8	2.000e+0, 6.051e-8	2.000e+0, 1.003e-7					2.000e+0, 1.003e-7	2.000e+0, 4.327e-8	2.000e+0, 2.973e-7	2.000e+0, 3.850e-8	2.000e+0, 3.469e-8	2.000e+0, 1.389e-7
2.100e+0, 3.311e-8	2.100e+0, 5.881e-8	2.100e+0, 5.314e-8	2.100e+0, 3.944e-8	2.100e+0, 3.487e-8	2.100e+0, 8.377e-8		2.100e+0, 8.775e-8	2.100e+0, 5.881e-8	2.100e+0, 1.003e-7					2.100e+0, 1.003e-7	2.100e+0, 4.224e-8	2.100e+0, 2.926e-7	2.100e+0, 3.729e-8	2.100e+0, 3.369e-8	2.100e+0, 1.359e-7
2.200e+0, 3.272e-8	2.200e+0, 5.731e-8	2.200e+0, 5.227e-8	2.200e+0, 3.840e-8	2.200e+0, 3.354e-8	2.200e+0, 8.152e-8		2.200e+0, 8.613e-8	2.200e+0, 5.731e-8	2.200e+0, 1.003e-7					2.200e+0, 1.003e-7	2.200e+0, 4.137e-8	2.200e+0, 2.882e-7	2.200e+0, 3.659e-8	2.200e+0, 3.284e-8	2.200e+0, 1.327e-7
2.300e+0, 3.228e-8	2.300e+0, 5.584e-8	2.300e+0, 5.131e-8	2.300e+0, 3.698e-8	2.300e+0, 3.290e-8	2.300e+0, 7.914e-8		2.300e+0, 8.365e-8	2.300e+0, 5.584e-8	2.300e+0, 1.003e-7					2.300e+0, 1.003e-7	2.300e+0, 4.008e-8	2.300e+0, 2.840e-7	2.300e+0, 3.558e-8	2.300e+0, 3.250e-8	2.300e+0, 1.304e-7
2.400e+0, 3.178e-8	2.400e+0, 5.472e-8	2.400e+0, 5.042e-8	2.400e+0, 3.674e-8	2.400e+0, 3.167e-8	2.400e+0, 7.789e-8		2.400e+0, 8.192e-8	2.400e+0, 5.472e-8	2.400e+0, 1.003e-7					2.400e+0, 1.003e-7	2.400e+0, 3.931e-8	2.400e+0, 2.801e-7	2.400e+0, 3.466e-8	2.400e+0, 3.179e-8	2.400e+0, 1.276e-7
2.500e+0, 3.141e-8	2.500e+0, 5.358e-8	2.500e+0, 4.955e-8	2.500e+0, 3.568e-8	2.500e+0, 3.112e-8	2.500e+0, 7.615e-8		2.500e+0, 8.029e-8	2.500e+0, 5.358e-8	2.500e+0, 7.793e-8					2.500e+0, 1.003e-7	2.500e+0, 3.875e-8	2.500e+0, 2.764e-7	2.500e+0, 3.355e-8	2.500e+0, 3.091e-8	2.500e+0, 1.246e-7
2.600e+0, 3.124e-8	2.600e+0, 5.268e-8	2.600e+0, 4.848e-8	2.600e+0, 3.420e-8	2.600e+0, 3.036e-8	2.600e+0, 7.430e-8		2.600e+0, 7.874e-8	2.600e+0, 5.268e-8	2.600e+0, 5.734e-8					2.600e+0, 1.003e-7	2.600e+0, 3.805e-8	2.600e+0, 2.729e-7	2.600e+0, 3.338e-8	2.600e+0, 2.980e-8	2.600e+0, 1.224e-7
2.700e+0, 3.079e-8	2.700e+0, 5.184e-8	2.700e+0, 4.789e-8	2.700e+0, 3.423e-8	2.700e+0, 2.939e-8	2.700e+0, 7.294e-8		2.700e+0, 7.742e-8	2.700e+0, 5.184e-8	2.700e+0, 5.017e-8					2.700e+0, 1.003e-7	2.700e+0, 3.694e-8	2.700e+0, 2.696e-7	2.700e+0, 3.231e-8	2.700e+0, 2.997e-8	2.700e+0, 1.201e-7
2.800e+0, 3.028e-8	2.800e+0, 5.099e-8	2.800e+0, 4.740e-8	2.800e+0, 3.345e-8	2.800e+0, 2.883e-8	2.800e+0, 7.148e-8		2.800e+0, 7.583e-8	2.800e+0, 5.099e-8	2.800e+0, 4.566e-8					2.800e+0, 1.003e-7	2.800e+0, 3.670e-8	2.800e+0, 2.665e-7	2.800e+0, 3.167e-8	2.800e+0, 2.946e-8	2.800e+0, 1.177e-7
2.900e+0, 3.017e-8	2.900e+0, 4.957e-8	2.900e+0, 4.637e-8	2.900e+0, 3.275e-8	2.900e+0, 2.800e-8	2.900e+0, 7.029e-8		2.900e+0, 7.490e-8	2.900e+0, 4.957e-8	2.900e+0, 4.299e-8					2.900e+0, 1.003e-7	2.900e+0, 3.617e-8	2.900e+0, 2.635e-7	2.900e+0, 3.145e-8	2.900e+0, 2.892e-8	2.900e+0, 1.160e-7
3.000e+0, 2.965e-8	3.000e+0, 4.919e-8	3.000e+0, 4.542e-8	3.000e+0, 3.202e-8	3.000e+0, 2.734e-8	3.000e+0, 6.920e-8		3.000e+0, 7.352e-8	3.000e+0, 4.919e-8	3.000e+0, 4.051e-8					3.000e+0, 1.003e-7	3.000e+0, 3.549e-8	3.000e+0, 2.607e-7	3.000e+0, 3.076e-8	3.000e+0, 2.871e-8	3.000e+0, 1.135e-7
3.100e+0, 2.947e-8	3.100e+0, 4.820e-8	3.100e+0, 4.515e-8	3.100e+0, 3.157e-8	3.100e+0, 2.620e-8	3.100e+0, 6.773e-8		3.100e+0, 7.212e-8	3.100e+0, 4.820e-8	3.100e+0, 3.862e-8					3.100e+0, 1.003e-7	3.100e+0, 3.531e-8	3.100e+0, 2.580e-7	3.100e+0, 3.035e-8	3.100e+0, 2.812e-8	3.100e+0, 1.122e-7
3.200e+0, 2.914e-8	3.200e+0, 4.779e-8	3.200e+0, 4.445e-8	3.200e+0, 3.060e-8	3.200e+0, 2.612e-8	3.200e+0, 6.674e-8		3.200e+0, 7.115e-8	3.200e+0, 4.779e-8	3.200e+0, 3.691e-8					3.200e+0, 1.003e-7	3.200e+0, 3.457e-8	3.200e+0, 2.554e-7	3.200e+0, 2.980e-8	3.200e+0, 2.767e-8	3.200e+0, 1.105e-7
3.300e+0, 2.905e-8	3.300e+0, 4.670e-8	3.300e+0, 4.379e-8	3.300e+0, 3.091e-8	3.300e+0, 2.564e-8	3.300e+0, 6.563e-8		3.300e+0, 7.016e-8	3.300e+0, 4.670e-8	3.300e+0, 3.523e-8					3.300e+0, 1.003e-7	3.300e+0, 3.422e-8	3.300e+0, 2.529e-7	3.300e+0, 2.932e-8	3.300e+0, 2.727e-8	3.300e+0, 1.089e-7
3.400e+0, 2.873e-8	3.400e+0, 4.629e-8	3.400e+0, 4.335e-8	3.400e+0, 2.943e-8	3.400e+0, 2.503e-8	3.400e+0, 6.486e-8		3.400e+0, 6.874e-8	3.400e+0, 4.629e-8	3.400e+0, 3.412e-8					3.400e+0, 1.003e-7	3.400e+0, 3.355e-8	3.400e+0, 2.505e-7	3.400e+0, 2.876e-8	3.400e+0, 2.696e-8	3.400e+0, 1.070e-7
3.500e+0, 2.840e-8	3.500e+0, 4.589e-8	3.500e+0, 4.309e-8	3.500e+0, 2.977e-8	3.500e+0, 2.473e-8	3.500e+0, 6.383e-8		3.500e+0, 6.834e-8	3.500e+0, 4.589e-8	3.500e+0, 3.289e-8					3.500e+0, 1.003e-7	3.500e+0, 3.338e-8	3.500e+0, 2.482e-7	3.500e+0, 2.823e-8	3.500e+0, 2.682e-8	3.500e+0, 1.053e-7
3.600e+0, 2.826e-8	3.600e+0, 4.523e-8	3.600e+0, 4.225e-8	3.600e+0, 2.908e-8	3.600e+0, 2.456e-8	3.600e+0, 6.295e-8		3.600e+0, 6.711e-8	3.600e+0, 4.523e-8	3.600e+0, 3.192e-8					3.600e+0, 1.003e-7	3.600e+0, 3.319e-8	3.600e+0, 2.461e-7	3.600e+0, 2.762e-8	3.600e+0, 2.622e-8	3.600e+0, 1.046e-7
3.700e+0, 2.799e-8	3.700e+0, 4.414e-8	3.700e+0, 4.204e-8	3.700e+0, 2.857e-8	3.700e+0, 2.412e-8	3.700e+0, 6.225e-8		3.700e+0, 6.622e-8	3.700e+0, 4.414e-8	3.700e+0, 3.115e-8					3.700e+0, 1.003e-7	3.700e+0, 3.248e-8	3.700e+0, 2.440e-7	3.700e+0, 2.766e-8	3.700e+0, 2.604e-8	3.700e+0, 1.029e-7
3.800e+0, 2.756e-8	3.800e+0, 4.372e-8	3.800e+0, 4.171e-8	3.800e+0, 2.810e-8	3.800e+0, 2.375e-8	3.800e+0, 6.117e-8		3.800e+0, 6.552e-8	3.800e+0, 4.372e-8	3.800e+0, 3.026e-8					3.800e+0, 1.003e-7	3.800e+0, 3.233e-8	3.800e+0, 2.420e-7	3.800e+0, 2.725e-8	3.800e+0, 2.565e-8	3.800e+0, 1.023e-7
3.900e+0, 2.760e-8	3.900e+0, 4.329e-8	3.900e+0, 4.090e-8	3.900e+0, 2.782e-8	3.900e+0, 2.327e-8	3.900e+0, 6.063e-8		3.900e+0, 6.480e-8	3.900e+0, 4.329e-8	3.900e+0, 2.953e-8					3.900e+0, 1.003e-7	3.900e+0, 3.120e-8	3.900e+0, 2.401e-7	3.900e+0, 2.687e-8	3.900e+0, 2.536e-8	3.900e+0, 1.016e-7
4.000e+0, 2.746e-8	4.000e+0, 4.286e-8	4.000e+0, 4.084e-8	4.000e+0, 2.751e-8	4.000e+0, 2.324e-8	4.000e+0, 5.942e-8		4.000e+0, 6.394e-8	4.000e+0, 4.286e-8	4.000e+0, 2.889e-8					4.000e+0, 1.003e-7	4.000e+0, 3.172e-8	4.000e+0, 2.382e-7	4.000e+0, 2.678e-8	4.000e+0, 2.511e-8	4.000e+0, 1.006e-7
4.100e+0, 2.733e-8	4.100e+0, 4.243e-8	4.100e+0, 4.012e-8	4.100e+0, 2.772e-8	4.100e+0, 2.306e-8	4.100e+0, 5.885e-8		4.100e+0, 6.371e-8	4.100e+0, 4.243e-8	4.100e+0, 2.831e-8					4.100e+0, 1.003e-7	4.100e+0, 3.108e-8	4.100e+0, 2.364e-7	4.100e+0, 2.627e-8	4.100e+0, 2.488e-8	4.100e+0, 9.997e-8
4.200e+0, 2.696e-8	4.200e+0, 4.165e-8	4.200e+0, 3.993e-8	4.200e+0, 2.658e-8	4.200e+0, 2.268e-8	4.200e+0, 5.856e-8		4.200e+0, 6.236e-8	4.200e+0, 4.165e-8	4.200e+0, 2.758e-8					4.200e+0, 1.003e-7	4.200e+0, 3.079e-8	4.200e+0, 2.347e-7	4.200e+0, 2.589e-8	4.200e+0, 2.447e-8	4.200e+0, 9.907e-8
4.300e+0, 2.699e-8	4.300e+0, 4.082e-8	4.300e+0, 3.937e-8	4.300e+0, 2.661e-8	4.300e+0, 2.264e-8	4.300e+0, 5.791e-8		4.300e+0, 6.206e-8	4.300e+0, 4.082e-8	4.300e+0, 2.720e-8					4.300e+0, 1.003e-7	4.300e+0, 3.012e-8	4.300e+0, 2.330e-7	4.300e+0, 2.569e-8	4.300e+0, 2.443e-8	4.300e+0, 9.851e-8
4.400e+0, 2.638e-8	4.400e+0, 4.078e-8	4.400e+0, 3.908e-8	4.400e+0, 2.642e-8	4.400e+0, 2.196e-8	4.400e+0, 5.711e-8		4.400e+0, 6.162e-8	4.400e+0, 4.078e-8	4.400e+0, 2.657e-8					4.400e+0, 1.003e-7	4.400e+0, 3.044e-8	4.400e+0, 2.313e-7	4.400e+0, 2.513e-8	4.400e+0, 2.411e-8	4.400e+0, 9.745e-8
4.500e+0, 2.642e-8	4.500e+0, 4.022e-8	4.500e+0, 3.832e-8	4.500e+0, 2.616e-8	4.500e+0, 2.166e-8	4.500e+0, 5.648e-8		4.500e+0, 6.087e-8	4.500e+0, 4.022e-8	4.500e+0, 2.599e-8					4.500e+0, 1.003e-7	4.500e+0, 2.968e-8	4.500e+0, 2.298e-7	4.500e+0, 2.534e-8	4.500e+0, 2.394e-8	4.500e+0, 9.622e-8
4.600e+0, 2.610e-8	4.600e+0, 4.010e-8	4.600e+0, 3.839e-8	4.600e+0, 2.611e-8	4.600e+0, 2.145e-8	4.600e+0, 5.566e-8		4.600e+0, 5.999e-8	4.600e+0, 4.010e-8	4.600e+0, 2.574e-8					4.600e+0, 1.003e-7	4.600e+0, 2.986e-8	4.600e+0, 2.283e-7	4.600e+0, 2.478e-8	4.600e+0, 2.390e-8	4.600e+0, 9.520e-8
4.700e+0, 2.592e-8	4.700e+0, 3.978e-8	4.700e+0, 3.816e-8	4.700e+0, 2.522e-8	4.700e+0, 2.101e-8	4.700e+0, 5.542e-8		4.700e+0, 5.979e-8	4.700e+0, 3.978e-8	4.700e+0, 2.544e-8					4.700e+0, 1.003e-7	4.700e+0, 2.987e-8	4.700e+0, 2.268e-7	4.700e+0, 2.497e-8	4.700e+0, 2.343e-8	4.700e+0, 9.448e-8
4.800e+0, 2.609e-8	4.800e+0, 3.938e-8	4.800e+0, 3.762e-8	4.800e+0, 2.551e-8	4.800e+0, 2.114e-8	4.800e+0, 5.476e-8		4.800e+0, 5.906e-8	4.800e+0, 3.938e-8	4.800e+0, 2.488e-8					4.800e+0, 1.003e-7	4.800e+0, 2.931e-8	4.800e+0, 2.254e-7	4.800e+0, 2.459e-8	4.800e+0, 2.353e-8	4.800e+0, 9.322e-8
4.900e+0, 2.573e-8	4.900e+0, 3.898e-8	4.900e+0, 3.727e-8	4.900e+0, 2.518e-8	4.900e+0, 2.086e-8	4.900e+0, 5.390e-8		4.900e+0, 5.886e-8	4.900e+0, 3.898e-8	4.900e+0, 2.448e-8					4.900e+0, 1.003e-7	4.900e+0, 2.865e-8	4.900e+0, 2.240e-7	4.900e+0, 2.443e-8	4.900e+0, 2.318e-8	4.900e+0, 9.271e-8
5.000e+0, 2.556e-8	5.000e+0, 3.887e-8	5.000e+0, 3.701e-8	5.000e+0, 2.472e-8	5.000e+0, 2.017e-8	5.000e+0, 5.351e-8		5.000e+0, 5.799e-8	5.000e+0, 3.887e-8	5.000e+0, 2.381e-8					5.000e+0, 1.003e-7	5.000e+0, 2.843e-8	5.000e+0, 2.226e-7	5.000e+0, 2.415e-8	5.000e+0, 2.264e-8	5.000e+0, 9.090e-8
5.100e+0, 2.526e-8	5.100e+0, 3.834e-8	5.100e+0, 3.662e-8	5.100e+0, 2.438e-8	5.100e+0, 1.980e-8	5.100e+0, 5.335e-8		5.100e+0, 5.757e-8	5.100e+0, 3.834e-8	5.100e+0, 2.357e-8					5.100e+0, 1.003e-7	5.100e+0, 2.851e-8	5.100e+0, 2.213e-7	5.100e+0, 2.389e-8	5.100e+0, 2.285e-8	5.100e+0, 9.037e-8
5.200e+0, 2.562e-8	5.200e+0, 3.780e-8	5.200e+0, 3.643e-8	5.200e+0, 2.459e-8	5.200e+0, 2.016e-8	5.200e+0, 5.278e-8		5.200e+0, 5.701e-8	5.200e+0, 3.780e-8	5.200e+0, 2.353e-8					5.200e+0, 1.003e-7	5.200e+0, 2.804e-8	5.200e+0, 2.200e-7	5.200e+0, 2.370e-8	5.200e+0, 2.236e-8	5.200e+0, 8.908e-8
5.300e+0, 2.516e-8	5.300e+0, 3.760e-8	5.300e+0, 3.616e-8	5.300e+0, 2.394e-8	5.300e+0, 1.998e-8	5.300e+0, 5.224e-8		5.300e+0, 5.638e-8	5.300e+0, 3.760e-8	5.300e+0, 2.308e-8					5.300e+0, 1.003e-7	5.300e+0, 2.746e-8	5.300e+0, 2.188e-7	5.300e+0, 2.358e-8	5.300e+0, 2.218e-8	5.300e+0, 8.846e-8
5.400e+0, 2.504e-8	5.400e+0, 3.704e-8	5.400e+0, 3.576e-8	5.400e+0, 2.431e-8	5.400e+0, 1.968e-8	5.400e+0, 5.150e-8		5.400e+0, 5.642e-8	5.400e+0, 3.704e-8	5.400e+0, 2.304e-8					5.400e+0, 1.003e-7	5.400e+0, 2.810e-8	5.400e+0, 2.175e-7	5.400e+0, 2.337e-8	5.400e+0, 2.199e-8	5.400e+0, 8.775e-8
5.500e+0, 2.483e-8	5.500e+0, 3.718e-8	5.500e+0, 3.556e-8	5.500e+0, 2.363e-8	5.500e+0, 1.934e-8	5.500e+0, 5.163e-8		5.500e+0, 5.574e-8	5.500e+0, 3.718e-8	5.500e+0, 2.262e-8					5.500e+0, 1.003e-7	5.500e+0, 2.782e-8	5.500e+0, 2.163e-7	5.500e+0, 2.302e-8	5.500e+0, 2.206e-8	5.500e+0, 8.759e-8
5.600e+0, 2.475e-8	5.600e+0, 3.657e-8	5.600e+0, 3.554e-8	5.600e+0, 2.320e-8	5.600e+0, 1.917e-8	5.600e+0, 5.121e-8		5.600e+0, 5.514e-8	5.600e+0, 3.657e-8	5.600e+0, 2.219e-8					5.600e+0, 1.003e-7	5.600e+0, 2.704e-8	5.600e+0, 2.152e-7	5.600e+0, 2.286e-8	5.600e+0, 2.186e-8	5.600e+0, 8.696e-8
5.700e+0, 2.487e-8	5.700e+0, 3.646e-8	5.700e+0, 3.500e-8	5.700e+0, 2.348e-8	5.700e+0, 1.911e-8	5.700e+0, 5.057e-8		5.700e+0, 5.463e-8	5.700e+0, 3.646e-8	5.700e+0, 2.212e-8					5.700e+0, 1.003e-7	5.700e+0, 2.759e-8	5.700e+0, 2.141e-7	5.700e+0, 2.282e-8	5.700e+0, 2.175e-8	5.700e+0, 8.643e-8
5.800e+0, 2.454e-8	5.800e+0, 3.600e-8	5.800e+0, 3.518e-8	5.800e+0, 2.301e-8	5.800e+0, 1.864e-8	5.800e+0, 5.044e-8		5.800e+0, 5.443e-8	5.800e+0, 3.600e-8	5.800e+0, 2.166e-8					5.800e+0, 1.003e-7	5.800e+0, 2.737e-8	5.800e+0, 2.130e-7	5.800e+0, 2.255e-8	5.800e+0, 2.141e-8	5.800e+0, 8.593e-8
5.900e+0, 2.446e-8	5.900e+0, 3.592e-8	5.900e+0, 3.498e-8	5.900e+0, 2.367e-8	5.900e+0, 1.862e-8	5.900e+0, 4.997e-8		5.900e+0, 5.404e-8	5.900e+0, 3.592e-8	5.900e+0, 2.158e-8					5.900e+0, 1.003e-7	5.900e+0, 2.693e-8	5.900e+0, 2.120e-7	5.900e+0, 2.252e-8	5.900e+0, 2.102e-8	5.900e+0, 8.494e-8
6.000e+0, 2.444e-8	6.000e+0, 3.564e-8	6.000e+0, 3.482e-8	6.000e+0, 2.278e-8	6.000e+0, 1.850e-8	6.000e+0, 4.946e-8		6.000e+0, 5.410e-8	6.000e+0, 3.564e-8	6.000e+0, 2.116e-8					6.000e+0, 1.003e-7	6.000e+0, 2.655e-8	6.000e+0, 2.109e-7	6.000e+0, 2.249e-8	6.000e+0, 2.125e-8	6.000e+0, 8.456e-8
6.100e+0, 2.434e-8	6.100e+0, 3.540e-8	6.100e+0, 3.449e-8	6.100e+0, 2.263e-8	6.100e+0, 1.860e-8	6.100e+0, 4.906e-8		6.100e+0, 5.317e-8	6.100e+0, 3.540e-8	6.100e+0, 2.104e-8					6.100e+0, 1.003e-7	6.100e+0, 2.701e-8	6.100e+0, 2.099e-7	6.100e+0, 2.212e-8	6.100e+0, 2.121e-8	6.100e+0, 8.384e-8
6.200e+0, 2.413e-8	6.200e+0, 3.476e-8	6.200e+0, 3.394e-8	6.200e+0, 2.254e-8	6.200e+0, 1.844e-8	6.200e+0, 4.871e-8		6.200e+0, 5.324e-8	6.200e+0, 3.476e-8	6.200e+0, 2.111e-8					6.200e+0, 1.003e-7	6.200e+0, 2.665e-8	6.200e+0, 2.089e-7	6.200e+0, 2.211e-8	6.200e+0, 2.083e-8	6.200e+0, 8.310e-8
6.300e+0, 2.398e-8	6.300e+0, 3.492e-8	6.300e+0, 3.408e-8	6.300e+0, 2.272e-8	6.300e+0, 1.808e-8	6.300e+0, 4.842e-8		6.300e+0, 5.278e-8	6.300e+0, 3.492e-8	6.300e+0, 2.075e-8					6.300e+0, 1.003e-7	6.300e+0, 2.645e-8	6.300e+0, 2.079e-7	6.300e+0, 2.169e-8	6.300e+0, 2.057e-8	6.300e+0, 8.217e-8
6.400e+0, 2.393e-8	6.400e+0, 3.448e-8	6.400e+0, 3.373e-8	6.400e+0, 2.192e-8	6.400e+0, 1.808e-8	6.400e+0, 4.786e-8		6.400e+0, 5.236e-8	6.400e+0, 3.448e-8	6.400e+0, 2.047e-8					6.400e+0, 1.003e-7	6.400e+0, 2.612e-8	6.400e+0, 2.069e-7	6.400e+0, 2.150e-8	6.400e+0, 2.068e-8	6.400e+0, 8.185e-8
6.500e+0, 2.380e-8	6.500e+0, 3.446e-8	6.500e+0, 3.352e-8	6.500e+0, 2.236e-8	6.500e+0, 1.786e-8	6.500e+0, 4.771e-8		6.500e+0, 5.201e-8	6.500e+0, 3.446e-8	6.500e+0, 2.029e-8					6.500e+0, 1.003e-7	6.500e+0, 2.606e-8	6.500e+0, 2.060e-7	6.500e+0, 2.144e-8	6.500e+0, 2.034e-8	6.500e+0, 8.158e-8
6.600e+0, 2.352e-8	6.600e+0, 3.423e-8	6.600e+0, 3.318e-8	6.600e+0, 2.219e-8	6.600e+0, 1.749e-8	6.600e+0, 4.709e-8		6.600e+0, 5.153e-8	6.600e+0, 3.423e-8	6.600e+0, 2.031e-8					6.600e+0, 1.003e-7	6.600e+0, 2.621e-8	6.600e+0, 2.051e-7	6.600e+0, 2.170e-8	6.600e+0, 2.036e-8	6.600e+0, 8.103e-8
6.700e+0, 2.351e-8	6.700e+0, 3.416e-8	6.700e+0, 3.298e-8	6.700e+0, 2.147e-8	6.700e+0, 1.764e-8	6.700e+0, 4.706e-8		6.700e+0, 5.145e-8	6.700e+0, 3.416e-8	6.700e+0, 1.995e-8					6.700e+0, 1.003e-7	6.700e+0, 2.621e-8	6.700e+0, 2.042e-7	6.700e+0, 2.119e-8	6.700e+0, 2.055e-8	6.700e+0, 8.014e-8
6.800e+0, 2.344e-8	6.800e+0, 3.389e-8	6.800e+0, 3.304e-8	6.800e+0, 2.161e-8	6.800e+0, 1.761e-8	6.800e+0, 4.657e-8		6.800e+0, 5.113e-8	6.800e+0, 3.389e-8	6.800e+0, 1.982e-8					6.800e+0, 1.003e-7	6.800e+0, 2.573e-8	6.800e+0, 2.034e-7	6.800e+0, 2.072e-8	6.800e+0, 2.029e-8	6.800e+0, 7.933e-8
6.900e+0, 2.332e-8	6.900e+0, 3.404e-8	6.900e+0, 3.284e-8	6.900e+0, 2.150e-8	6.900e+0, 1.724e-8	6.900e+0, 4.627e-8		6.900e+0, 5.066e-8	6.900e+0, 3.404e-8	6.900e+0, 1.955e-8					6.900e+0, 1.003e-7	6.900e+0, 2.553e-8	6.900e+0, 2.025e-7	6.900e+0, 2.099e-8	6.900e+0, 2.022e-8	6.900e+0, 7.859e-8
7.000e+0, 2.364e-8	7.000e+0, 3.313e-8	7.000e+0, 3.273e-8	7.000e+0, 2.123e-8	7.000e+0, 1.699e-8	7.000e+0, 4.613e-8		7.000e+0, 5.024e-8	7.000e+0, 3.313e-8	7.000e+0, 1.965e-8					7.000e+0, 1.003e-7	7.000e+0, 2.561e-8	7.000e+0, 2.017e-7	7.000e+0, 2.078e-8	7.000e+0, 2.013e-8	7.000e+0, 7.808e-8
7.100e+0, 2.360e-8	7.100e+0, 3.304e-8	7.100e+0, 3.284e-8	7.100e+0, 2.137e-8	7.100e+0, 1.701e-8	7.100e+0, 4.582e-8		7.100e+0, 5.028e-8	7.100e+0, 3.304e-8	7.100e+0, 1.926e-8					7.100e+0, 1.003e-7	7.100e+0, 2.576e-8	7.100e+0, 2.009e-7	7.100e+0, 2.041e-8	7.100e+0, 2.016e-8	7.100e+0, 7.730e-8
7.200e+0, 2.292e-8	7.200e+0, 3.322e-8	7.200e+0, 3.256e-8	7.200e+0, 2.142e-8	7.200e+0, 1.688e-8	7.200e+0, 4.539e-8		7.200e+0, 5.031e-8	7.200e+0, 3.322e-8	7.200e+0, 1.917e-8					7.200e+0, 1.003e-7	7.200e+0, 2.553e-8	7.200e+0, 2.001e-7	7.200e+0, 2.083e-8	7.200e+0, 1.955e-8	7.200e+0, 7.731e-8
7.300e+0, 2.315e-8	7.300e+0, 3.307e-8	7.300e+0, 3.240e-8	7.300e+0, 2.123e-8	7.300e+0, 1.666e-8	7.300e+0, 4.516e-8		7.300e+0, 4.980e-8	7.300e+0, 3.307e-8	7.300e+0, 1.926e-8					7.300e+0, 1.003e-7	7.300e+0, 2.538e-8	7.300e+0, 1.993e-7	7.300e+0, 2.073e-8	7.300e+0, 1.991e-8	7.300e+0, 7.690e-8
7.400e+0, 2.272e-8	7.400e+0, 3.286e-8	7.400e+0, 3.240e-8	7.400e+0, 2.056e-8	7.400e+0, 1.647e-8	7.400e+0, 4.513e-8		7.400e+0, 4.983e-8	7.400e+0, 3.286e-8	7.400e+0, 1.885e-8					7.400e+0, 1.003e-7	7.400e+0, 2.543e-8	7.400e+0, 1.985e-7	7.400e+0, 2.014e-8	7.400e+0, 1.968e-8	7.400e+0, 7.642e-8
7.500e+0, 2.290e-8	7.500e+0, 3.246e-8	7.500e+0, 3.212e-8	7.500e+0, 2.098e-8	7.500e+0, 1.634e-8	7.500e+0, 4.480e-8		7.500e+0, 4.929e-8	7.500e+0, 3.246e-8	7.500e+0, 1.900e-8					7.500e+0, 1.003e-7	7.500e+0, 2.550e-8	7.500e+0, 1.977e-7	7.500e+0, 2.036e-8	7.500e+0, 1.939e-8	7.500e+0, 7.555e-8
7.600e+0, 2.273e-8	7.600e+0, 3.215e-8	7.600e+0, 3.155e-8	7.600e+0, 2.021e-8	7.600e+0, 1.662e-8	7.600e+0, 4.457e-8		7.600e+0, 4.926e-8	7.600e+0, 3.215e-8	7.600e+0, 1.882e-8					7.600e+0, 1.003e-7	7.600e+0, 2.497e-8	7.600e+0, 1.970e-7	7.600e+0, 1.973e-8	7.600e+0, 1.929e-8	7.600e+0, 7.559e-8
7.700e+0, 2.281e-8	7.700e+0, 3.233e-8	7.700e+0, 3.199e-8	7.700e+0, 2.033e-8	7.700e+0, 1.673e-8	7.700e+0, 4.468e-8		7.700e+0, 4.849e-8	7.700e+0, 3.233e-8	7.700e+0, 1.855e-8					7.700e+0, 1.003e-7	7.700e+0, 2.479e-8	7.700e+0, 1.963e-7	7.700e+0, 2.003e-8	7.700e+0, 1.928e-8	7.700e+0, 7.494e-8
7.800e+0, 2.269e-8	7.800e+0, 3.198e-8	7.800e+0, 3.195e-8	7.800e+0, 2.022e-8	7.800e+0, 1.635e-8	7.800e+0, 4.375e-8		7.800e+0, 4.865e-8	7.800e+0, 3.198e-8	7.800e+0, 1.860e-8					7.800e+0, 1.003e-7	7.800e+0, 2.491e-8	7.800e+0, 1.956e-7	7.800e+0, 1.961e-8	7.800e+0, 1.945e-8	7.800e+0, 7.433e-8
7.900e+0, 2.263e-8	7.900e+0, 3.195e-8	7.900e+0, 3.162e-8	7.900e+0, 2.035e-8	7.900e+0, 1.602e-8	7.900e+0, 4.358e-8		7.900e+0, 4.820e-8	7.900e+0, 3.195e-8	7.900e+0, 1.845e-8					7.900e+0, 1.003e-7	7.900e+0, 2.491e-8	7.900e+0, 1.949e-7	7.900e+0, 1.953e-8	7.900e+0, 1.895e-8	7.900e+0, 7.419e-8
8.000e+0, 2.251e-8	8.000e+0, 3.166e-8	8.000e+0, 3.156e-8	8.000e+0, 2.026e-8	8.000e+0, 1.590e-8	8.000e+0, 4.349e-8		8.000e+0, 4.790e-8	8.000e+0, 3.166e-8	8.000e+0, 1.833e-8					8.000e+0, 1.003e-7	8.000e+0, 2.483e-8	8.000e+0, 1.942e-7	8.000e+0, 1.961e-8	8.000e+0, 1.905e-8	8.000e+0, 7.357e-8
8.100e+0, 2.252e-8	8.100e+0, 3.170e-8	8.100e+0, 3.137e-8	8.100e+0, 2.030e-8	8.100e+0, 1.579e-8	8.100e+0, 4.358e-8		8.100e+0, 4.772e-8	8.100e+0, 3.170e-8	8.100e+0, 1.819e-8					8.100e+0, 1.003e-7	8.100e+0, 2.454e-8	8.100e+0, 1.935e-7	8.100e+0, 1.942e-8	8.100e+0, 1.896e-8	8.100e+0, 7.308e-8
8.200e+0, 2.230e-8	8.200e+0, 3.118e-8	8.200e+0, 3.135e-8	8.200e+0, 1.986e-8	8.200e+0, 1.613e-8	8.200e+0, 4.315e-8		8.200e+0, 4.700e-8	8.200e+0, 3.118e-8	8.200e+0, 1.813e-8					8.200e+0, 1.003e-7	8.200e+0, 2.421e-8	8.200e+0, 1.928e-7	8.200e+0, 1.947e-8	8.200e+0, 1.918e-8	8.200e+0, 7.248e-8
8.300e+0, 2.227e-8	8.300e+0, 3.137e-8	8.300e+0, 3.099e-8	8.300e+0, 2.004e-8	8.300e+0, 1.552e-8	8.300e+0, 4.294e-8		8.300e+0, 4.740e-8	8.300e+0, 3.137e-8	8.300e+0, 1.784e-8					8.300e+0, 1.003e-7	8.300e+0, 2.419e-8	8.300e+0, 1.922e-7	8.300e+0, 1.951e-8	8.300e+0, 1.873e-8	8.300e+0, 7.210e-8
8.400e+0, 2.224e-8	8.400e+0, 3.085e-8	8.400e+0, 3.066e-8	8.400e+0, 1.974e-8	8.400e+0, 1.564e-8	8.400e+0, 4.280e-8		8.400e+0, 4.725e-8	8.400e+0, 3.085e-8	8.400e+0, 1.781e-8					8.400e+0, 1.003e-7	8.400e+0, 2.451e-8	8.400e+0, 1.915e-7	8.400e+0, 1.943e-8	8.400e+0, 1.864e-8	8.400e+0, 7.175e-8
8.500e+0, 2.240e-8	8.500e+0, 3.113e-8	8.500e+0, 3.050e-8	8.500e+0, 2.007e-8	8.500e+0, 1.541e-8	8.500e+0, 4.278e-8		8.500e+0, 4.668e-8	8.500e+0, 3.113e-8	8.500e+0, 1.773e-8					8.500e+0, 1.003e-7	8.500e+0, 2.446e-8	8.500e+0, 1.909e-7	8.500e+0, 1.915e-8	8.500e+0, 1.867e-8	8.500e+0, 7.146e-8
8.600e+0, 2.207e-8	8.600e+0, 3.106e-8	8.600e+0, 3.071e-8	8.600e+0, 2.004e-8	8.600e+0, 1.531e-8	8.600e+0, 4.226e-8		8.600e+0, 4.635e-8	8.600e+0, 3.106e-8	8.600e+0, 1.746e-8					8.600e+0, 9.960e-8	8.600e+0, 2.421e-8	8.600e+0, 1.903e-7	8.600e+0, 1.885e-8	8.600e+0, 1.838e-8	8.600e+0, 7.083e-8
8.700e+0, 2.194e-8	8.700e+0, 3.064e-8	8.700e+0, 3.065e-8	8.700e+0, 1.943e-8	8.700e+0, 1.535e-8	8.700e+0, 4.230e-8		8.700e+0, 4.604e-8	8.700e+0, 3.064e-8	8.700e+0, 1.768e-8					8.700e+0, 9.349e-8	8.700e+0, 2.381e-8	8.700e+0, 1.896e-7	8.700e+0, 1.894e-8	8.700e+0, 1.841e-8	8.700e+0, 6.995e-8
8.800e+0, 2.193e-8	8.800e+0, 3.035e-8	8.800e+0, 3.050e-8	8.800e+0, 1.932e-8	8.800e+0, 1.539e-8	8.800e+0, 4.210e-8		8.800e+0, 4.635e-8	8.800e+0, 3.035e-8	8.800e+0, 1.746e-8					8.800e+0, 8.931e-8	8.800e+0, 2.375e-8	8.800e+0, 1.890e-7	8.800e+0, 1.902e-8	8.800e+0, 1.863e-8	8.800e+0, 7.035e-8
8.900e+0, 2.179e-8	8.900e+0, 3.077e-8	8.900e+0, 3.024e-8	8.900e+0, 1.971e-8	8.900e+0, 1.503e-8	8.900e+0, 4.163e-8		8.900e+0, 4.589e-8	8.900e+0, 3.077e-8	8.900e+0, 1.744e-8					8.900e+0, 8.604e-8	8.900e+0, 2.404e-8	8.900e+0, 1.884e-7	8.900e+0, 1.863e-8	8.900e+0, 1.849e-8	8.900e+0, 7.016e-8
9.000e+0, 2.166e-8	9.000e+0, 3.040e-8	9.000e+0, 3.028e-8	9.000e+0, 1.918e-8	9.000e+0, 1.533e-8	9.000e+0, 4.173e-8		9.000e+0, 4.570e-8	9.000e+0, 3.040e-8	9.000e+0, 1.734e-8					9.000e+0, 8.373e-8	9.000e+0, 2.363e-8	9.000e+0, 1.878e-7	9.000e+0, 1.892e-8	9.000e+0, 1.799e-8	9.000e+0, 6.927e-8
9.100e+0, 2.182e-8	9.100e+0, 3.028e-8	9.100e+0, 3.022e-8	9.100e+0, 1.937e-8	9.100e+0, 1.507e-8	9.100e+0, 4.161e-8		9.100e+0, 4.565e-8	9.100e+0, 3.028e-8	9.100e+0, 1.711e-8					9.100e+0, 8.174e-8	9.100e+0, 2.343e-8	9.100e+0, 1.872e-7	9.100e+0, 1.858e-8	9.100e+0, 1.849e-8	9.100e+0, 6.866e-8
9.200e+0, 2.178e-8	9.200e+0, 2.969e-8	9.200e+0, 3.023e-8	9.200e+0, 1.881e-8	9.200e+0, 1.481e-8	9.200e+0, 4.111e-8		9.200e+0, 4.526e-8	9.200e+0, 2.969e-8	9.200e+0, 1.726e-8					9.200e+0, 7.939e-8	9.200e+0, 2.376e-8	9.200e+0, 1.867e-7	9.200e+0, 1.890e-8	9.200e+0, 1.829e-8	9.200e+0, 6.879e-8
9.300e+0, 2.182e-8	9.300e+0, 3.023e-8	9.300e+0, 2.972e-8	9.300e+0, 1.853e-8	9.300e+0, 1.503e-8	9.300e+0, 4.124e-8		9.300e+0, 4.536e-8	9.300e+0, 3.023e-8	9.300e+0, 1.701e-8					9.300e+0, 7.749e-8	9.300e+0, 2.316e-8	9.300e+0, 1.861e-7	9.300e+0, 1.843e-8	9.300e+0, 1.817e-8	9.300e+0, 6.844e-8
9.400e+0, 2.150e-8	9.400e+0, 2.975e-8	9.400e+0, 3.004e-8	9.400e+0, 1.929e-8	9.400e+0, 1.499e-8	9.400e+0, 4.076e-8		9.400e+0, 4.551e-8	9.400e+0, 2.975e-8	9.400e+0, 1.688e-8					9.400e+0, 7.584e-8	9.400e+0, 2.327e-8	9.400e+0, 1.856e-7	9.400e+0, 1.849e-8	9.400e+0, 1.818e-8	9.400e+0, 6.848e-8
9.500e+0, 2.142e-8	9.500e+0, 3.022e-8	9.500e+0, 2.978e-8	9.500e+0, 1.852e-8	9.500e+0, 1.505e-8	9.500e+0, 4.082e-8		9.500e+0, 4.467e-8	9.500e+0, 3.022e-8	9.500e+0, 1.702e-8					9.500e+0, 7.461e-8	9.500e+0, 2.321e-8	9.500e+0, 1.850e-7	9.500e+0, 1.861e-8	9.500e+0, 1.802e-8	9.500e+0, 6.778e-8
9.600e+0, 2.152e-8	9.600e+0, 2.957e-8	9.600e+0, 2.965e-8	9.600e+0, 1.878e-8	9.600e+0, 1.465e-8	9.600e+0, 4.062e-8		9.600e+0, 4.460e-8	9.600e+0, 2.957e-8	9.600e+0, 1.671e-8					9.600e+0, 7.308e-8	9.600e+0, 2.303e-8	9.600e+0, 1.845e-7	9.600e+0, 1.838e-8	9.600e+0, 1.822e-8	9.600e+0, 6.737e-8
9.700e+0, 2.146e-8	9.700e+0, 2.970e-8	9.700e+0, 3.003e-8	9.700e+0, 1.886e-8	9.700e+0, 1.443e-8	9.700e+0, 4.019e-8		9.700e+0, 4.463e-8	9.700e+0, 2.970e-8	9.700e+0, 1.661e-8					9.700e+0, 7.169e-8	9.700e+0, 2.318e-8	9.700e+0, 1.839e-7	9.700e+0, 1.818e-8	9.700e+0, 1.813e-8	9.700e+0, 6.736e-8
9.800e+0, 2.130e-8	9.800e+0, 2.952e-8	9.800e+0, 2.929e-8	9.800e+0, 1.861e-8	9.800e+0, 1.428e-8	9.800e+0, 4.033e-8		9.800e+0, 4.464e-8	9.800e+0, 2.952e-8	9.800e+0, 1.670e-8					9.800e+0, 7.036e-8	9.800e+0, 2.316e-8	9.800e+0, 1.834e-7	9.800e+0, 1.837e-8	9.800e+0, 1.787e-8	9.800e+0, 6.668e-8
9.900e+0, 2.116e-8	9.900e+0, 2.933e-8	9.900e+0, 2.972e-8	9.900e+0, 1.861e-8	9.900e+0, 1.438e-8	9.900e+0, 3.982e-8		9.900e+0, 4.414e-8	9.900e+0, 2.933e-8	9.900e+0, 1.664e-8					9.900e+0, 6.923e-8	9.900e+0, 2.271e-8	9.900e+0, 1.829e-7	9.900e+0, 1.811e-8	9.900e+0, 1.774e-8	9.900e+0, 6.672e-8
1.000e+1, 2.122e-8	1.000e+1, 2.888e-8	1.000e+1, 2.914e-8	1.000e+1, 1.863e-8	1.000e+1, 1.414e-8	1.000e+1, 3.974e-8		1.000e+1, 4.411e-8	1.000e+1, 2.888e-8	1.000e+1, 1.659e-8					1.000e+1, 6.853e-8	1.000e+1, 2.302e-8	1.000e+1, 1.824e-7	1.000e+1, 1.795e-8	1.000e+1, 1.771e-8	1.000e+1, 6.654e-8
1.010e+1, 2.111e-8	1.010e+1, 2.920e-8	1.010e+1, 2.953e-8	1.010e+1, 1.895e-8	1.010e+1, 1.409e-8	1.010e+1, 3.957e-8		1.010e+1, 4.391e-8	1.010e+1, 2.920e-8	1.010e+1, 1.650e-8					1.010e+1, 6.735e-8	1.010e+1, 2.277e-8	1.010e+1, 1.819e-7	1.010e+1, 1.790e-8	1.010e+1, 1.752e-8	1.010e+1, 6.584e-8
1.020e+1, 2.108e-8	1.020e+1, 2.882e-8	1.020e+1, 2.916e-8	1.020e+1, 1.801e-8	1.020e+1, 1.400e-8	1.020e+1, 3.967e-8		1.020e+1, 4.413e-8	1.020e+1, 2.882e-8	1.020e+1, 1.642e-8					1.020e+1, 6.622e-8	1.020e+1, 2.283e-8	1.020e+1, 1.814e-7	1.020e+1, 1.782e-8	1.020e+1, 1.774e-8	1.020e+1, 6.611e-8
1.030e+1, 2.114e-8	1.030e+1, 2.897e-8	1.030e+1, 2.880e-8	1.030e+1, 1.794e-8	1.030e+1, 1.391e-8	1.030e+1, 3.942e-8		1.030e+1, 4.374e-8	1.030e+1, 2.897e-8	1.030e+1, 1.633e-8					1.030e+1, 6.524e-8	1.030e+1, 2.301e-8	1.030e+1, 1.809e-7	1.030e+1, 1.799e-8	1.030e+1, 1.752e-8	1.030e+1, 6.597e-8
1.040e+1, 2.083e-8	1.040e+1, 2.858e-8	1.040e+1, 2.883e-8	1.040e+1, 1.788e-8	1.040e+1, 1.396e-8	1.040e+1, 3.908e-8		1.040e+1, 4.332e-8	1.040e+1, 2.858e-8	1.040e+1, 1.627e-8					1.040e+1, 6.449e-8	1.040e+1, 2.250e-8	1.040e+1, 1.804e-7	1.040e+1, 1.783e-8	1.040e+1, 1.736e-8	1.040e+1, 6.561e-8
1.050e+1, 2.090e-8	1.050e+1, 2.851e-8	1.050e+1, 2.891e-8	1.050e+1, 1.781e-8	1.050e+1, 1.442e-8	1.050e+1, 3.892e-8		1.050e+1, 4.318e-8	1.050e+1, 2.851e-8	1.050e+1, 1.621e-8					1.050e+1, 6.364e-8	1.050e+1, 2.262e-8	1.050e+1, 1.800e-7	1.050e+1, 1.790e-8	1.050e+1, 1.765e-8	1.050e+1, 6.513e-8
1.060e+1, 2.087e-8	1.060e+1, 2.827e-8	1.060e+1, 2.899e-8	1.060e+1, 1.820e-8	1.060e+1, 1.401e-8	1.060e+1, 3.909e-8		1.060e+1, 4.340e-8	1.060e+1, 2.827e-8	1.060e+1, 1.599e-8					1.060e+1, 6.277e-8	1.060e+1, 2.252e-8	1.060e+1, 1.795e-7	1.060e+1, 1.776e-8	1.060e+1, 1.745e-8	1.060e+1, 6.533e-8
1.070e+1, 2.074e-8	1.070e+1, 2.827e-8	1.070e+1, 2.880e-8	1.070e+1, 1.785e-8	1.070e+1, 1.422e-8	1.070e+1, 3.897e-8		1.070e+1, 4.292e-8	1.070e+1, 2.827e-8	1.070e+1, 1.624e-8					1.070e+1, 6.208e-8	1.070e+1, 2.251e-8	1.070e+1, 1.791e-7	1.070e+1, 1.763e-8	1.070e+1, 1.729e-8	1.070e+1, 6.497e-8
1.080e+1, 2.059e-8	1.080e+1, 2.855e-8	1.080e+1, 2.849e-8	1.080e+1, 1.786e-8	1.080e+1, 1.418e-8	1.080e+1, 3.837e-8		1.080e+1, 4.309e-8	1.080e+1, 2.855e-8	1.080e+1, 1.595e-8					1.080e+1, 6.131e-8	1.080e+1, 2.237e-8	1.080e+1, 1.786e-7	1.080e+1, 1.770e-8	1.080e+1, 1.737e-8	1.080e+1, 6.456e-8
1.090e+1, 2.094e-8	1.090e+1, 2.843e-8	1.090e+1, 2.891e-8	1.090e+1, 1.786e-8	1.090e+1, 1.368e-8	1.090e+1, 3.847e-8		1.090e+1, 4.271e-8	1.090e+1, 2.843e-8	1.090e+1, 1.587e-8					1.090e+1, 6.046e-8	1.090e+1, 2.238e-8	1.090e+1, 1.782e-7	1.090e+1, 1.753e-8	1.090e+1, 1.722e-8	1.090e+1, 6.417e-8
1.100e+1, 2.077e-8	1.100e+1, 2.790e-8	1.100e+1, 2.879e-8	1.100e+1, 1.759e-8	1.100e+1, 1.357e-8	1.100e+1, 3.866e-8		1.100e+1, 4.236e-8	1.100e+1, 2.790e-8	1.100e+1, 1.579e-8					1.100e+1, 6.018e-8	1.100e+1, 2.226e-8	1.100e+1, 1.777e-7	1.100e+1, 1.763e-8	1.100e+1, 1.742e-8	1.100e+1, 6.363e-8
1.110e+1, 2.060e-8	1.110e+1, 2.795e-8	1.110e+1, 2.853e-8	1.110e+1, 1.744e-8	1.110e+1, 1.376e-8	1.110e+1, 3.817e-8		1.110e+1, 4.232e-8	1.110e+1, 2.795e-8	1.110e+1, 1.583e-8					1.110e+1, 5.941e-8	1.110e+1, 2.235e-8	1.110e+1, 1.773e-7	1.110e+1, 1.737e-8	1.110e+1, 1.742e-8	1.110e+1, 6.381e-8
1.120e+1, 2.073e-8	1.120e+1, 2.813e-8	1.120e+1, 2.856e-8	1.120e+1, 1.747e-8	1.120e+1, 1.364e-8	1.120e+1, 3.810e-8		1.120e+1, 4.208e-8	1.120e+1, 2.813e-8	1.120e+1, 1.576e-8					1.120e+1, 5.846e-8	1.120e+1, 2.208e-8	1.120e+1, 1.769e-7	1.120e+1, 1.745e-8	1.120e+1, 1.702e-8	1.120e+1, 6.355e-8
1.130e+1, 2.048e-8	1.130e+1, 2.793e-8	1.130e+1, 2.824e-8	1.130e+1, 1.788e-8	1.130e+1, 1.338e-8	1.130e+1, 3.775e-8		1.130e+1, 4.210e-8	1.130e+1, 2.793e-8	1.130e+1, 1.567e-8					1.130e+1, 5.811e-8	1.130e+1, 2.192e-8	1.130e+1, 1.764e-7	1.130e+1, 1.753e-8	1.130e+1, 1.723e-8	1.130e+1, 6.312e-8
1.140e+1, 2.061e-8	1.140e+1, 2.782e-8	1.140e+1, 2.846e-8	1.140e+1, 1.715e-8	1.140e+1, 1.339e-8	1.140e+1, 3.760e-8		1.140e+1, 4.208e-8	1.140e+1, 2.782e-8	1.140e+1, 1.543e-8					1.140e+1, 5.765e-8	1.140e+1, 2.213e-8	1.140e+1, 1.760e-7	1.140e+1, 1.733e-8	1.140e+1, 1.723e-8	1.140e+1, 6.304e-8
1.150e+1, 2.034e-8	1.150e+1, 2.753e-8	1.150e+1, 2.791e-8	1.150e+1, 1.712e-8	1.150e+1, 1.359e-8	1.150e+1, 3.751e-8		1.150e+1, 4.175e-8	1.150e+1, 2.753e-8	1.150e+1, 1.559e-8					1.150e+1, 5.715e-8	1.150e+1, 2.184e-8	1.150e+1, 1.756e-7	1.150e+1, 1.724e-8	1.150e+1, 1.690e-8	1.150e+1, 6.301e-8
1.160e+1, 2.027e-8	1.160e+1, 2.771e-8	1.160e+1, 2.817e-8	1.160e+1, 1.705e-8	1.160e+1, 1.339e-8	1.160e+1, 3.746e-8		1.160e+1, 4.178e-8	1.160e+1, 2.771e-8	1.160e+1, 1.553e-8					1.160e+1, 5.658e-8	1.160e+1, 2.198e-8	1.160e+1, 1.752e-7	1.160e+1, 1.729e-8	1.160e+1, 1.701e-8	1.160e+1, 6.285e-8
1.170e+1, 2.048e-8	1.170e+1, 2.766e-8	1.170e+1, 2.814e-8	1.170e+1, 1.744e-8	1.170e+1, 1.344e-8	1.170e+1, 3.748e-8		1.170e+1, 4.207e-8	1.170e+1, 2.766e-8	1.170e+1, 1.548e-8					1.170e+1, 5.607e-8	1.170e+1, 2.182e-8	1.170e+1, 1.748e-7	1.170e+1, 1.702e-8	1.170e+1, 1.682e-8	1.170e+1, 6.234e-8
1.180e+1, 2.017e-8	1.180e+1, 2.768e-8	1.180e+1, 2.802e-8	1.180e+1, 1.721e-8	1.180e+1, 1.330e-8	1.180e+1, 3.749e-8		1.180e+1, 4.155e-8	1.180e+1, 2.768e-8	1.180e+1, 1.543e-8					1.180e+1, 5.542e-8	1.180e+1, 2.196e-8	1.180e+1, 1.744e-7	1.180e+1, 1.736e-8	1.180e+1, 1.684e-8	1.180e+1, 6.215e-8
1.190e+1, 2.030e-8	1.190e+1, 2.764e-8	1.190e+1, 2.798e-8	1.190e+1, 1.757e-8	1.190e+1, 1.319e-8	1.190e+1, 3.718e-8		1.190e+1, 4.166e-8	1.190e+1, 2.764e-8	1.190e+1, 1.538e-8					1.190e+1, 5.505e-8	1.190e+1, 2.189e-8	1.190e+1, 1.739e-7	1.190e+1, 1.713e-8	1.190e+1, 1.684e-8	1.190e+1, 6.242e-8
1.200e+1, 2.023e-8	1.200e+1, 2.784e-8	1.200e+1, 2.791e-8	1.200e+1, 1.716e-8	1.200e+1, 1.347e-8	1.200e+1, 3.725e-8		1.200e+1, 4.132e-8	1.200e+1, 2.784e-8	1.200e+1, 1.530e-8					1.200e+1, 5.441e-8	1.200e+1, 2.187e-8	1.200e+1, 1.735e-7	1.200e+1, 1.681e-8	1.200e+1, 1.661e-8	1.200e+1, 6.183e-8
1.210e+1, 2.001e-8	1.210e+1, 2.713e-8	1.210e+1, 2.791e-8	1.210e+1, 1.697e-8	1.210e+1, 1.327e-8	1.210e+1, 3.695e-8		1.210e+1, 4.120e-8	1.210e+1, 2.713e-8	1.210e+1, 1.522e-8					1.210e+1, 5.422e-8	1.210e+1, 2.169e-8	1.210e+1, 1.732e-7	1.210e+1, 1.694e-8	1.210e+1, 1.684e-8	1.210e+1, 6.156e-8
1.220e+1, 2.030e-8	1.220e+1, 2.715e-8	1.220e+1, 2.771e-8	1.220e+1, 1.676e-8	1.220e+1, 1.325e-8	1.220e+1, 3.664e-8		1.220e+1, 4.110e-8	1.220e+1, 2.715e-8	1.220e+1, 1.525e-8					1.220e+1, 5.343e-8	1.220e+1, 2.148e-8	1.220e+1, 1.728e-7	1.220e+1, 1.710e-8	1.220e+1, 1.661e-8	1.220e+1, 6.123e-8
1.230e+1, 2.001e-8	1.230e+1, 2.713e-8	1.230e+1, 2.767e-8	1.230e+1, 1.689e-8	1.230e+1, 1.297e-8	1.230e+1, 3.648e-8		1.230e+1, 4.086e-8	1.230e+1, 2.713e-8	1.230e+1, 1.531e-8					1.230e+1, 5.322e-8	1.230e+1, 2.195e-8	1.230e+1, 1.724e-7	1.230e+1, 1.691e-8	1.230e+1, 1.676e-8	1.230e+1, 6.130e-8
1.240e+1, 2.001e-8	1.240e+1, 2.680e-8	1.240e+1, 2.757e-8	1.240e+1, 1.725e-8	1.240e+1, 1.321e-8	1.240e+1, 3.703e-8		1.240e+1, 4.071e-8	1.240e+1, 2.680e-8	1.240e+1, 1.521e-8					1.240e+1, 5.273e-8	1.240e+1, 2.163e-8	1.240e+1, 1.720e-7	1.240e+1, 1.694e-8	1.240e+1, 1.633e-8	1.240e+1, 6.120e-8
1.250e+1, 2.007e-8	1.250e+1, 2.721e-8	1.250e+1, 2.787e-8	1.250e+1, 1.691e-8	1.250e+1, 1.313e-8	1.250e+1, 3.659e-8		1.250e+1, 4.078e-8	1.250e+1, 2.721e-8	1.250e+1, 1.512e-8					1.250e+1, 5.244e-8	1.250e+1, 2.158e-8	1.250e+1, 1.717e-7	1.250e+1, 1.674e-8	1.250e+1, 1.653e-8	1.250e+1, 6.106e-8
1.260e+1, 1.994e-8	1.260e+1, 2.691e-8	1.260e+1, 2.738e-8	1.260e+1, 1.673e-8	1.260e+1, 1.312e-8	1.260e+1, 3.628e-8		1.260e+1, 4.047e-8	1.260e+1, 2.691e-8	1.260e+1, 1.501e-8					1.260e+1, 5.213e-8	1.260e+1, 2.119e-8	1.260e+1, 1.713e-7	1.260e+1, 1.696e-8	1.260e+1, 1.650e-8	1.260e+1, 6.085e-8
1.270e+1, 2.004e-8	1.270e+1, 2.720e-8	1.270e+1, 2.765e-8	1.270e+1, 1.729e-8	1.270e+1, 1.251e-8	1.270e+1, 3.589e-8		1.270e+1, 4.068e-8	1.270e+1, 2.720e-8	1.270e+1, 1.512e-8					1.270e+1, 5.161e-8	1.270e+1, 2.174e-8	1.270e+1, 1.709e-7	1.270e+1, 1.722e-8	1.270e+1, 1.641e-8	1.270e+1, 6.053e-8
1.280e+1, 1.988e-8	1.280e+1, 2.674e-8	1.280e+1, 2.741e-8	1.280e+1, 1.739e-8	1.280e+1, 1.309e-8	1.280e+1, 3.603e-8		1.280e+1, 4.051e-8	1.280e+1, 2.674e-8	1.280e+1, 1.492e-8					1.280e+1, 5.115e-8	1.280e+1, 2.151e-8	1.280e+1, 1.705e-7	1.280e+1, 1.653e-8	1.280e+1, 1.656e-8	1.280e+1, 6.029e-8
1.290e+1, 1.987e-8	1.290e+1, 2.621e-8	1.290e+1, 2.759e-8	1.290e+1, 1.651e-8	1.290e+1, 1.298e-8	1.290e+1, 3.607e-8		1.290e+1, 4.010e-8	1.290e+1, 2.621e-8	1.290e+1, 1.486e-8					1.290e+1, 5.097e-8	1.290e+1, 2.119e-8	1.290e+1, 1.702e-7	1.290e+1, 1.658e-8	1.290e+1, 1.656e-8	1.290e+1, 6.060e-8
1.300e+1, 1.979e-8	1.300e+1, 2.685e-8	1.300e+1, 2.709e-8	1.300e+1, 1.722e-8	1.300e+1, 1.257e-8	1.300e+1, 3.592e-8		1.300e+1, 4.021e-8	1.300e+1, 2.685e-8	1.300e+1, 1.493e-8					1.300e+1, 5.055e-8	1.300e+1, 2.122e-8	1.300e+1, 1.698e-7	1.300e+1, 1.660e-8	1.300e+1, 1.638e-8	1.300e+1, 6.050e-8
1.310e+1, 1.985e-8	1.310e+1, 2.670e-8	1.310e+1, 2.748e-8	1.310e+1, 1.696e-8	1.310e+1, 1.287e-8	1.310e+1, 3.629e-8		1.310e+1, 3.973e-8	1.310e+1, 2.670e-8	1.310e+1, 1.438e-8					1.310e+1, 5.010e-8	1.310e+1, 2.092e-8	1.310e+1, 1.695e-7	1.310e+1, 1.654e-8	1.310e+1, 1.668e-8	1.310e+1, 6.011e-8
1.320e+1, 1.954e-8	1.320e+1, 2.666e-8	1.320e+1, 2.710e-8	1.320e+1, 1.699e-8	1.320e+1, 1.268e-8	1.320e+1, 3.571e-8		1.320e+1, 4.011e-8	1.320e+1, 2.666e-8	1.320e+1, 1.457e-8					1.320e+1, 4.986e-8	1.320e+1, 2.105e-8	1.320e+1, 1.691e-7	1.320e+1, 1.632e-8	1.320e+1, 1.641e-8	1.320e+1, 6.013e-8
1.330e+1, 1.966e-8	1.330e+1, 2.653e-8	1.330e+1, 2.672e-8	1.330e+1, 1.625e-8	1.330e+1, 1.269e-8	1.330e+1, 3.566e-8		1.330e+1, 4.011e-8	1.330e+1, 2.653e-8	1.330e+1, 1.473e-8					1.330e+1, 4.951e-8	1.330e+1, 2.091e-8	1.330e+1, 1.688e-7	1.330e+1, 1.670e-8	1.330e+1, 1.673e-8	1.330e+1, 5.956e-8
1.340e+1, 1.983e-8	1.340e+1, 2.636e-8	1.340e+1, 2.706e-8	1.340e+1, 1.668e-8	1.340e+1, 1.257e-8	1.340e+1, 3.561e-8		1.340e+1, 3.968e-8	1.340e+1, 2.636e-8	1.340e+1, 1.473e-8					1.340e+1, 4.925e-8	1.340e+1, 2.132e-8	1.340e+1, 1.685e-7	1.340e+1, 1.648e-8	1.340e+1, 1.608e-8	1.340e+1, 5.910e-8
1.350e+1, 1.967e-8	1.350e+1, 2.625e-8	1.350e+1, 2.708e-8	1.350e+1, 1.685e-8	1.350e+1, 1.226e-8	1.350e+1, 3.515e-8		1.350e+1, 3.967e-8	1.350e+1, 2.625e-8	1.350e+1, 1.457e-8					1.350e+1, 4.893e-8	1.350e+1, 2.123e-8	1.350e+1, 1.681e-7	1.350e+1, 1.641e-8	1.350e+1, 1.663e-8	1.350e+1, 5.910e-8
1.360e+1, 1.970e-8	1.360e+1, 2.613e-8	1.360e+1, 2.693e-8	1.360e+1, 1.629e-8	1.360e+1, 1.209e-8	1.360e+1, 3.538e-8		1.360e+1, 3.992e-8	1.360e+1, 2.613e-8	1.360e+1, 1.466e-8					1.360e+1, 4.808e-8	1.360e+1, 2.125e-8	1.360e+1, 1.678e-7	1.360e+1, 1.661e-8	1.360e+1, 1.614e-8	1.360e+1, 5.922e-8
1.370e+1, 1.945e-8	1.370e+1, 2.592e-8	1.370e+1, 2.687e-8	1.370e+1, 1.667e-8	1.370e+1, 1.254e-8	1.370e+1, 3.547e-8		1.370e+1, 3.960e-8	1.370e+1, 2.592e-8	1.370e+1, 1.454e-8					1.370e+1, 4.835e-8	1.370e+1, 2.113e-8	1.370e+1, 1.675e-7	1.370e+1, 1.651e-8	1.370e+1, 1.627e-8	1.370e+1, 5.946e-8
1.380e+1, 1.926e-8	1.380e+1, 2.596e-8	1.380e+1, 2.652e-8	1.380e+1, 1.608e-8	1.380e+1, 1.244e-8	1.380e+1, 3.543e-8		1.380e+1, 3.958e-8	1.380e+1, 2.596e-8	1.380e+1, 1.452e-8					1.380e+1, 4.784e-8	1.380e+1, 2.113e-8	1.380e+1, 1.671e-7	1.380e+1, 1.633e-8	1.380e+1, 1.633e-8	1.380e+1, 5.894e-8
1.390e+1, 1.948e-8	1.390e+1, 2.581e-8	1.390e+1, 2.672e-8	1.390e+1, 1.629e-8	1.390e+1, 1.255e-8	1.390e+1, 3.513e-8		1.390e+1, 3.939e-8	1.390e+1, 2.581e-8	1.390e+1, 1.447e-8					1.390e+1, 4.750e-8	1.390e+1, 2.097e-8	1.390e+1, 1.668e-7	1.390e+1, 1.652e-8	1.390e+1, 1.635e-8	1.390e+1, 5.825e-8
1.400e+1, 1.960e-8	1.400e+1, 2.601e-8	1.400e+1, 2.671e-8	1.400e+1, 1.654e-8	1.400e+1, 1.222e-8	1.400e+1, 3.487e-8		1.400e+1, 3.952e-8	1.400e+1, 2.601e-8	1.400e+1, 1.465e-8					1.400e+1, 4.770e-8	1.400e+1, 2.083e-8	1.400e+1, 1.665e-7	1.400e+1, 1.638e-8	1.400e+1, 1.628e-8	1.400e+1, 5.863e-8
1.410e+1, 1.930e-8	1.410e+1, 2.593e-8	1.410e+1, 2.673e-8	1.410e+1, 1.623e-8	1.410e+1, 1.213e-8	1.410e+1, 3.452e-8		1.410e+1, 3.928e-8	1.410e+1, 2.593e-8	1.410e+1, 1.440e-8					1.410e+1, 4.711e-8	1.410e+1, 2.101e-8	1.410e+1, 1.662e-7	1.410e+1, 1.624e-8	1.410e+1, 1.615e-8	1.410e+1, 5.839e-8
1.420e+1, 1.937e-8	1.420e+1, 2.580e-8	1.420e+1, 2.706e-8	1.420e+1, 1.663e-8	1.420e+1, 1.238e-8	1.420e+1, 3.501e-8		1.420e+1, 3.889e-8	1.420e+1, 2.580e-8	1.420e+1, 1.422e-8					1.420e+1, 4.681e-8	1.420e+1, 2.072e-8	1.420e+1, 1.659e-7	1.420e+1, 1.640e-8	1.420e+1, 1.637e-8	1.420e+1, 5.811e-8
1.430e+1, 1.960e-8	1.430e+1, 2.577e-8	1.430e+1, 2.641e-8	1.430e+1, 1.629e-8	1.430e+1, 1.236e-8	1.430e+1, 3.480e-8		1.430e+1, 3.921e-8	1.430e+1, 2.577e-8	1.430e+1, 1.426e-8					1.430e+1, 4.676e-8	1.430e+1, 2.073e-8	1.430e+1, 1.656e-7	1.430e+1, 1.646e-8	1.430e+1, 1.624e-8	1.430e+1, 5.803e-8
1.440e+1, 1.948e-8	1.440e+1, 2.581e-8	1.440e+1, 2.643e-8	1.440e+1, 1.596e-8	1.440e+1, 1.245e-8	1.440e+1, 3.471e-8		1.440e+1, 3.949e-8	1.440e+1, 2.581e-8	1.440e+1, 1.439e-8					1.440e+1, 4.634e-8	1.440e+1, 2.104e-8	1.440e+1, 1.652e-7	1.440e+1, 1.630e-8	1.440e+1, 1.622e-8	1.440e+1, 5.783e-8
1.450e+1, 1.936e-8	1.450e+1, 2.555e-8	1.450e+1, 2.641e-8	1.450e+1, 1.617e-8	1.450e+1, 1.275e-8	1.450e+1, 3.445e-8		1.450e+1, 3.882e-8	1.450e+1, 2.555e-8	1.450e+1, 1.408e-8					1.450e+1, 4.573e-8	1.450e+1, 2.083e-8	1.450e+1, 1.649e-7	1.450e+1, 1.596e-8	1.450e+1, 1.571e-8	1.450e+1, 5.755e-8
1.460e+1, 1.939e-8	1.460e+1, 2.569e-8	1.460e+1, 2.671e-8	1.460e+1, 1.581e-8	1.460e+1, 1.204e-8	1.460e+1, 3.435e-8		1.460e+1, 3.917e-8	1.460e+1, 2.569e-8	1.460e+1, 1.401e-8					1.460e+1, 4.576e-8	1.460e+1, 2.074e-8	1.460e+1, 1.646e-7	1.460e+1, 1.636e-8	1.460e+1, 1.574e-8	1.460e+1, 5.719e-8
1.470e+1, 1.933e-8	1.470e+1, 2.567e-8	1.470e+1, 2.661e-8	1.470e+1, 1.570e-8	1.470e+1, 1.253e-8	1.470e+1, 3.422e-8		1.470e+1, 3.884e-8	1.470e+1, 2.567e-8	1.470e+1, 1.408e-8					1.470e+1, 4.567e-8	1.470e+1, 2.071e-8	1.470e+1, 1.643e-7	1.470e+1, 1.598e-8	1.470e+1, 1.628e-8	1.470e+1, 5.713e-8
1.480e+1, 1.920e-8	1.480e+1, 2.553e-8	1.480e+1, 2.637e-8	1.480e+1, 1.590e-8	1.480e+1, 1.207e-8	1.480e+1, 3.415e-8		1.480e+1, 3.848e-8	1.480e+1, 2.553e-8	1.480e+1, 1.431e-8					1.480e+1, 4.552e-8	1.480e+1, 2.085e-8	1.480e+1, 1.640e-7	1.480e+1, 1.628e-8	1.480e+1, 1.633e-8	1.480e+1, 5.750e-8
1.490e+1, 1.907e-8	1.490e+1, 2.552e-8	1.490e+1, 2.625e-8	1.490e+1, 1.583e-8	1.490e+1, 1.187e-8	1.490e+1, 3.412e-8		1.490e+1, 3.867e-8	1.490e+1, 2.552e-8	1.490e+1, 1.416e-8					1.490e+1, 4.515e-8	1.490e+1, 2.068e-8	1.490e+1, 1.637e-7	1.490e+1, 1.587e-8	1.490e+1, 1.575e-8	1.490e+1, 5.736e-8
1.500e+1, 1.890e-8	1.500e+1, 2.570e-8	1.500e+1, 2.628e-8	1.500e+1, 1.572e-8	1.500e+1, 1.206e-8	1.500e+1, 3.376e-8		1.500e+1, 3.859e-8	1.500e+1, 2.570e-8	1.500e+1, 1.397e-8					1.500e+1, 4.490e-8	1.500e+1, 2.052e-8	1.500e+1, 1.635e-7	1.500e+1, 1.610e-8	1.500e+1, 1.582e-8	1.500e+1, 5.702e-8
1.510e+1, 1.918e-8	1.510e+1, 2.521e-8	1.510e+1, 2.619e-8	1.510e+1, 1.565e-8	1.510e+1, 1.222e-8	1.510e+1, 3.384e-8		1.510e+1, 3.819e-8	1.510e+1, 2.521e-8	1.510e+1, 1.407e-8					1.510e+1, 4.455e-8	1.510e+1, 2.080e-8	1.510e+1, 1.632e-7	1.510e+1, 1.604e-8	1.510e+1, 1.621e-8	1.510e+1, 5.674e-8
1.520e+1, 1.908e-8	1.520e+1, 2.539e-8	1.520e+1, 2.622e-8	1.520e+1, 1.595e-8	1.520e+1, 1.174e-8	1.520e+1, 3.371e-8		1.520e+1, 3.834e-8	1.520e+1, 2.539e-8	1.520e+1, 1.394e-8					1.520e+1, 4.440e-8	1.520e+1, 2.047e-8	1.520e+1, 1.629e-7	1.520e+1, 1.624e-8	1.520e+1, 1.603e-8	1.520e+1, 5.636e-8
1.530e+1, 1.908e-8	1.530e+1, 2.558e-8	1.530e+1, 2.637e-8	1.530e+1, 1.561e-8	1.530e+1, 1.163e-8	1.530e+1, 3.347e-8		1.530e+1, 3.824e-8	1.530e+1, 2.558e-8	1.530e+1, 1.381e-8					1.530e+1, 4.433e-8	1.530e+1, 2.048e-8	1.530e+1, 1.626e-7	1.530e+1, 1.590e-8	1.530e+1, 1.605e-8	1.530e+1, 5.647e-8
1.540e+1, 1.910e-8	1.540e+1, 2.527e-8	1.540e+1, 2.653e-8	1.540e+1, 1.590e-8	1.540e+1, 1.207e-8	1.540e+1, 3.365e-8		1.540e+1, 3.794e-8	1.540e+1, 2.527e-8	1.540e+1, 1.387e-8					1.540e+1, 4.404e-8	1.540e+1, 2.074e-8	1.540e+1, 1.623e-7	1.540e+1, 1.592e-8	1.540e+1, 1.575e-8	1.540e+1, 5.627e-8
1.550e+1, 1.905e-8	1.550e+1, 2.517e-8	1.550e+1, 2.606e-8	1.550e+1, 1.579e-8	1.550e+1, 1.186e-8	1.550e+1, 3.381e-8		1.550e+1, 3.798e-8	1.550e+1, 2.517e-8	1.550e+1, 1.373e-8					1.550e+1, 4.378e-8	1.550e+1, 2.055e-8	1.550e+1, 1.620e-7	1.550e+1, 1.567e-8	1.550e+1, 1.593e-8	1.550e+1, 5.611e-8
1.560e+1, 1.896e-8	1.560e+1, 2.528e-8	1.560e+1, 2.591e-8	1.560e+1, 1.592e-8	1.560e+1, 1.196e-8	1.560e+1, 3.310e-8		1.560e+1, 3.828e-8	1.560e+1, 2.528e-8	1.560e+1, 1.391e-8					1.560e+1, 4.348e-8	1.560e+1, 2.063e-8	1.560e+1, 1.617e-7	1.560e+1, 1.568e-8	1.560e+1, 1.589e-8	1.560e+1, 5.627e-8
1.570e+1, 1.895e-8	1.570e+1, 2.501e-8	1.570e+1, 2.577e-8	1.570e+1, 1.589e-8	1.570e+1, 1.200e-8	1.570e+1, 3.330e-8		1.570e+1, 3.771e-8	1.570e+1, 2.501e-8	1.570e+1, 1.396e-8					1.570e+1, 4.340e-8	1.570e+1, 2.059e-8	1.570e+1, 1.614e-7	1.570e+1, 1.591e-8	1.570e+1, 1.593e-8	1.570e+1, 5.587e-8
1.580e+1, 1.873e-8	1.580e+1, 2.503e-8	1.580e+1, 2.577e-8	1.580e+1, 1.581e-8	1.580e+1, 1.180e-8	1.580e+1, 3.291e-8		1.580e+1, 3.761e-8	1.580e+1, 2.503e-8	1.580e+1, 1.377e-8					1.580e+1, 4.316e-8	1.580e+1, 2.051e-8	1.580e+1, 1.611e-7	1.580e+1, 1.536e-8	1.580e+1, 1.561e-8	1.580e+1, 5.590e-8
1.590e+1, 1.884e-8	1.590e+1, 2.525e-8	1.590e+1, 2.584e-8	1.590e+1, 1.574e-8	1.590e+1, 1.204e-8	1.590e+1, 3.317e-8		1.590e+1, 3.819e-8	1.590e+1, 2.525e-8	1.590e+1, 1.380e-8					1.590e+1, 4.283e-8	1.590e+1, 2.051e-8	1.590e+1, 1.609e-7	1.590e+1, 1.575e-8	1.590e+1, 1.598e-8	1.590e+1, 5.562e-8
1.600e+1, 1.898e-8	1.600e+1, 2.524e-8	1.600e+1, 2.595e-8	1.600e+1, 1.565e-8	1.600e+1, 1.178e-8	1.600e+1, 3.305e-8		1.600e+1, 3.735e-8	1.600e+1, 2.524e-8	1.600e+1, 1.373e-8					1.600e+1, 4.257e-8	1.600e+1, 2.034e-8	1.600e+1, 1.606e-7	1.600e+1, 1.604e-8	1.600e+1, 1.555e-8	1.600e+1, 5.550e-8
1.610e+1, 1.861e-8	1.610e+1, 2.480e-8	1.610e+1, 2.578e-8	1.610e+1, 1.524e-8	1.610e+1, 1.154e-8	1.610e+1, 3.310e-8		1.610e+1, 3.768e-8	1.610e+1, 2.480e-8	1.610e+1, 1.370e-8					1.610e+1, 4.264e-8	1.610e+1, 2.030e-8	1.610e+1, 1.604e-7	1.610e+1, 1.571e-8	1.610e+1, 1.614e-8	1.610e+1, 5.529e-8
1.620e+1, 1.877e-8	1.620e+1, 2.472e-8	1.620e+1, 2.588e-8	1.620e+1, 1.531e-8	1.620e+1, 1.200e-8	1.620e+1, 3.306e-8		1.620e+1, 3.708e-8	1.620e+1, 2.472e-8	1.620e+1, 1.375e-8					1.620e+1, 4.240e-8	1.620e+1, 2.019e-8	1.620e+1, 1.601e-7	1.620e+1, 1.556e-8	1.620e+1, 1.579e-8	1.620e+1, 5.501e-8
1.630e+1, 1.862e-8	1.630e+1, 2.507e-8	1.630e+1, 2.568e-8	1.630e+1, 1.563e-8	1.630e+1, 1.169e-8	1.630e+1, 3.240e-8		1.630e+1, 3.742e-8	1.630e+1, 2.507e-8	1.630e+1, 1.363e-8					1.630e+1, 4.205e-8	1.630e+1, 2.007e-8	1.630e+1, 1.599e-7	1.630e+1, 1.572e-8	1.630e+1, 1.537e-8	1.630e+1, 5.527e-8
1.640e+1, 1.859e-8	1.640e+1, 2.478e-8	1.640e+1, 2.576e-8	1.640e+1, 1.575e-8	1.640e+1, 1.123e-8	1.640e+1, 3.270e-8		1.640e+1, 3.706e-8	1.640e+1, 2.478e-8	1.640e+1, 1.357e-8					1.640e+1, 4.188e-8	1.640e+1, 2.016e-8	1.640e+1, 1.596e-7	1.640e+1, 1.556e-8	1.640e+1, 1.567e-8	1.640e+1, 5.550e-8
1.650e+1, 1.876e-8	1.650e+1, 2.490e-8	1.650e+1, 2.538e-8	1.650e+1, 1.532e-8	1.650e+1, 1.183e-8	1.650e+1, 3.238e-8		1.650e+1, 3.742e-8	1.650e+1, 2.490e-8	1.650e+1, 1.363e-8					1.650e+1, 4.206e-8	1.650e+1, 2.022e-8	1.650e+1, 1.593e-7	1.650e+1, 1.557e-8	1.650e+1, 1.595e-8	1.650e+1, 5.458e-8
1.660e+1, 1.862e-8	1.660e+1, 2.439e-8	1.660e+1, 2.543e-8	1.660e+1, 1.572e-8	1.660e+1, 1.085e-8	1.660e+1, 3.225e-8		1.660e+1, 3.740e-8	1.660e+1, 2.439e-8	1.660e+1, 1.373e-8					1.660e+1, 4.167e-8	1.660e+1, 2.008e-8	1.660e+1, 1.591e-7	1.660e+1, 1.545e-8	1.660e+1, 1.535e-8	1.660e+1, 5.465e-8
1.670e+1, 1.870e-8	1.670e+1, 2.459e-8	1.670e+1, 2.560e-8	1.670e+1, 1.561e-8	1.670e+1, 1.177e-8	1.670e+1, 3.261e-8		1.670e+1, 3.731e-8	1.670e+1, 2.459e-8	1.670e+1, 1.371e-8					1.670e+1, 4.153e-8	1.670e+1, 2.040e-8	1.670e+1, 1.589e-7	1.670e+1, 1.566e-8	1.670e+1, 1.578e-8	1.670e+1, 5.467e-8
1.680e+1, 1.866e-8	1.680e+1, 2.497e-8	1.680e+1, 2.534e-8	1.680e+1, 1.567e-8	1.680e+1, 1.145e-8	1.680e+1, 3.262e-8		1.680e+1, 3.691e-8	1.680e+1, 2.497e-8	1.680e+1, 1.345e-8					1.680e+1, 4.119e-8	1.680e+1, 2.026e-8	1.680e+1, 1.586e-7	1.680e+1, 1.552e-8	1.680e+1, 1.578e-8	1.680e+1, 5.471e-8
1.690e+1, 1.844e-8	1.690e+1, 2.467e-8	1.690e+1, 2.536e-8	1.690e+1, 1.524e-8	1.690e+1, 1.147e-8	1.690e+1, 3.214e-8		1.690e+1, 3.728e-8	1.690e+1, 2.467e-8	1.690e+1, 1.351e-8					1.690e+1, 4.123e-8	1.690e+1, 2.016e-8	1.690e+1, 1.584e-7	1.690e+1, 1.522e-8	1.690e+1, 1.566e-8	1.690e+1, 5.433e-8
1.700e+1, 1.849e-8	1.700e+1, 2.426e-8	1.700e+1, 2.535e-8	1.700e+1, 1.495e-8	1.700e+1, 1.181e-8	1.700e+1, 3.246e-8		1.700e+1, 3.666e-8	1.700e+1, 2.426e-8	1.700e+1, 1.358e-8					1.700e+1, 4.104e-8	1.700e+1, 2.031e-8	1.700e+1, 1.581e-7	1.700e+1, 1.530e-8	1.700e+1, 1.577e-8	1.700e+1, 5.408e-8
1.710e+1, 1.848e-8	1.710e+1, 2.439e-8	1.710e+1, 2.533e-8	1.710e+1, 1.551e-8	1.710e+1, 1.155e-8	1.710e+1, 3.233e-8		1.710e+1, 3.709e-8	1.710e+1, 2.439e-8	1.710e+1, 1.334e-8					1.710e+1, 4.091e-8	1.710e+1, 1.995e-8	1.710e+1, 1.578e-7	1.710e+1, 1.513e-8	1.710e+1, 1.556e-8	1.710e+1, 5.409e-8
1.720e+1, 1.851e-8	1.720e+1, 2.472e-8	1.720e+1, 2.525e-8	1.720e+1, 1.529e-8	1.720e+1, 1.134e-8	1.720e+1, 3.202e-8		1.720e+1, 3.724e-8	1.720e+1, 2.472e-8	1.720e+1, 1.337e-8					1.720e+1, 4.048e-8	1.720e+1, 2.014e-8	1.720e+1, 1.576e-7	1.720e+1, 1.532e-8	1.720e+1, 1.552e-8	1.720e+1, 5.377e-8
1.730e+1, 1.830e-8	1.730e+1, 2.455e-8	1.730e+1, 2.533e-8	1.730e+1, 1.521e-8	1.730e+1, 1.170e-8	1.730e+1, 3.240e-8		1.730e+1, 3.690e-8	1.730e+1, 2.455e-8	1.730e+1, 1.347e-8					1.730e+1, 4.055e-8	1.730e+1, 2.017e-8	1.730e+1, 1.573e-7	1.730e+1, 1.501e-8	1.730e+1, 1.587e-8	1.730e+1, 5.362e-8
1.740e+1, 1.852e-8	1.740e+1, 2.442e-8	1.740e+1, 2.531e-8	1.740e+1, 1.525e-8	1.740e+1, 1.140e-8	1.740e+1, 3.224e-8		1.740e+1, 3.695e-8	1.740e+1, 2.442e-8	1.740e+1, 1.343e-8					1.740e+1, 4.054e-8	1.740e+1, 1.993e-8	1.740e+1, 1.571e-7	1.740e+1, 1.515e-8	1.740e+1, 1.562e-8	1.740e+1, 5.366e-8
1.750e+1, 1.838e-8	1.750e+1, 2.420e-8	1.750e+1, 2.504e-8	1.750e+1, 1.542e-8	1.750e+1, 1.124e-8	1.750e+1, 3.215e-8		1.750e+1, 3.659e-8	1.750e+1, 2.420e-8	1.750e+1, 1.331e-8					1.750e+1, 4.036e-8	1.750e+1, 1.978e-8	1.750e+1, 1.569e-7	1.750e+1, 1.507e-8	1.750e+1, 1.545e-8	1.750e+1, 5.350e-8
1.760e+1, 1.819e-8	1.760e+1, 2.423e-8	1.760e+1, 2.500e-8	1.760e+1, 1.544e-8	1.760e+1, 1.168e-8	1.760e+1, 3.183e-8		1.760e+1, 3.643e-8	1.760e+1, 2.423e-8	1.760e+1, 1.360e-8					1.760e+1, 4.020e-8	1.760e+1, 1.981e-8	1.760e+1, 1.566e-7	1.760e+1, 1.491e-8	1.760e+1, 1.532e-8	1.760e+1, 5.354e-8
1.770e+1, 1.839e-8	1.770e+1, 2.442e-8	1.770e+1, 2.508e-8	1.770e+1, 1.530e-8	1.770e+1, 1.161e-8	1.770e+1, 3.223e-8		1.770e+1, 3.668e-8	1.770e+1, 2.442e-8	1.770e+1, 1.324e-8					1.770e+1, 4.010e-8	1.770e+1, 1.968e-8	1.770e+1, 1.564e-7	1.770e+1, 1.506e-8	1.770e+1, 1.579e-8	1.770e+1, 5.292e-8
1.780e+1, 1.849e-8	1.780e+1, 2.394e-8	1.780e+1, 2.504e-8	1.780e+1, 1.488e-8	1.780e+1, 1.104e-8	1.780e+1, 3.206e-8		1.780e+1, 3.675e-8	1.780e+1, 2.394e-8	1.780e+1, 1.301e-8					1.780e+1, 3.971e-8	1.780e+1, 2.016e-8	1.780e+1, 1.562e-7	1.780e+1, 1.526e-8	1.780e+1, 1.514e-8	1.780e+1, 5.311e-8
1.790e+1, 1.802e-8	1.790e+1, 2.420e-8	1.790e+1, 2.484e-8	1.790e+1, 1.498e-8	1.790e+1, 1.129e-8	1.790e+1, 3.191e-8		1.790e+1, 3.644e-8	1.790e+1, 2.420e-8	1.790e+1, 1.333e-8					1.790e+1, 3.948e-8	1.790e+1, 2.026e-8	1.790e+1, 1.559e-7	1.790e+1, 1.540e-8	1.790e+1, 1.541e-8	1.790e+1, 5.341e-8
1.800e+1, 1.828e-8	1.800e+1, 2.408e-8	1.800e+1, 2.519e-8	1.800e+1, 1.553e-8	1.800e+1, 1.131e-8	1.800e+1, 3.217e-8		1.800e+1, 3.636e-8	1.800e+1, 2.408e-8	1.800e+1, 1.334e-8					1.800e+1, 3.957e-8	1.800e+1, 1.972e-8	1.800e+1, 1.557e-7	1.800e+1, 1.511e-8	1.800e+1, 1.596e-8	1.800e+1, 5.262e-8
1.810e+1, 1.841e-8	1.810e+1, 2.380e-8	1.810e+1, 2.522e-8	1.810e+1, 1.507e-8	1.810e+1, 1.104e-8	1.810e+1, 3.152e-8		1.810e+1, 3.632e-8	1.810e+1, 2.380e-8	1.810e+1, 1.320e-8					1.810e+1, 3.947e-8	1.810e+1, 1.988e-8	1.810e+1, 1.555e-7	1.810e+1, 1.508e-8	1.810e+1, 1.529e-8	1.810e+1, 5.291e-8
1.820e+1, 1.826e-8	1.820e+1, 2.443e-8	1.820e+1, 2.506e-8	1.820e+1, 1.504e-8	1.820e+1, 1.145e-8	1.820e+1, 3.181e-8		1.820e+1, 3.617e-8	1.820e+1, 2.443e-8	1.820e+1, 1.313e-8					1.820e+1, 3.926e-8	1.820e+1, 1.980e-8	1.820e+1, 1.552e-7	1.820e+1, 1.495e-8	1.820e+1, 1.555e-8	1.820e+1, 5.286e-8
1.830e+1, 1.833e-8	1.830e+1, 2.407e-8	1.830e+1, 2.483e-8	1.830e+1, 1.507e-8	1.830e+1, 1.113e-8	1.830e+1, 3.165e-8		1.830e+1, 3.626e-8	1.830e+1, 2.407e-8	1.830e+1, 1.314e-8					1.830e+1, 3.889e-8	1.830e+1, 1.988e-8	1.830e+1, 1.550e-7	1.830e+1, 1.474e-8	1.830e+1, 1.544e-8	1.830e+1, 5.301e-8
1.840e+1, 1.810e-8	1.840e+1, 2.380e-8	1.840e+1, 2.542e-8	1.840e+1, 1.518e-8	1.840e+1, 1.076e-8	1.840e+1, 3.160e-8		1.840e+1, 3.619e-8	1.840e+1, 2.380e-8	1.840e+1, 1.321e-8					1.840e+1, 3.912e-8	1.840e+1, 1.961e-8	1.840e+1, 1.548e-7	1.840e+1, 1.520e-8	1.840e+1, 1.557e-8	1.840e+1, 5.276e-8
1.850e+1, 1.858e-8	1.850e+1, 2.362e-8	1.850e+1, 2.492e-8	1.850e+1, 1.491e-8	1.850e+1, 1.075e-8	1.850e+1, 3.127e-8		1.850e+1, 3.591e-8	1.850e+1, 2.362e-8	1.850e+1, 1.314e-8					1.850e+1, 3.881e-8	1.850e+1, 1.961e-8	1.850e+1, 1.546e-7	1.850e+1, 1.499e-8	1.850e+1, 1.530e-8	1.850e+1, 5.203e-8
1.860e+1, 1.813e-8	1.860e+1, 2.376e-8	1.860e+1, 2.545e-8	1.860e+1, 1.470e-8	1.860e+1, 1.077e-8	1.860e+1, 3.157e-8		1.860e+1, 3.621e-8	1.860e+1, 2.376e-8	1.860e+1, 1.307e-8					1.860e+1, 3.879e-8	1.860e+1, 1.972e-8	1.860e+1, 1.544e-7	1.860e+1, 1.478e-8	1.860e+1, 1.518e-8	1.860e+1, 5.229e-8
1.870e+1, 1.810e-8	1.870e+1, 2.374e-8	1.870e+1, 2.502e-8	1.870e+1, 1.524e-8	1.870e+1, 1.088e-8	1.870e+1, 3.139e-8		1.870e+1, 3.549e-8	1.870e+1, 2.374e-8	1.870e+1, 1.327e-8					1.870e+1, 3.842e-8	1.870e+1, 1.968e-8	1.870e+1, 1.541e-7	1.870e+1, 1.492e-8	1.870e+1, 1.565e-8	1.870e+1, 5.207e-8
1.880e+1, 1.806e-8	1.880e+1, 2.394e-8	1.880e+1, 2.496e-8	1.880e+1, 1.493e-8	1.880e+1, 1.043e-8	1.880e+1, 3.133e-8		1.880e+1, 3.586e-8	1.880e+1, 2.394e-8	1.880e+1, 1.297e-8					1.880e+1, 3.842e-8	1.880e+1, 1.970e-8	1.880e+1, 1.539e-7	1.880e+1, 1.446e-8	1.880e+1, 1.558e-8	1.880e+1, 5.231e-8
1.890e+1, 1.800e-8	1.890e+1, 2.379e-8	1.890e+1, 2.474e-8	1.890e+1, 1.458e-8	1.890e+1, 1.103e-8	1.890e+1, 3.089e-8		1.890e+1, 3.542e-8	1.890e+1, 2.379e-8	1.890e+1, 1.303e-8					1.890e+1, 3.822e-8	1.890e+1, 1.959e-8	1.890e+1, 1.537e-7	1.890e+1, 1.488e-8	1.890e+1, 1.507e-8	1.890e+1, 5.161e-8
1.900e+1, 1.804e-8	1.900e+1, 2.378e-8	1.900e+1, 2.474e-8	1.900e+1, 1.477e-8	1.900e+1, 1.084e-8	1.900e+1, 3.102e-8		1.900e+1, 3.576e-8	1.900e+1, 2.378e-8	1.900e+1, 1.300e-8					1.900e+1, 3.808e-8	1.900e+1, 1.941e-8	1.900e+1, 1.535e-7	1.900e+1, 1.470e-8	1.900e+1, 1.517e-8	1.900e+1, 5.217e-8
1.910e+1, 1.847e-8	1.910e+1, 2.358e-8	1.910e+1, 2.480e-8	1.910e+1, 1.499e-8	1.910e+1, 1.079e-8	1.910e+1, 3.133e-8		1.910e+1, 3.584e-8	1.910e+1, 2.358e-8	1.910e+1, 1.312e-8					1.910e+1, 3.795e-8	1.910e+1, 1.971e-8	1.910e+1, 1.533e-7	1.910e+1, 1.480e-8	1.910e+1, 1.545e-8	1.910e+1, 5.195e-8
1.920e+1, 1.812e-8	1.920e+1, 2.341e-8	1.920e+1, 2.465e-8	1.920e+1, 1.424e-8	1.920e+1, 1.106e-8	1.920e+1, 3.101e-8		1.920e+1, 3.560e-8	1.920e+1, 2.341e-8	1.920e+1, 1.307e-8					1.920e+1, 3.780e-8	1.920e+1, 1.982e-8	1.920e+1, 1.531e-7	1.920e+1, 1.496e-8	1.920e+1, 1.524e-8	1.920e+1, 5.211e-8
1.930e+1, 1.800e-8	1.930e+1, 2.360e-8	1.930e+1, 2.467e-8	1.930e+1, 1.498e-8	1.930e+1, 1.075e-8	1.930e+1, 3.126e-8		1.930e+1, 3.544e-8	1.930e+1, 2.360e-8	1.930e+1, 1.288e-8					1.930e+1, 3.785e-8	1.930e+1, 1.959e-8	1.930e+1, 1.529e-7	1.930e+1, 1.462e-8	1.930e+1, 1.547e-8	1.930e+1, 5.194e-8
1.940e+1, 1.787e-8	1.940e+1, 2.354e-8	1.940e+1, 2.491e-8	1.940e+1, 1.446e-8	1.940e+1, 1.082e-8	1.940e+1, 3.132e-8		1.940e+1, 3.556e-8	1.940e+1, 2.354e-8	1.940e+1, 1.293e-8					1.940e+1, 3.782e-8	1.940e+1, 1.960e-8	1.940e+1, 1.527e-7	1.940e+1, 1.463e-8	1.940e+1, 1.516e-8	1.940e+1, 5.169e-8
1.950e+1, 1.790e-8	1.950e+1, 2.357e-8	1.950e+1, 2.450e-8	1.950e+1, 1.470e-8	1.950e+1, 1.048e-8	1.950e+1, 3.087e-8		1.950e+1, 3.587e-8	1.950e+1, 2.357e-8	1.950e+1, 1.286e-8					1.950e+1, 3.737e-8	1.950e+1, 1.964e-8	1.950e+1, 1.524e-7	1.950e+1, 1.464e-8	1.950e+1, 1.518e-8	1.950e+1, 5.167e-8
1.960e+1, 1.796e-8	1.960e+1, 2.354e-8	1.960e+1, 2.488e-8	1.960e+1, 1.446e-8	1.960e+1, 1.055e-8	1.960e+1, 3.083e-8		1.960e+1, 3.550e-8	1.960e+1, 2.354e-8	1.960e+1, 1.294e-8					1.960e+1, 3.725e-8	1.960e+1, 1.949e-8	1.960e+1, 1.522e-7	1.960e+1, 1.455e-8	1.960e+1, 1.502e-8	1.960e+1, 5.170e-8
1.970e+1, 1.823e-8	1.970e+1, 2.371e-8	1.970e+1, 2.452e-8	1.970e+1, 1.440e-8	1.970e+1, 1.065e-8	1.970e+1, 3.092e-8		1.970e+1, 3.555e-8	1.970e+1, 2.371e-8	1.970e+1, 1.290e-8					1.970e+1, 3.725e-8	1.970e+1, 1.963e-8	1.970e+1, 1.520e-7	1.970e+1, 1.486e-8	1.970e+1, 1.515e-8	1.970e+1, 5.129e-8
1.980e+1, 1.773e-8	1.980e+1, 2.341e-8	1.980e+1, 2.431e-8	1.980e+1, 1.451e-8	1.980e+1, 1.088e-8	1.980e+1, 3.033e-8		1.980e+1, 3.501e-8	1.980e+1, 2.341e-8	1.980e+1, 1.286e-8					1.980e+1, 3.729e-8	1.980e+1, 1.941e-8	1.980e+1, 1.518e-7	1.980e+1, 1.460e-8	1.980e+1, 1.510e-8	1.980e+1, 5.123e-8
1.990e+1, 1.773e-8	1.990e+1, 2.352e-8	1.990e+1, 2.447e-8	1.990e+1, 1.448e-8	1.990e+1, 1.090e-8	1.990e+1, 3.076e-8		1.990e+1, 3.558e-8	1.990e+1, 2.352e-8	1.990e+1, 1.309e-8					1.990e+1, 3.711e-8	1.990e+1, 1.976e-8	1.990e+1, 1.516e-7	1.990e+1, 1.462e-8	1.990e+1, 1.528e-8	1.990e+1, 5.149e-8
2.000e+1, 1.792e-8	2.000e+1, 2.330e-8	2.000e+1, 2.439e-8	2.000e+1, 1.461e-8	2.000e+1, 1.018e-8	2.000e+1, 3.076e-8		2.000e+1, 3.509e-8	2.000e+1, 2.330e-8	2.000e+1, 1.303e-8					2.000e+1, 3.688e-8	2.000e+1, 1.958e-8	2.000e+1, 1.514e-7	2.000e+1, 1.463e-8	2.000e+1, 1.512e-8	2.000e+1, 5.127e-8
2.010e+1, 1.774e-8	2.010e+1, 2.342e-8	2.010e+1, 2.436e-8	2.010e+1, 1.453e-8	2.010e+1, 1.044e-8	2.010e+1, 3.055e-8		2.010e+1, 3.530e-8	2.010e+1, 2.342e-8	2.010e+1, 1.280e-8					2.010e+1, 3.690e-8	2.010e+1, 1.961e-8	2.010e+1, 1.512e-7	2.010e+1, 1.477e-8	2.010e+1, 1.527e-8	2.010e+1, 5.120e-8
2.020e+1, 1.769e-8	2.020e+1, 2.335e-8	2.020e+1, 2.431e-8	2.020e+1, 1.457e-8	2.020e+1, 1.100e-8	2.020e+1, 3.054e-8		2.020e+1, 3.502e-8	2.020e+1, 2.335e-8	2.020e+1, 1.277e-8					2.020e+1, 3.683e-8	2.020e+1, 1.956e-8	2.020e+1, 1.510e-7	2.020e+1, 1.469e-8	2.020e+1, 1.501e-8	2.020e+1, 5.119e-8
2.030e+1, 1.775e-8	2.030e+1, 2.324e-8	2.030e+1, 2.437e-8	2.030e+1, 1.443e-8	2.030e+1, 1.063e-8	2.030e+1, 3.051e-8		2.030e+1, 3.505e-8	2.030e+1, 2.324e-8	2.030e+1, 1.287e-8					2.030e+1, 3.667e-8	2.030e+1, 1.951e-8	2.030e+1, 1.508e-7	2.030e+1, 1.457e-8	2.030e+1, 1.513e-8	2.030e+1, 5.076e-8
2.040e+1, 1.791e-8	2.040e+1, 2.309e-8	2.040e+1, 2.428e-8	2.040e+1, 1.447e-8	2.040e+1, 1.068e-8	2.040e+1, 3.050e-8		2.040e+1, 3.491e-8	2.040e+1, 2.309e-8	2.040e+1, 1.267e-8					2.040e+1, 3.662e-8	2.040e+1, 1.991e-8	2.040e+1, 1.506e-7	2.040e+1, 1.473e-8	2.040e+1, 1.492e-8	2.040e+1, 5.086e-8
2.050e+1, 1.777e-8	2.050e+1, 2.342e-8	2.050e+1, 2.434e-8	2.050e+1, 1.448e-8	2.050e+1, 1.052e-8	2.050e+1, 3.084e-8		2.050e+1, 3.487e-8	2.050e+1, 2.342e-8	2.050e+1, 1.266e-8					2.050e+1, 3.638e-8	2.050e+1, 1.935e-8	2.050e+1, 1.504e-7	2.050e+1, 1.452e-8	2.050e+1, 1.503e-8	2.050e+1, 5.068e-8
2.060e+1, 1.783e-8	2.060e+1, 2.316e-8	2.060e+1, 2.429e-8	2.060e+1, 1.441e-8	2.060e+1, 1.100e-8	2.060e+1, 3.061e-8		2.060e+1, 3.535e-8	2.060e+1, 2.316e-8	2.060e+1, 1.280e-8					2.060e+1, 3.636e-8	2.060e+1, 1.960e-8	2.060e+1, 1.502e-7	2.060e+1, 1.446e-8	2.060e+1, 1.507e-8	2.060e+1, 5.061e-8
2.070e+1, 1.771e-8	2.070e+1, 2.346e-8	2.070e+1, 2.449e-8	2.070e+1, 1.438e-8	2.070e+1, 1.039e-8	2.070e+1, 3.005e-8		2.070e+1, 3.481e-8	2.070e+1, 2.346e-8	2.070e+1, 1.270e-8					2.070e+1, 3.622e-8	2.070e+1, 1.963e-8	2.070e+1, 1.501e-7	2.070e+1, 1.435e-8	2.070e+1, 1.483e-8	2.070e+1, 5.031e-8
2.080e+1, 1.775e-8	2.080e+1, 2.294e-8	2.080e+1, 2.417e-8	2.080e+1, 1.429e-8	2.080e+1, 1.058e-8	2.080e+1, 2.979e-8		2.080e+1, 3.498e-8	2.080e+1, 2.294e-8	2.080e+1, 1.278e-8					2.080e+1, 3.642e-8	2.080e+1, 1.943e-8	2.080e+1, 1.499e-7	2.080e+1, 1.439e-8	2.080e+1, 1.529e-8	2.080e+1, 5.060e-8
2.090e+1, 1.769e-8	2.090e+1, 2.312e-8	2.090e+1, 2.442e-8	2.090e+1, 1.455e-8	2.090e+1, 1.053e-8	2.090e+1, 3.003e-8		2.090e+1, 3.464e-8	2.090e+1, 2.312e-8	2.090e+1, 1.286e-8					2.090e+1, 3.618e-8	2.090e+1, 1.989e-8	2.090e+1, 1.497e-7	2.090e+1, 1.416e-8	2.090e+1, 1.493e-8	2.090e+1, 5.045e-8
2.100e+1, 1.755e-8	2.100e+1, 2.269e-8	2.100e+1, 2.412e-8	2.100e+1, 1.434e-8	2.100e+1, 1.009e-8	2.100e+1, 3.024e-8		2.100e+1, 3.521e-8	2.100e+1, 2.269e-8	2.100e+1, 1.253e-8					2.100e+1, 3.594e-8	2.100e+1, 1.959e-8	2.100e+1, 1.495e-7	2.100e+1, 1.445e-8	2.100e+1, 1.503e-8	2.100e+1, 4.995e-8
2.110e+1, 1.769e-8	2.110e+1, 2.310e-8	2.110e+1, 2.396e-8	2.110e+1, 1.451e-8	2.110e+1, 1.051e-8	2.110e+1, 3.019e-8		2.110e+1, 3.471e-8	2.110e+1, 2.310e-8	2.110e+1, 1.244e-8					2.110e+1, 3.606e-8	2.110e+1, 1.952e-8	2.110e+1, 1.493e-7	2.110e+1, 1.431e-8	2.110e+1, 1.498e-8	2.110e+1, 5.006e-8
2.120e+1, 1.731e-8	2.120e+1, 2.295e-8	2.120e+1, 2.445e-8	2.120e+1, 1.422e-8	2.120e+1, 1.043e-8	2.120e+1, 2.989e-8		2.120e+1, 3.457e-8	2.120e+1, 2.295e-8	2.120e+1, 1.254e-8					2.120e+1, 3.571e-8	2.120e+1, 1.977e-8	2.120e+1, 1.491e-7	2.120e+1, 1.458e-8	2.120e+1, 1.548e-8	2.120e+1, 5.000e-8
2.130e+1, 1.752e-8	2.130e+1, 2.281e-8	2.130e+1, 2.398e-8	2.130e+1, 1.413e-8	2.130e+1, 1.044e-8	2.130e+1, 3.013e-8		2.130e+1, 3.464e-8	2.130e+1, 2.281e-8	2.130e+1, 1.274e-8					2.130e+1, 3.573e-8	2.130e+1, 1.955e-8	2.130e+1, 1.489e-7	2.130e+1, 1.408e-8	2.130e+1, 1.520e-8	2.130e+1, 5.008e-8
2.140e+1, 1.747e-8	2.140e+1, 2.300e-8	2.140e+1, 2.400e-8	2.140e+1, 1.468e-8	2.140e+1, 1.016e-8	2.140e+1, 3.013e-8		2.140e+1, 3.453e-8	2.140e+1, 2.300e-8	2.140e+1, 1.265e-8					2.140e+1, 3.575e-8	2.140e+1, 1.931e-8	2.140e+1, 1.488e-7	2.140e+1, 1.444e-8	2.140e+1, 1.504e-8	2.140e+1, 4.960e-8
2.150e+1, 1.778e-8	2.150e+1, 2.263e-8	2.150e+1, 2.450e-8	2.150e+1, 1.367e-8	2.150e+1, 1.012e-8	2.150e+1, 2.999e-8		2.150e+1, 3.469e-8	2.150e+1, 2.263e-8	2.150e+1, 1.258e-8					2.150e+1, 3.563e-8	2.150e+1, 1.917e-8	2.150e+1, 1.486e-7	2.150e+1, 1.441e-8	2.150e+1, 1.499e-8	2.150e+1, 5.000e-8
2.160e+1, 1.773e-8	2.160e+1, 2.277e-8	2.160e+1, 2.391e-8	2.160e+1, 1.425e-8	2.160e+1, 1.040e-8	2.160e+1, 2.988e-8		2.160e+1, 3.428e-8	2.160e+1, 2.277e-8	2.160e+1, 1.279e-8					2.160e+1, 3.566e-8	2.160e+1, 1.948e-8	2.160e+1, 1.484e-7	2.160e+1, 1.458e-8	2.160e+1, 1.541e-8	2.160e+1, 4.946e-8
2.170e+1, 1.744e-8	2.170e+1, 2.282e-8	2.170e+1, 2.414e-8	2.170e+1, 1.386e-8	2.170e+1, 1.083e-8	2.170e+1, 2.994e-8		2.170e+1, 3.461e-8	2.170e+1, 2.282e-8	2.170e+1, 1.273e-8					2.170e+1, 3.563e-8	2.170e+1, 1.962e-8	2.170e+1, 1.482e-7	2.170e+1, 1.442e-8	2.170e+1, 1.503e-8	2.170e+1, 4.962e-8
2.180e+1, 1.748e-8	2.180e+1, 2.288e-8	2.180e+1, 2.398e-8	2.180e+1, 1.401e-8	2.180e+1, 1.065e-8	2.180e+1, 2.991e-8		2.180e+1, 3.469e-8	2.180e+1, 2.288e-8	2.180e+1, 1.254e-8					2.180e+1, 3.501e-8	2.180e+1, 1.962e-8	2.180e+1, 1.480e-7	2.180e+1, 1.451e-8	2.180e+1, 1.564e-8	2.180e+1, 4.939e-8
2.190e+1, 1.734e-8	2.190e+1, 2.294e-8	2.190e+1, 2.390e-8	2.190e+1, 1.420e-8	2.190e+1, 1.031e-8	2.190e+1, 3.019e-8		2.190e+1, 3.439e-8	2.190e+1, 2.294e-8	2.190e+1, 1.241e-8					2.190e+1, 3.530e-8	2.190e+1, 1.930e-8	2.190e+1, 1.478e-7	2.190e+1, 1.445e-8	2.190e+1, 1.486e-8	2.190e+1, 4.911e-8
2.200e+1, 1.754e-8	2.200e+1, 2.252e-8	2.200e+1, 2.423e-8	2.200e+1, 1.464e-8	2.200e+1, 1.026e-8	2.200e+1, 2.948e-8		2.200e+1, 3.423e-8	2.200e+1, 2.252e-8	2.200e+1, 1.247e-8					2.200e+1, 3.513e-8	2.200e+1, 1.943e-8	2.200e+1, 1.477e-7	2.200e+1, 1.432e-8	2.200e+1, 1.507e-8	2.200e+1, 4.895e-8
2.210e+1, 1.740e-8	2.210e+1, 2.260e-8	2.210e+1, 2.405e-8	2.210e+1, 1.394e-8	2.210e+1, 1.031e-8	2.210e+1, 2.977e-8		2.210e+1, 3.445e-8	2.210e+1, 2.260e-8	2.210e+1, 1.248e-8					2.210e+1, 3.498e-8	2.210e+1, 1.928e-8	2.210e+1, 1.475e-7	2.210e+1, 1.423e-8	2.210e+1, 1.498e-8	2.210e+1, 4.952e-8
2.220e+1, 1.725e-8	2.220e+1, 2.281e-8	2.220e+1, 2.364e-8	2.220e+1, 1.426e-8	2.220e+1, 1.011e-8	2.220e+1, 2.960e-8		2.220e+1, 3.417e-8	2.220e+1, 2.281e-8	2.220e+1, 1.268e-8					2.220e+1, 3.494e-8	2.220e+1, 1.946e-8	2.220e+1, 1.473e-7	2.220e+1, 1.403e-8	2.220e+1, 1.524e-8	2.220e+1, 4.930e-8
2.230e+1, 1.768e-8	2.230e+1, 2.278e-8	2.230e+1, 2.385e-8	2.230e+1, 1.410e-8	2.230e+1, 1.039e-8	2.230e+1, 2.950e-8		2.230e+1, 3.452e-8	2.230e+1, 2.278e-8	2.230e+1, 1.243e-8					2.230e+1, 3.470e-8	2.230e+1, 1.950e-8	2.230e+1, 1.471e-7	2.230e+1, 1.443e-8	2.230e+1, 1.503e-8	2.230e+1, 4.900e-8
2.240e+1, 1.758e-8	2.240e+1, 2.277e-8	2.240e+1, 2.394e-8	2.240e+1, 1.377e-8	2.240e+1, 1.014e-8	2.240e+1, 2.945e-8		2.240e+1, 3.421e-8	2.240e+1, 2.277e-8	2.240e+1, 1.215e-8					2.240e+1, 3.460e-8	2.240e+1, 1.934e-8	2.240e+1, 1.470e-7	2.240e+1, 1.399e-8	2.240e+1, 1.524e-8	2.240e+1, 4.915e-8
2.250e+1, 1.737e-8	2.250e+1, 2.272e-8	2.250e+1, 2.384e-8	2.250e+1, 1.380e-8	2.250e+1, 1.007e-8	2.250e+1, 2.952e-8		2.250e+1, 3.408e-8	2.250e+1, 2.272e-8	2.250e+1, 1.259e-8					2.250e+1, 3.448e-8	2.250e+1, 1.942e-8	2.250e+1, 1.468e-7	2.250e+1, 1.415e-8	2.250e+1, 1.494e-8	2.250e+1, 4.891e-8
2.260e+1, 1.724e-8	2.260e+1, 2.254e-8	2.260e+1, 2.378e-8	2.260e+1, 1.388e-8	2.260e+1, 1.012e-8	2.260e+1, 2.932e-8		2.260e+1, 3.406e-8	2.260e+1, 2.254e-8	2.260e+1, 1.252e-8					2.260e+1, 3.445e-8	2.260e+1, 1.959e-8	2.260e+1, 1.466e-7	2.260e+1, 1.400e-8	2.260e+1, 1.498e-8	2.260e+1, 4.898e-8
2.270e+1, 1.726e-8	2.270e+1, 2.230e-8	2.270e+1, 2.425e-8	2.270e+1, 1.358e-8	2.270e+1, 1.052e-8	2.270e+1, 2.916e-8		2.270e+1, 3.413e-8	2.270e+1, 2.230e-8	2.270e+1, 1.256e-8					2.270e+1, 3.435e-8	2.270e+1, 1.926e-8	2.270e+1, 1.465e-7	2.270e+1, 1.406e-8	2.270e+1, 1.489e-8	2.270e+1, 4.865e-8
2.280e+1, 1.714e-8	2.280e+1, 2.262e-8	2.280e+1, 2.364e-8	2.280e+1, 1.386e-8	2.280e+1, 9.932e-9	2.280e+1, 2.936e-8		2.280e+1, 3.446e-8	2.280e+1, 2.262e-8	2.280e+1, 1.236e-8					2.280e+1, 3.441e-8	2.280e+1, 1.916e-8	2.280e+1, 1.463e-7	2.280e+1, 1.435e-8	2.280e+1, 1.511e-8	2.280e+1, 4.826e-8
2.290e+1, 1.718e-8	2.290e+1, 2.267e-8	2.290e+1, 2.376e-8	2.290e+1, 1.357e-8	2.290e+1, 1.029e-8	2.290e+1, 2.930e-8		2.290e+1, 3.392e-8	2.290e+1, 2.267e-8	2.290e+1, 1.221e-8					2.290e+1, 3.430e-8	2.290e+1, 1.941e-8	2.290e+1, 1.461e-7	2.290e+1, 1.410e-8	2.290e+1, 1.514e-8	2.290e+1, 4.896e-8
2.300e+1, 1.727e-8	2.300e+1, 2.268e-8	2.300e+1, 2.361e-8	2.300e+1, 1.417e-8	2.300e+1, 9.867e-9	2.300e+1, 2.937e-8		2.300e+1, 3.380e-8	2.300e+1, 2.268e-8	2.300e+1, 1.231e-8					2.300e+1, 3.422e-8	2.300e+1, 1.960e-8	2.300e+1, 1.460e-7	2.300e+1, 1.419e-8	2.300e+1, 1.544e-8	2.300e+1, 4.805e-8
2.310e+1, 1.716e-8	2.310e+1, 2.242e-8	2.310e+1, 2.358e-8	2.310e+1, 1.387e-8	2.310e+1, 1.009e-8	2.310e+1, 2.897e-8		2.310e+1, 3.405e-8	2.310e+1, 2.242e-8	2.310e+1, 1.219e-8					2.310e+1, 3.419e-8	2.310e+1, 1.941e-8	2.310e+1, 1.458e-7	2.310e+1, 1.427e-8	2.310e+1, 1.503e-8	2.310e+1, 4.849e-8
2.320e+1, 1.733e-8	2.320e+1, 2.235e-8	2.320e+1, 2.343e-8	2.320e+1, 1.383e-8	2.320e+1, 1.041e-8	2.320e+1, 2.917e-8		2.320e+1, 3.386e-8	2.320e+1, 2.235e-8	2.320e+1, 1.242e-8					2.320e+1, 3.412e-8	2.320e+1, 1.941e-8	2.320e+1, 1.456e-7	2.320e+1, 1.386e-8	2.320e+1, 1.553e-8	2.320e+1, 4.843e-8
2.330e+1, 1.738e-8	2.330e+1, 2.247e-8	2.330e+1, 2.379e-8	2.330e+1, 1.408e-8	2.330e+1, 1.001e-8	2.330e+1, 2.892e-8		2.330e+1, 3.378e-8	2.330e+1, 2.247e-8	2.330e+1, 1.231e-8					2.330e+1, 3.414e-8	2.330e+1, 1.929e-8	2.330e+1, 1.455e-7	2.330e+1, 1.415e-8	2.330e+1, 1.525e-8	2.330e+1, 4.827e-8
2.340e+1, 1.739e-8	2.340e+1, 2.242e-8	2.340e+1, 2.375e-8	2.340e+1, 1.380e-8	2.340e+1, 1.014e-8	2.340e+1, 2.889e-8		2.340e+1, 3.379e-8	2.340e+1, 2.242e-8	2.340e+1, 1.227e-8					2.340e+1, 3.375e-8	2.340e+1, 1.956e-8	2.340e+1, 1.453e-7	2.340e+1, 1.447e-8	2.340e+1, 1.494e-8	2.340e+1, 4.818e-8
2.350e+1, 1.721e-8	2.350e+1, 2.236e-8	2.350e+1, 2.351e-8	2.350e+1, 1.409e-8	2.350e+1, 1.011e-8	2.350e+1, 2.874e-8		2.350e+1, 3.395e-8	2.350e+1, 2.236e-8	2.350e+1, 1.235e-8					2.350e+1, 3.412e-8	2.350e+1, 1.941e-8	2.350e+1, 1.451e-7	2.350e+1, 1.405e-8	2.350e+1, 1.520e-8	2.350e+1, 4.822e-8
2.360e+1, 1.709e-8	2.360e+1, 2.248e-8	2.360e+1, 2.348e-8	2.360e+1, 1.372e-8	2.360e+1, 1.017e-8	2.360e+1, 2.913e-8		2.360e+1, 3.367e-8	2.360e+1, 2.248e-8	2.360e+1, 1.215e-8					2.360e+1, 3.375e-8	2.360e+1, 1.960e-8	2.360e+1, 1.450e-7	2.360e+1, 1.396e-8	2.360e+1, 1.537e-8	2.360e+1, 4.790e-8
2.370e+1, 1.712e-8	2.370e+1, 2.212e-8	2.370e+1, 2.356e-8	2.370e+1, 1.393e-8	2.370e+1, 1.025e-8	2.370e+1, 2.912e-8		2.370e+1, 3.368e-8	2.370e+1, 2.212e-8	2.370e+1, 1.225e-8					2.370e+1, 3.362e-8	2.370e+1, 1.943e-8	2.370e+1, 1.448e-7	2.370e+1, 1.399e-8	2.370e+1, 1.546e-8	2.370e+1, 4.775e-8
2.380e+1, 1.699e-8	2.380e+1, 2.208e-8	2.380e+1, 2.352e-8	2.380e+1, 1.358e-8	2.380e+1, 9.727e-9	2.380e+1, 2.854e-8		2.380e+1, 3.373e-8	2.380e+1, 2.208e-8	2.380e+1, 1.216e-8					2.380e+1, 3.364e-8	2.380e+1, 1.910e-8	2.380e+1, 1.447e-7	2.380e+1, 1.397e-8	2.380e+1, 1.512e-8	2.380e+1, 4.752e-8
2.390e+1, 1.716e-8	2.390e+1, 2.223e-8	2.390e+1, 2.321e-8	2.390e+1, 1.364e-8	2.390e+1, 1.009e-8	2.390e+1, 2.903e-8		2.390e+1, 3.388e-8	2.390e+1, 2.223e-8	2.390e+1, 1.193e-8					2.390e+1, 3.354e-8	2.390e+1, 1.925e-8	2.390e+1, 1.445e-7	2.390e+1, 1.412e-8	2.390e+1, 1.512e-8	2.390e+1, 4.789e-8
2.400e+1, 1.705e-8	2.400e+1, 2.229e-8	2.400e+1, 2.376e-8	2.400e+1, 1.362e-8	2.400e+1, 1.016e-8	2.400e+1, 2.865e-8		2.400e+1, 3.332e-8	2.400e+1, 2.229e-8	2.400e+1, 1.223e-8					2.400e+1, 3.334e-8	2.400e+1, 1.936e-8	2.400e+1, 1.443e-7	2.400e+1, 1.421e-8	2.400e+1, 1.501e-8	2.400e+1, 4.799e-8
2.410e+1, 1.693e-8	2.410e+1, 2.213e-8	2.410e+1, 2.337e-8	2.410e+1, 1.354e-8	2.410e+1, 9.963e-9	2.410e+1, 2.863e-8		2.410e+1, 3.340e-8	2.410e+1, 2.213e-8	2.410e+1, 1.222e-8					2.410e+1, 3.326e-8	2.410e+1, 1.957e-8	2.410e+1, 1.442e-7	2.410e+1, 1.377e-8	2.410e+1, 1.527e-8	2.410e+1, 4.748e-8
2.420e+1, 1.698e-8	2.420e+1, 2.211e-8	2.420e+1, 2.314e-8	2.420e+1, 1.354e-8	2.420e+1, 1.010e-8	2.420e+1, 2.882e-8		2.420e+1, 3.324e-8	2.420e+1, 2.211e-8	2.420e+1, 1.209e-8					2.420e+1, 3.342e-8	2.420e+1, 1.928e-8	2.420e+1, 1.440e-7	2.420e+1, 1.395e-8	2.420e+1, 1.493e-8	2.420e+1, 4.749e-8
2.430e+1, 1.696e-8	2.430e+1, 2.219e-8	2.430e+1, 2.359e-8	2.430e+1, 1.354e-8	2.430e+1, 1.006e-8	2.430e+1, 2.831e-8		2.430e+1, 3.304e-8	2.430e+1, 2.219e-8	2.430e+1, 1.236e-8					2.430e+1, 3.321e-8	2.430e+1, 1.946e-8	2.430e+1, 1.439e-7	2.430e+1, 1.398e-8	2.430e+1, 1.501e-8	2.430e+1, 4.744e-8
2.440e+1, 1.705e-8	2.440e+1, 2.219e-8	2.440e+1, 2.328e-8	2.440e+1, 1.371e-8	2.440e+1, 1.002e-8	2.440e+1, 2.890e-8		2.440e+1, 3.364e-8	2.440e+1, 2.219e-8	2.440e+1, 1.210e-8					2.440e+1, 3.317e-8	2.440e+1, 1.949e-8	2.440e+1, 1.437e-7	2.440e+1, 1.404e-8	2.440e+1, 1.511e-8	2.440e+1, 4.738e-8
2.450e+1, 1.683e-8	2.450e+1, 2.209e-8	2.450e+1, 2.304e-8	2.450e+1, 1.366e-8	2.450e+1, 9.892e-9	2.450e+1, 2.808e-8		2.450e+1, 3.326e-8	2.450e+1, 2.209e-8	2.450e+1, 1.218e-8					2.450e+1, 3.328e-8	2.450e+1, 1.921e-8	2.450e+1, 1.436e-7	2.450e+1, 1.398e-8	2.450e+1, 1.546e-8	2.450e+1, 4.746e-8
2.460e+1, 1.689e-8	2.460e+1, 2.204e-8	2.460e+1, 2.326e-8	2.460e+1, 1.323e-8	2.460e+1, 1.005e-8	2.460e+1, 2.855e-8		2.460e+1, 3.325e-8	2.460e+1, 2.204e-8	2.460e+1, 1.195e-8					2.460e+1, 3.302e-8	2.460e+1, 1.930e-8	2.460e+1, 1.434e-7	2.460e+1, 1.400e-8	2.460e+1, 1.485e-8	2.460e+1, 4.764e-8
2.470e+1, 1.706e-8	2.470e+1, 2.212e-8	2.470e+1, 2.318e-8	2.470e+1, 1.370e-8	2.470e+1, 1.004e-8	2.470e+1, 2.854e-8		2.470e+1, 3.322e-8	2.470e+1, 2.212e-8	2.470e+1, 1.213e-8					2.470e+1, 3.322e-8	2.470e+1, 1.965e-8	2.470e+1, 1.433e-7	2.470e+1, 1.361e-8	2.470e+1, 1.510e-8	2.470e+1, 4.726e-8
2.480e+1, 1.695e-8	2.480e+1, 2.191e-8	2.480e+1, 2.340e-8	2.480e+1, 1.358e-8	2.480e+1, 9.843e-9	2.480e+1, 2.839e-8		2.480e+1, 3.320e-8	2.480e+1, 2.191e-8	2.480e+1, 1.172e-8					2.480e+1, 3.277e-8	2.480e+1, 1.945e-8	2.480e+1, 1.432e-7	2.480e+1, 1.404e-8	2.480e+1, 1.515e-8	2.480e+1, 4.721e-8
2.490e+1, 1.701e-8	2.490e+1, 2.182e-8	2.490e+1, 2.316e-8	2.490e+1, 1.353e-8	2.490e+1, 1.002e-8	2.490e+1, 2.862e-8		2.490e+1, 3.325e-8	2.490e+1, 2.182e-8	2.490e+1, 1.211e-8					2.490e+1, 3.290e-8	2.490e+1, 1.942e-8	2.490e+1, 1.430e-7	2.490e+1, 1.392e-8	2.490e+1, 1.521e-8	2.490e+1, 4.670e-8
2.500e+1, 1.675e-8	2.500e+1, 2.207e-8	2.500e+1, 2.280e-8	2.500e+1, 1.361e-8	2.500e+1, 9.858e-9	2.500e+1, 2.818e-8		2.500e+1, 3.333e-8	2.500e+1, 2.207e-8	2.500e+1, 1.215e-8					2.500e+1, 3.282e-8	2.500e+1, 1.951e-8	2.500e+1, 1.428e-7	2.500e+1, 1.377e-8	2.500e+1, 1.543e-8	2.500e+1, 4.704e-8
2.510e+1, 1.694e-8	2.510e+1, 2.165e-8	2.510e+1, 2.313e-8	2.510e+1, 1.351e-8	2.510e+1, 1.011e-8	2.510e+1, 2.831e-8		2.510e+1, 3.298e-8	2.510e+1, 2.165e-8	2.510e+1, 1.176e-8					2.510e+1, 3.264e-8	2.510e+1, 1.905e-8	2.510e+1, 1.427e-7	2.510e+1, 1.382e-8	2.510e+1, 1.490e-8	2.510e+1, 4.637e-8
2.520e+1, 1.662e-8	2.520e+1, 2.197e-8	2.520e+1, 2.304e-8	2.520e+1, 1.371e-8	2.520e+1, 1.021e-8	2.520e+1, 2.826e-8		2.520e+1, 3.261e-8	2.520e+1, 2.197e-8	2.520e+1, 1.215e-8					2.520e+1, 3.255e-8	2.520e+1, 1.956e-8	2.520e+1, 1.425e-7	2.520e+1, 1.440e-8	2.520e+1, 1.486e-8	2.520e+1, 4.681e-8
2.530e+1, 1.710e-8	2.530e+1, 2.212e-8	2.530e+1, 2.304e-8	2.530e+1, 1.348e-8	2.530e+1, 9.382e-9	2.530e+1, 2.789e-8		2.530e+1, 3.328e-8	2.530e+1, 2.212e-8	2.530e+1, 1.202e-8					2.530e+1, 3.248e-8	2.530e+1, 1.938e-8	2.530e+1, 1.424e-7	2.530e+1, 1.395e-8	2.530e+1, 1.502e-8	2.530e+1, 4.656e-8
2.540e+1, 1.704e-8	2.540e+1, 2.185e-8	2.540e+1, 2.263e-8	2.540e+1, 1.329e-8	2.540e+1, 9.886e-9	2.540e+1, 2.803e-8		2.540e+1, 3.323e-8	2.540e+1, 2.185e-8	2.540e+1, 1.198e-8					2.540e+1, 3.247e-8	2.540e+1, 1.960e-8	2.540e+1, 1.422e-7	2.540e+1, 1.420e-8	2.540e+1, 1.493e-8	2.540e+1, 4.649e-8
2.550e+1, 1.690e-8	2.550e+1, 2.169e-8	2.550e+1, 2.289e-8	2.550e+1, 1.359e-8	2.550e+1, 9.306e-9	2.550e+1, 2.817e-8		2.550e+1, 3.309e-8	2.550e+1, 2.169e-8	2.550e+1, 1.203e-8					2.550e+1, 3.259e-8	2.550e+1, 1.927e-8	2.550e+1, 1.421e-7	2.550e+1, 1.347e-8	2.550e+1, 1.513e-8	2.550e+1, 4.672e-8
2.560e+1, 1.680e-8	2.560e+1, 2.163e-8	2.560e+1, 2.301e-8	2.560e+1, 1.327e-8	2.560e+1, 9.819e-9	2.560e+1, 2.808e-8		2.560e+1, 3.264e-8	2.560e+1, 2.163e-8	2.560e+1, 1.198e-8					2.560e+1, 3.244e-8	2.560e+1, 1.930e-8	2.560e+1, 1.419e-7	2.560e+1, 1.428e-8	2.560e+1, 1.514e-8	2.560e+1, 4.657e-8
2.570e+1, 1.665e-8	2.570e+1, 2.160e-8	2.570e+1, 2.252e-8	2.570e+1, 1.350e-8	2.570e+1, 9.896e-9	2.570e+1, 2.784e-8		2.570e+1, 3.327e-8	2.570e+1, 2.160e-8	2.570e+1, 1.187e-8					2.570e+1, 3.237e-8	2.570e+1, 1.921e-8	2.570e+1, 1.418e-7	2.570e+1, 1.406e-8	2.570e+1, 1.514e-8	2.570e+1, 4.642e-8
2.580e+1, 1.673e-8	2.580e+1, 2.156e-8	2.580e+1, 2.292e-8	2.580e+1, 1.380e-8	2.580e+1, 9.711e-9	2.580e+1, 2.791e-8		2.580e+1, 3.287e-8	2.580e+1, 2.156e-8	2.580e+1, 1.179e-8					2.580e+1, 3.225e-8	2.580e+1, 1.944e-8	2.580e+1, 1.416e-7	2.580e+1, 1.384e-8	2.580e+1, 1.537e-8	2.580e+1, 4.597e-8
2.590e+1, 1.682e-8	2.590e+1, 2.125e-8	2.590e+1, 2.260e-8	2.590e+1, 1.333e-8	2.590e+1, 1.010e-8	2.590e+1, 2.800e-8		2.590e+1, 3.274e-8	2.590e+1, 2.125e-8	2.590e+1, 1.172e-8					2.590e+1, 3.224e-8	2.590e+1, 1.926e-8	2.590e+1, 1.415e-7	2.590e+1, 1.389e-8	2.590e+1, 1.507e-8	2.590e+1, 4.595e-8
2.600e+1, 1.674e-8	2.600e+1, 2.152e-8	2.600e+1, 2.297e-8	2.600e+1, 1.364e-8	2.600e+1, 9.762e-9	2.600e+1, 2.795e-8		2.600e+1, 3.295e-8	2.600e+1, 2.152e-8	2.600e+1, 1.209e-8					2.600e+1, 3.203e-8	2.600e+1, 1.927e-8	2.600e+1, 1.414e-7	2.600e+1, 1.372e-8	2.600e+1, 1.501e-8	2.600e+1, 4.653e-8
2.610e+1, 1.656e-8	2.610e+1, 2.178e-8	2.610e+1, 2.245e-8	2.610e+1, 1.368e-8	2.610e+1, 9.751e-9	2.610e+1, 2.794e-8		2.610e+1, 3.278e-8	2.610e+1, 2.178e-8	2.610e+1, 1.195e-8					2.610e+1, 3.210e-8	2.610e+1, 1.922e-8	2.610e+1, 1.412e-7	2.610e+1, 1.387e-8	2.610e+1, 1.488e-8	2.610e+1, 4.606e-8
2.620e+1, 1.634e-8	2.620e+1, 2.148e-8	2.620e+1, 2.283e-8	2.620e+1, 1.373e-8	2.620e+1, 9.939e-9	2.620e+1, 2.766e-8		2.620e+1, 3.275e-8	2.620e+1, 2.148e-8	2.620e+1, 1.158e-8					2.620e+1, 3.187e-8	2.620e+1, 1.932e-8	2.620e+1, 1.411e-7	2.620e+1, 1.410e-8	2.620e+1, 1.501e-8	2.620e+1, 4.579e-8
2.630e+1, 1.641e-8	2.630e+1, 2.136e-8	2.630e+1, 2.272e-8	2.630e+1, 1.314e-8	2.630e+1, 9.735e-9	2.630e+1, 2.801e-8		2.630e+1, 3.238e-8	2.630e+1, 2.136e-8	2.630e+1, 1.170e-8					2.630e+1, 3.191e-8	2.630e+1, 1.941e-8	2.630e+1, 1.410e-7	2.630e+1, 1.405e-8	2.630e+1, 1.524e-8	2.630e+1, 4.618e-8
2.640e+1, 1.679e-8	2.640e+1, 2.176e-8	2.640e+1, 2.296e-8	2.640e+1, 1.361e-8	2.640e+1, 9.566e-9	2.640e+1, 2.775e-8		2.640e+1, 3.252e-8	2.640e+1, 2.176e-8	2.640e+1, 1.176e-8					2.640e+1, 3.200e-8	2.640e+1, 1.914e-8	2.640e+1, 1.408e-7	2.640e+1, 1.411e-8	2.640e+1, 1.508e-8	2.640e+1, 4.588e-8
2.650e+1, 1.657e-8	2.650e+1, 2.150e-8	2.650e+1, 2.293e-8	2.650e+1, 1.361e-8	2.650e+1, 9.622e-9	2.650e+1, 2.778e-8		2.650e+1, 3.257e-8	2.650e+1, 2.150e-8	2.650e+1, 1.193e-8					2.650e+1, 3.200e-8	2.650e+1, 1.933e-8	2.650e+1, 1.407e-7	2.650e+1, 1.405e-8	2.650e+1, 1.523e-8	2.650e+1, 4.599e-8
2.660e+1, 1.657e-8	2.660e+1, 2.119e-8	2.660e+1, 2.256e-8	2.660e+1, 1.350e-8	2.660e+1, 9.971e-9	2.660e+1, 2.760e-8		2.660e+1, 3.294e-8	2.660e+1, 2.119e-8	2.660e+1, 1.168e-8					2.660e+1, 3.184e-8	2.660e+1, 1.921e-8	2.660e+1, 1.405e-7	2.660e+1, 1.378e-8	2.660e+1, 1.505e-8	2.660e+1, 4.615e-8
2.670e+1, 1.670e-8	2.670e+1, 2.161e-8	2.670e+1, 2.281e-8	2.670e+1, 1.331e-8	2.670e+1, 9.551e-9	2.670e+1, 2.780e-8		2.670e+1, 3.289e-8	2.670e+1, 2.161e-8	2.670e+1, 1.173e-8					2.670e+1, 3.190e-8	2.670e+1, 1.909e-8	2.670e+1, 1.404e-7	2.670e+1, 1.378e-8	2.670e+1, 1.488e-8	2.670e+1, 4.583e-8
2.680e+1, 1.671e-8	2.680e+1, 2.150e-8	2.680e+1, 2.259e-8	2.680e+1, 1.342e-8	2.680e+1, 9.523e-9	2.680e+1, 2.756e-8		2.680e+1, 3.269e-8	2.680e+1, 2.150e-8	2.680e+1, 1.177e-8					2.680e+1, 3.152e-8	2.680e+1, 1.909e-8	2.680e+1, 1.403e-7	2.680e+1, 1.377e-8	2.680e+1, 1.502e-8	2.680e+1, 4.560e-8
2.690e+1, 1.648e-8	2.690e+1, 2.115e-8	2.690e+1, 2.282e-8	2.690e+1, 1.329e-8	2.690e+1, 9.844e-9	2.690e+1, 2.755e-8		2.690e+1, 3.253e-8	2.690e+1, 2.115e-8	2.690e+1, 1.192e-8					2.690e+1, 3.161e-8	2.690e+1, 1.922e-8	2.690e+1, 1.401e-7	2.690e+1, 1.385e-8	2.690e+1, 1.522e-8	2.690e+1, 4.517e-8
2.700e+1, 1.664e-8	2.700e+1, 2.164e-8	2.700e+1, 2.264e-8	2.700e+1, 1.347e-8	2.700e+1, 9.759e-9	2.700e+1, 2.781e-8		2.700e+1, 3.242e-8	2.700e+1, 2.164e-8	2.700e+1, 1.194e-8					2.700e+1, 3.122e-8	2.700e+1, 1.928e-8	2.700e+1, 1.400e-7	2.700e+1, 1.379e-8	2.700e+1, 1.509e-8	2.700e+1, 4.587e-8
2.710e+1, 1.660e-8	2.710e+1, 2.148e-8	2.710e+1, 2.238e-8	2.710e+1, 1.335e-8	2.710e+1, 9.670e-9	2.710e+1, 2.720e-8		2.710e+1, 3.253e-8	2.710e+1, 2.148e-8	2.710e+1, 1.166e-8					2.710e+1, 3.137e-8	2.710e+1, 1.877e-8	2.710e+1, 1.399e-7	2.710e+1, 1.393e-8	2.710e+1, 1.538e-8	2.710e+1, 4.508e-8
2.720e+1, 1.639e-8	2.720e+1, 2.132e-8	2.720e+1, 2.266e-8	2.720e+1, 1.323e-8	2.720e+1, 9.607e-9	2.720e+1, 2.765e-8		2.720e+1, 3.225e-8	2.720e+1, 2.132e-8	2.720e+1, 1.171e-8					2.720e+1, 3.137e-8	2.720e+1, 1.920e-8	2.720e+1, 1.397e-7	2.720e+1, 1.388e-8	2.720e+1, 1.542e-8	2.720e+1, 4.554e-8
2.730e+1, 1.673e-8	2.730e+1, 2.144e-8	2.730e+1, 2.225e-8	2.730e+1, 1.290e-8	2.730e+1, 1.011e-8	2.730e+1, 2.761e-8		2.730e+1, 3.230e-8	2.730e+1, 2.144e-8	2.730e+1, 1.174e-8					2.730e+1, 3.149e-8	2.730e+1, 1.921e-8	2.730e+1, 1.396e-7	2.730e+1, 1.377e-8	2.730e+1, 1.522e-8	2.730e+1, 4.571e-8
2.740e+1, 1.649e-8	2.740e+1, 2.151e-8	2.740e+1, 2.238e-8	2.740e+1, 1.306e-8	2.740e+1, 9.479e-9	2.740e+1, 2.754e-8		2.740e+1, 3.202e-8	2.740e+1, 2.151e-8	2.740e+1, 1.173e-8					2.740e+1, 3.125e-8	2.740e+1, 1.886e-8	2.740e+1, 1.395e-7	2.740e+1, 1.383e-8	2.740e+1, 1.533e-8	2.740e+1, 4.557e-8
2.750e+1, 1.642e-8	2.750e+1, 2.112e-8	2.750e+1, 2.245e-8	2.750e+1, 1.299e-8	2.750e+1, 9.799e-9	2.750e+1, 2.699e-8		2.750e+1, 3.253e-8	2.750e+1, 2.112e-8	2.750e+1, 1.153e-8					2.750e+1, 3.144e-8	2.750e+1, 1.924e-8	2.750e+1, 1.393e-7	2.750e+1, 1.397e-8	2.750e+1, 1.532e-8	2.750e+1, 4.560e-8
2.760e+1, 1.641e-8	2.760e+1, 2.144e-8	2.760e+1, 2.267e-8	2.760e+1, 1.283e-8	2.760e+1, 9.482e-9	2.760e+1, 2.752e-8		2.760e+1, 3.219e-8	2.760e+1, 2.144e-8	2.760e+1, 1.185e-8					2.760e+1, 3.129e-8	2.760e+1, 1.921e-8	2.760e+1, 1.392e-7	2.760e+1, 1.393e-8	2.760e+1, 1.536e-8	2.760e+1, 4.486e-8
2.770e+1, 1.651e-8	2.770e+1, 2.107e-8	2.770e+1, 2.241e-8	2.770e+1, 1.352e-8	2.770e+1, 9.522e-9	2.770e+1, 2.759e-8		2.770e+1, 3.217e-8	2.770e+1, 2.107e-8	2.770e+1, 1.152e-8					2.770e+1, 3.111e-8	2.770e+1, 1.929e-8	2.770e+1, 1.391e-7	2.770e+1, 1.364e-8	2.770e+1, 1.525e-8	2.770e+1, 4.514e-8
2.780e+1, 1.661e-8	2.780e+1, 2.112e-8	2.780e+1, 2.198e-8	2.780e+1, 1.297e-8	2.780e+1, 9.684e-9	2.780e+1, 2.715e-8		2.780e+1, 3.216e-8	2.780e+1, 2.112e-8	2.780e+1, 1.167e-8					2.780e+1, 3.102e-8	2.780e+1, 1.913e-8	2.780e+1, 1.389e-7	2.780e+1, 1.357e-8	2.780e+1, 1.525e-8	2.780e+1, 4.480e-8
2.790e+1, 1.632e-8	2.790e+1, 2.152e-8	2.790e+1, 2.235e-8	2.790e+1, 1.300e-8	2.790e+1, 9.568e-9	2.790e+1, 2.706e-8		2.790e+1, 3.183e-8	2.790e+1, 2.152e-8	2.790e+1, 1.167e-8					2.790e+1, 3.111e-8	2.790e+1, 1.907e-8	2.790e+1, 1.388e-7	2.790e+1, 1.368e-8	2.790e+1, 1.509e-8	2.790e+1, 4.498e-8
2.800e+1, 1.644e-8	2.800e+1, 2.145e-8	2.800e+1, 2.245e-8	2.800e+1, 1.316e-8	2.800e+1, 9.415e-9	2.800e+1, 2.749e-8		2.800e+1, 3.257e-8	2.800e+1, 2.145e-8	2.800e+1, 1.146e-8					2.800e+1, 3.105e-8	2.800e+1, 1.921e-8	2.800e+1, 1.387e-7	2.800e+1, 1.376e-8	2.800e+1, 1.541e-8	2.800e+1, 4.454e-8
2.810e+1, 1.652e-8	2.810e+1, 2.114e-8	2.810e+1, 2.262e-8	2.810e+1, 1.318e-8	2.810e+1, 9.533e-9	2.810e+1, 2.736e-8		2.810e+1, 3.199e-8	2.810e+1, 2.114e-8	2.810e+1, 1.184e-8					2.810e+1, 3.108e-8	2.810e+1, 1.890e-8	2.810e+1, 1.385e-7	2.810e+1, 1.381e-8	2.810e+1, 1.551e-8	2.810e+1, 4.504e-8
2.820e+1, 1.650e-8	2.820e+1, 2.101e-8	2.820e+1, 2.247e-8	2.820e+1, 1.310e-8	2.820e+1, 9.310e-9	2.820e+1, 2.697e-8		2.820e+1, 3.222e-8	2.820e+1, 2.101e-8	2.820e+1, 1.178e-8					2.820e+1, 3.072e-8	2.820e+1, 1.932e-8	2.820e+1, 1.384e-7	2.820e+1, 1.367e-8	2.820e+1, 1.500e-8	2.820e+1, 4.481e-8
2.830e+1, 1.635e-8	2.830e+1, 2.135e-8	2.830e+1, 2.269e-8	2.830e+1, 1.321e-8	2.830e+1, 9.800e-9	2.830e+1, 2.709e-8		2.830e+1, 3.193e-8	2.830e+1, 2.135e-8	2.830e+1, 1.173e-8					2.830e+1, 3.071e-8	2.830e+1, 1.909e-8	2.830e+1, 1.383e-7	2.830e+1, 1.401e-8	2.830e+1, 1.541e-8	2.830e+1, 4.474e-8
2.840e+1, 1.648e-8	2.840e+1, 2.114e-8	2.840e+1, 2.207e-8	2.840e+1, 1.304e-8	2.840e+1, 9.497e-9	2.840e+1, 2.698e-8		2.840e+1, 3.168e-8	2.840e+1, 2.114e-8	2.840e+1, 1.164e-8					2.840e+1, 3.101e-8	2.840e+1, 1.930e-8	2.840e+1, 1.382e-7	2.840e+1, 1.370e-8	2.840e+1, 1.529e-8	2.840e+1, 4.436e-8
2.850e+1, 1.611e-8	2.850e+1, 2.110e-8	2.850e+1, 2.248e-8	2.850e+1, 1.346e-8	2.850e+1, 9.624e-9	2.850e+1, 2.714e-8		2.850e+1, 3.193e-8	2.850e+1, 2.110e-8	2.850e+1, 1.171e-8					2.850e+1, 3.080e-8	2.850e+1, 1.893e-8	2.850e+1, 1.381e-7	2.850e+1, 1.373e-8	2.850e+1, 1.512e-8	2.850e+1, 4.450e-8
2.860e+1, 1.619e-8	2.860e+1, 2.143e-8	2.860e+1, 2.213e-8	2.860e+1, 1.307e-8	2.860e+1, 9.559e-9	2.860e+1, 2.705e-8		2.860e+1, 3.195e-8	2.860e+1, 2.143e-8	2.860e+1, 1.163e-8					2.860e+1, 3.077e-8	2.860e+1, 1.911e-8	2.860e+1, 1.379e-7	2.860e+1, 1.367e-8	2.860e+1, 1.553e-8	2.860e+1, 4.433e-8
2.870e+1, 1.664e-8	2.870e+1, 2.105e-8	2.870e+1, 2.229e-8	2.870e+1, 1.291e-8	2.870e+1, 9.648e-9	2.870e+1, 2.716e-8		2.870e+1, 3.153e-8	2.870e+1, 2.105e-8	2.870e+1, 1.170e-8					2.870e+1, 3.068e-8	2.870e+1, 1.913e-8	2.870e+1, 1.378e-7	2.870e+1, 1.354e-8	2.870e+1, 1.533e-8	2.870e+1, 4.464e-8
2.880e+1, 1.646e-8	2.880e+1, 2.116e-8	2.880e+1, 2.251e-8	2.880e+1, 1.336e-8	2.880e+1, 9.556e-9	2.880e+1, 2.703e-8		2.880e+1, 3.215e-8	2.880e+1, 2.116e-8	2.880e+1, 1.157e-8					2.880e+1, 3.059e-8	2.880e+1, 1.894e-8	2.880e+1, 1.377e-7	2.880e+1, 1.361e-8	2.880e+1, 1.525e-8	2.880e+1, 4.446e-8
2.890e+1, 1.628e-8	2.890e+1, 2.078e-8	2.890e+1, 2.235e-8	2.890e+1, 1.257e-8	2.890e+1, 9.587e-9	2.890e+1, 2.665e-8		2.890e+1, 3.173e-8	2.890e+1, 2.078e-8	2.890e+1, 1.133e-8					2.890e+1, 3.037e-8	2.890e+1, 1.934e-8	2.890e+1, 1.375e-7	2.890e+1, 1.346e-8	2.890e+1, 1.556e-8	2.890e+1, 4.421e-8
2.900e+1, 1.643e-8	2.900e+1, 2.104e-8	2.900e+1, 2.238e-8	2.900e+1, 1.288e-8	2.900e+1, 9.538e-9	2.900e+1, 2.713e-8		2.900e+1, 3.204e-8	2.900e+1, 2.104e-8	2.900e+1, 1.143e-8					2.900e+1, 3.047e-8	2.900e+1, 1.912e-8	2.900e+1, 1.374e-7	2.900e+1, 1.353e-8	2.900e+1, 1.556e-8	2.900e+1, 4.431e-8
2.910e+1, 1.608e-8	2.910e+1, 2.123e-8	2.910e+1, 2.225e-8	2.910e+1, 1.349e-8	2.910e+1, 9.522e-9	2.910e+1, 2.738e-8		2.910e+1, 3.143e-8	2.910e+1, 2.123e-8	2.910e+1, 1.140e-8					2.910e+1, 3.040e-8	2.910e+1, 1.907e-8	2.910e+1, 1.373e-7	2.910e+1, 1.398e-8	2.910e+1, 1.523e-8	2.910e+1, 4.418e-8
2.920e+1, 1.637e-8	2.920e+1, 2.141e-8	2.920e+1, 2.233e-8	2.920e+1, 1.290e-8	2.920e+1, 9.520e-9	2.920e+1, 2.684e-8		2.920e+1, 3.175e-8	2.920e+1, 2.141e-8	2.920e+1, 1.152e-8					2.920e+1, 3.029e-8	2.920e+1, 1.925e-8	2.920e+1, 1.372e-7	2.920e+1, 1.354e-8	2.920e+1, 1.513e-8	2.920e+1, 4.418e-8
2.930e+1, 1.625e-8	2.930e+1, 2.120e-8	2.930e+1, 2.203e-8	2.930e+1, 1.318e-8	2.930e+1, 9.437e-9	2.930e+1, 2.704e-8		2.930e+1, 3.207e-8	2.930e+1, 2.120e-8	2.930e+1, 1.164e-8					2.930e+1, 3.030e-8	2.930e+1, 1.926e-8	2.930e+1, 1.370e-7	2.930e+1, 1.387e-8	2.930e+1, 1.511e-8	2.930e+1, 4.409e-8
2.940e+1, 1.596e-8	2.940e+1, 2.114e-8	2.940e+1, 2.205e-8	2.940e+1, 1.314e-8	2.940e+1, 9.616e-9	2.940e+1, 2.676e-8		2.940e+1, 3.146e-8	2.940e+1, 2.114e-8	2.940e+1, 1.146e-8					2.940e+1, 3.024e-8	2.940e+1, 1.898e-8	2.940e+1, 1.369e-7	2.940e+1, 1.344e-8	2.940e+1, 1.536e-8	2.940e+1, 4.403e-8
2.950e+1, 1.636e-8	2.950e+1, 2.083e-8	2.950e+1, 2.249e-8	2.950e+1, 1.305e-8	2.950e+1, 9.520e-9	2.950e+1, 2.662e-8		2.950e+1, 3.178e-8	2.950e+1, 2.083e-8	2.950e+1, 1.160e-8					2.950e+1, 3.023e-8	2.950e+1, 1.919e-8	2.950e+1, 1.368e-7	2.950e+1, 1.349e-8	2.950e+1, 1.559e-8	2.950e+1, 4.373e-8
2.960e+1, 1.625e-8	2.960e+1, 2.105e-8	2.960e+1, 2.203e-8	2.960e+1, 1.276e-8	2.960e+1, 9.248e-9	2.960e+1, 2.679e-8		2.960e+1, 3.149e-8	2.960e+1, 2.105e-8	2.960e+1, 1.151e-8					2.960e+1, 3.033e-8	2.960e+1, 1.908e-8	2.960e+1, 1.367e-7	2.960e+1, 1.341e-8	2.960e+1, 1.561e-8	2.960e+1, 4.378e-8
2.970e+1, 1.629e-8	2.970e+1, 2.082e-8	2.970e+1, 2.217e-8	2.970e+1, 1.289e-8	2.970e+1, 9.514e-9	2.970e+1, 2.676e-8		2.970e+1, 3.166e-8	2.970e+1, 2.082e-8	2.970e+1, 1.137e-8					2.970e+1, 3.020e-8	2.970e+1, 1.903e-8	2.970e+1, 1.365e-7	2.970e+1, 1.341e-8	2.970e+1, 1.515e-8	2.970e+1, 4.397e-8
2.980e+1, 1.611e-8	2.980e+1, 2.102e-8	2.980e+1, 2.205e-8	2.980e+1, 1.261e-8	2.980e+1, 9.369e-9	2.980e+1, 2.653e-8		2.980e+1, 3.160e-8	2.980e+1, 2.102e-8	2.980e+1, 1.145e-8					2.980e+1, 3.004e-8	2.980e+1, 1.909e-8	2.980e+1, 1.364e-7	2.980e+1, 1.362e-8	2.980e+1, 1.526e-8	2.980e+1, 4.348e-8
2.990e+1, 1.601e-8	2.990e+1, 2.114e-8	2.990e+1, 2.220e-8	2.990e+1, 1.282e-8	2.990e+1, 9.351e-9	2.990e+1, 2.683e-8		2.990e+1, 3.165e-8	2.990e+1, 2.114e-8	2.990e+1, 1.138e-8					2.990e+1, 2.971e-8	2.990e+1, 1.911e-8	2.990e+1, 1.363e-7	2.990e+1, 1.366e-8	2.990e+1, 1.528e-8	2.990e+1, 4.386e-8
3.000e+1, 1.609e-8	3.000e+1, 2.068e-8	3.000e+1, 2.216e-8	3.000e+1, 1.321e-8	3.000e+1, 9.263e-9	3.000e+1, 2.673e-8		3.000e+1, 3.163e-8	3.000e+1, 2.068e-8	3.000e+1, 1.158e-8					3.000e+1, 2.993e-8	3.000e+1, 1.876e-8	3.000e+1, 1.362e-7	3.000e+1, 1.377e-8	3.000e+1, 1.520e-8	3.000e+1, 4.345e-8
3.010e+1, 1.614e-8	3.010e+1, 2.074e-8	3.010e+1, 2.209e-8	3.010e+1, 1.310e-8	3.010e+1, 9.883e-9	3.010e+1, 2.681e-8		3.010e+1, 3.161e-8	3.010e+1, 2.074e-8	3.010e+1, 1.137e-8					3.010e+1, 3.009e-8	3.010e+1, 1.927e-8	3.010e+1, 1.361e-7	3.010e+1, 1.382e-8	3.010e+1, 1.523e-8	3.010e+1, 4.373e-8
3.020e+1, 1.594e-8	3.020e+1, 2.088e-8	3.020e+1, 2.222e-8	3.020e+1, 1.300e-8	3.020e+1, 9.353e-9	3.020e+1, 2.685e-8		3.020e+1, 3.142e-8	3.020e+1, 2.088e-8	3.020e+1, 1.147e-8					3.020e+1, 3.010e-8	3.020e+1, 1.917e-8	3.020e+1, 1.360e-7	3.020e+1, 1.324e-8	3.020e+1, 1.533e-8	3.020e+1, 4.353e-8
3.030e+1, 1.605e-8	3.030e+1, 2.092e-8	3.030e+1, 2.186e-8	3.030e+1, 1.257e-8	3.030e+1, 9.299e-9	3.030e+1, 2.600e-8		3.030e+1, 3.132e-8	3.030e+1, 2.092e-8	3.030e+1, 1.146e-8					3.030e+1, 2.980e-8	3.030e+1, 1.902e-8	3.030e+1, 1.358e-7	3.030e+1, 1.318e-8	3.030e+1, 1.511e-8	3.030e+1, 4.304e-8
3.040e+1, 1.621e-8	3.040e+1, 2.087e-8	3.040e+1, 2.184e-8	3.040e+1, 1.301e-8	3.040e+1, 9.767e-9	3.040e+1, 2.650e-8		3.040e+1, 3.161e-8	3.040e+1, 2.087e-8	3.040e+1, 1.139e-8					3.040e+1, 2.963e-8	3.040e+1, 1.915e-8	3.040e+1, 1.357e-7	3.040e+1, 1.346e-8	3.040e+1, 1.553e-8	3.040e+1, 4.298e-8
3.050e+1, 1.589e-8	3.050e+1, 2.099e-8	3.050e+1, 2.180e-8	3.050e+1, 1.336e-8	3.050e+1, 9.281e-9	3.050e+1, 2.656e-8		3.050e+1, 3.132e-8	3.050e+1, 2.099e-8	3.050e+1, 1.136e-8					3.050e+1, 2.993e-8	3.050e+1, 1.912e-8	3.050e+1, 1.356e-7	3.050e+1, 1.358e-8	3.050e+1, 1.548e-8	3.050e+1, 4.345e-8
3.060e+1, 1.596e-8	3.060e+1, 2.067e-8	3.060e+1, 2.179e-8	3.060e+1, 1.295e-8	3.060e+1, 9.375e-9	3.060e+1, 2.629e-8		3.060e+1, 3.143e-8	3.060e+1, 2.067e-8	3.060e+1, 1.125e-8					3.060e+1, 2.974e-8	3.060e+1, 1.902e-8	3.060e+1, 1.355e-7	3.060e+1, 1.369e-8	3.060e+1, 1.511e-8	3.060e+1, 4.328e-8
3.070e+1, 1.614e-8	3.070e+1, 2.109e-8	3.070e+1, 2.219e-8	3.070e+1, 1.322e-8	3.070e+1, 9.467e-9	3.070e+1, 2.653e-8		3.070e+1, 3.149e-8	3.070e+1, 2.109e-8	3.070e+1, 1.144e-8					3.070e+1, 2.960e-8	3.070e+1, 1.917e-8	3.070e+1, 1.354e-7	3.070e+1, 1.357e-8	3.070e+1, 1.562e-8	3.070e+1, 4.322e-8
3.080e+1, 1.612e-8	3.080e+1, 2.064e-8	3.080e+1, 2.216e-8	3.080e+1, 1.298e-8	3.080e+1, 9.090e-9	3.080e+1, 2.639e-8		3.080e+1, 3.111e-8	3.080e+1, 2.064e-8	3.080e+1, 1.150e-8					3.080e+1, 2.963e-8	3.080e+1, 1.902e-8	3.080e+1, 1.352e-7	3.080e+1, 1.367e-8	3.080e+1, 1.528e-8	3.080e+1, 4.273e-8
3.090e+1, 1.580e-8	3.090e+1, 2.083e-8	3.090e+1, 2.211e-8	3.090e+1, 1.314e-8	3.090e+1, 9.421e-9	3.090e+1, 2.631e-8		3.090e+1, 3.109e-8	3.090e+1, 2.083e-8	3.090e+1, 1.138e-8					3.090e+1, 2.937e-8	3.090e+1, 1.881e-8	3.090e+1, 1.351e-7	3.090e+1, 1.353e-8	3.090e+1, 1.553e-8	3.090e+1, 4.307e-8
3.100e+1, 1.589e-8	3.100e+1, 2.068e-8	3.100e+1, 2.180e-8	3.100e+1, 1.269e-8	3.100e+1, 9.437e-9	3.100e+1, 2.636e-8		3.100e+1, 3.161e-8	3.100e+1, 2.068e-8	3.100e+1, 1.126e-8					3.100e+1, 2.972e-8	3.100e+1, 1.948e-8	3.100e+1, 1.350e-7	3.100e+1, 1.346e-8	3.100e+1, 1.545e-8	3.100e+1, 4.270e-8
3.110e+1, 1.571e-8	3.110e+1, 2.099e-8	3.110e+1, 2.207e-8	3.110e+1, 1.281e-8	3.110e+1, 9.493e-9	3.110e+1, 2.623e-8		3.110e+1, 3.149e-8	3.110e+1, 2.099e-8	3.110e+1, 1.155e-8					3.110e+1, 2.934e-8	3.110e+1, 1.939e-8	3.110e+1, 1.349e-7	3.110e+1, 1.336e-8	3.110e+1, 1.540e-8	3.110e+1, 4.294e-8
3.120e+1, 1.601e-8	3.120e+1, 2.077e-8	3.120e+1, 2.209e-8	3.120e+1, 1.317e-8	3.120e+1, 9.485e-9	3.120e+1, 2.639e-8		3.120e+1, 3.103e-8	3.120e+1, 2.077e-8	3.120e+1, 1.120e-8					3.120e+1, 2.948e-8	3.120e+1, 1.899e-8	3.120e+1, 1.348e-7	3.120e+1, 1.351e-8	3.120e+1, 1.549e-8	3.120e+1, 4.314e-8
3.130e+1, 1.582e-8	3.130e+1, 2.067e-8	3.130e+1, 2.198e-8	3.130e+1, 1.302e-8	3.130e+1, 9.463e-9	3.130e+1, 2.637e-8		3.130e+1, 3.148e-8	3.130e+1, 2.067e-8	3.130e+1, 1.129e-8					3.130e+1, 2.938e-8	3.130e+1, 1.900e-8	3.130e+1, 1.347e-7	3.130e+1, 1.330e-8	3.130e+1, 1.531e-8	3.130e+1, 4.294e-8
3.140e+1, 1.602e-8	3.140e+1, 2.084e-8	3.140e+1, 2.184e-8	3.140e+1, 1.300e-8	3.140e+1, 9.269e-9	3.140e+1, 2.637e-8		3.140e+1, 3.124e-8	3.140e+1, 2.084e-8	3.140e+1, 1.133e-8					3.140e+1, 2.936e-8	3.140e+1, 1.893e-8	3.140e+1, 1.345e-7	3.140e+1, 1.378e-8	3.140e+1, 1.557e-8	3.140e+1, 4.303e-8
3.150e+1, 1.595e-8	3.150e+1, 2.106e-8	3.150e+1, 2.186e-8	3.150e+1, 1.309e-8	3.150e+1, 9.482e-9	3.150e+1, 2.609e-8		3.150e+1, 3.117e-8	3.150e+1, 2.106e-8	3.150e+1, 1.138e-8					3.150e+1, 2.931e-8	3.150e+1, 1.931e-8	3.150e+1, 1.344e-7	3.150e+1, 1.360e-8	3.150e+1, 1.528e-8	3.150e+1, 4.281e-8
3.160e+1, 1.587e-8	3.160e+1, 2.058e-8	3.160e+1, 2.227e-8	3.160e+1, 1.285e-8	3.160e+1, 9.672e-9	3.160e+1, 2.617e-8		3.160e+1, 3.095e-8	3.160e+1, 2.058e-8	3.160e+1, 1.150e-8					3.160e+1, 2.918e-8	3.160e+1, 1.945e-8	3.160e+1, 1.343e-7	3.160e+1, 1.363e-8	3.160e+1, 1.549e-8	3.160e+1, 4.286e-8
3.170e+1, 1.578e-8	3.170e+1, 2.075e-8	3.170e+1, 2.215e-8	3.170e+1, 1.308e-8	3.170e+1, 9.317e-9	3.170e+1, 2.633e-8		3.170e+1, 3.086e-8	3.170e+1, 2.075e-8	3.170e+1, 1.130e-8					3.170e+1, 2.914e-8	3.170e+1, 1.917e-8	3.170e+1, 1.342e-7	3.170e+1, 1.347e-8	3.170e+1, 1.542e-8	3.170e+1, 4.271e-8
3.180e+1, 1.583e-8	3.180e+1, 2.095e-8	3.180e+1, 2.160e-8	3.180e+1, 1.302e-8	3.180e+1, 9.384e-9	3.180e+1, 2.667e-8		3.180e+1, 3.088e-8	3.180e+1, 2.095e-8	3.180e+1, 1.115e-8					3.180e+1, 2.929e-8	3.180e+1, 1.903e-8	3.180e+1, 1.341e-7	3.180e+1, 1.364e-8	3.180e+1, 1.539e-8	3.180e+1, 4.260e-8
3.190e+1, 1.573e-8	3.190e+1, 2.081e-8	3.190e+1, 2.167e-8	3.190e+1, 1.277e-8	3.190e+1, 9.353e-9	3.190e+1, 2.611e-8		3.190e+1, 3.137e-8	3.190e+1, 2.081e-8	3.190e+1, 1.133e-8					3.190e+1, 2.919e-8	3.190e+1, 1.949e-8	3.190e+1, 1.340e-7	3.190e+1, 1.321e-8	3.190e+1, 1.520e-8	3.190e+1, 4.272e-8
3.200e+1, 1.578e-8	3.200e+1, 2.064e-8	3.200e+1, 2.203e-8	3.200e+1, 1.252e-8	3.200e+1, 9.649e-9	3.200e+1, 2.629e-8		3.200e+1, 3.104e-8	3.200e+1, 2.064e-8	3.200e+1, 1.138e-8					3.200e+1, 2.909e-8	3.200e+1, 1.902e-8	3.200e+1, 1.339e-7	3.200e+1, 1.361e-8	3.200e+1, 1.536e-8	3.200e+1, 4.227e-8
3.210e+1, 1.574e-8	3.210e+1, 2.055e-8	3.210e+1, 2.196e-8	3.210e+1, 1.249e-8	3.210e+1, 9.247e-9	3.210e+1, 2.621e-8		3.210e+1, 3.106e-8	3.210e+1, 2.055e-8	3.210e+1, 1.138e-8					3.210e+1, 2.920e-8	3.210e+1, 1.915e-8	3.210e+1, 1.338e-7	3.210e+1, 1.346e-8	3.210e+1, 1.544e-8	3.210e+1, 4.263e-8
3.220e+1, 1.570e-8	3.220e+1, 2.055e-8	3.220e+1, 2.177e-8	3.220e+1, 1.279e-8	3.220e+1, 9.737e-9	3.220e+1, 2.615e-8		3.220e+1, 3.095e-8	3.220e+1, 2.055e-8	3.220e+1, 1.127e-8					3.220e+1, 2.901e-8	3.220e+1, 1.908e-8	3.220e+1, 1.337e-7	3.220e+1, 1.316e-8	3.220e+1, 1.552e-8	3.220e+1, 4.261e-8
3.230e+1, 1.572e-8	3.230e+1, 2.077e-8	3.230e+1, 2.175e-8	3.230e+1, 1.311e-8	3.230e+1, 9.589e-9	3.230e+1, 2.615e-8		3.230e+1, 3.089e-8	3.230e+1, 2.077e-8	3.230e+1, 1.128e-8					3.230e+1, 2.889e-8	3.230e+1, 1.902e-8	3.230e+1, 1.335e-7	3.230e+1, 1.347e-8	3.230e+1, 1.536e-8	3.230e+1, 4.204e-8
3.240e+1, 1.576e-8	3.240e+1, 2.057e-8	3.240e+1, 2.220e-8	3.240e+1, 1.310e-8	3.240e+1, 9.241e-9	3.240e+1, 2.616e-8		3.240e+1, 3.109e-8	3.240e+1, 2.057e-8	3.240e+1, 1.123e-8					3.240e+1, 2.859e-8	3.240e+1, 1.921e-8	3.240e+1, 1.334e-7	3.240e+1, 1.406e-8	3.240e+1, 1.548e-8	3.240e+1, 4.244e-8
3.250e+1, 1.580e-8	3.250e+1, 2.074e-8	3.250e+1, 2.225e-8	3.250e+1, 1.256e-8	3.250e+1, 9.344e-9	3.250e+1, 2.608e-8		3.250e+1, 3.090e-8	3.250e+1, 2.074e-8	3.250e+1, 1.126e-8					3.250e+1, 2.890e-8	3.250e+1, 1.936e-8	3.250e+1, 1.333e-7	3.250e+1, 1.335e-8	3.250e+1, 1.526e-8	3.250e+1, 4.219e-8
3.260e+1, 1.574e-8	3.260e+1, 2.043e-8	3.260e+1, 2.182e-8	3.260e+1, 1.280e-8	3.260e+1, 9.270e-9	3.260e+1, 2.625e-8		3.260e+1, 3.097e-8	3.260e+1, 2.043e-8	3.260e+1, 1.137e-8					3.260e+1, 2.909e-8	3.260e+1, 1.921e-8	3.260e+1, 1.332e-7	3.260e+1, 1.352e-8	3.260e+1, 1.567e-8	3.260e+1, 4.224e-8
3.270e+1, 1.568e-8	3.270e+1, 2.074e-8	3.270e+1, 2.131e-8	3.270e+1, 1.264e-8	3.270e+1, 9.377e-9	3.270e+1, 2.591e-8		3.270e+1, 3.078e-8	3.270e+1, 2.074e-8	3.270e+1, 1.136e-8					3.270e+1, 2.897e-8	3.270e+1, 1.922e-8	3.270e+1, 1.331e-7	3.270e+1, 1.357e-8	3.270e+1, 1.536e-8	3.270e+1, 4.237e-8
3.280e+1, 1.562e-8	3.280e+1, 2.040e-8	3.280e+1, 2.167e-8	3.280e+1, 1.261e-8	3.280e+1, 9.378e-9	3.280e+1, 2.593e-8		3.280e+1, 3.103e-8	3.280e+1, 2.040e-8	3.280e+1, 1.120e-8					3.280e+1, 2.885e-8	3.280e+1, 1.921e-8	3.280e+1, 1.330e-7	3.280e+1, 1.358e-8	3.280e+1, 1.562e-8	3.280e+1, 4.192e-8
3.290e+1, 1.557e-8	3.290e+1, 2.056e-8	3.290e+1, 2.148e-8	3.290e+1, 1.285e-8	3.290e+1, 9.303e-9	3.290e+1, 2.598e-8		3.290e+1, 3.088e-8	3.290e+1, 2.056e-8	3.290e+1, 1.132e-8					3.290e+1, 2.903e-8	3.290e+1, 1.916e-8	3.290e+1, 1.329e-7	3.290e+1, 1.355e-8	3.290e+1, 1.520e-8	3.290e+1, 4.250e-8
3.300e+1, 1.571e-8	3.300e+1, 2.029e-8	3.300e+1, 2.205e-8	3.300e+1, 1.287e-8	3.300e+1, 9.242e-9	3.300e+1, 2.627e-8		3.300e+1, 3.077e-8	3.300e+1, 2.029e-8	3.300e+1, 1.140e-8					3.300e+1, 2.879e-8	3.300e+1, 1.891e-8	3.300e+1, 1.328e-7	3.300e+1, 1.373e-8	3.300e+1, 1.552e-8	3.300e+1, 4.231e-8
3.310e+1, 1.587e-8	3.310e+1, 2.051e-8	3.310e+1, 2.162e-8	3.310e+1, 1.246e-8	3.310e+1, 9.104e-9	3.310e+1, 2.595e-8		3.310e+1, 3.127e-8	3.310e+1, 2.051e-8	3.310e+1, 1.112e-8					3.310e+1, 2.861e-8	3.310e+1, 1.919e-8	3.310e+1, 1.327e-7	3.310e+1, 1.328e-8	3.310e+1, 1.568e-8	3.310e+1, 4.205e-8
3.320e+1, 1.569e-8	3.320e+1, 2.036e-8	3.320e+1, 2.177e-8	3.320e+1, 1.282e-8	3.320e+1, 9.458e-9	3.320e+1, 2.576e-8		3.320e+1, 3.057e-8	3.320e+1, 2.036e-8	3.320e+1, 1.129e-8					3.320e+1, 2.871e-8	3.320e+1, 1.931e-8	3.320e+1, 1.326e-7	3.320e+1, 1.360e-8	3.320e+1, 1.527e-8	3.320e+1, 4.179e-8
3.330e+1, 1.557e-8	3.330e+1, 2.018e-8	3.330e+1, 2.157e-8	3.330e+1, 1.265e-8	3.330e+1, 9.176e-9	3.330e+1, 2.583e-8		3.330e+1, 3.116e-8	3.330e+1, 2.018e-8	3.330e+1, 1.103e-8					3.330e+1, 2.850e-8	3.330e+1, 1.910e-8	3.330e+1, 1.325e-7	3.330e+1, 1.351e-8	3.330e+1, 1.547e-8	3.330e+1, 4.179e-8
3.340e+1, 1.561e-8	3.340e+1, 2.040e-8	3.340e+1, 2.166e-8	3.340e+1, 1.256e-8	3.340e+1, 9.121e-9	3.340e+1, 2.616e-8		3.340e+1, 3.065e-8	3.340e+1, 2.040e-8	3.340e+1, 1.108e-8					3.340e+1, 2.847e-8	3.340e+1, 1.920e-8	3.340e+1, 1.324e-7	3.340e+1, 1.336e-8	3.340e+1, 1.530e-8	3.340e+1, 4.183e-8
3.350e+1, 1.582e-8	3.350e+1, 2.036e-8	3.350e+1, 2.149e-8	3.350e+1, 1.278e-8	3.350e+1, 9.316e-9	3.350e+1, 2.570e-8		3.350e+1, 3.093e-8	3.350e+1, 2.036e-8	3.350e+1, 1.104e-8					3.350e+1, 2.852e-8	3.350e+1, 1.950e-8	3.350e+1, 1.323e-7	3.350e+1, 1.351e-8	3.350e+1, 1.540e-8	3.350e+1, 4.201e-8
3.360e+1, 1.574e-8	3.360e+1, 2.033e-8	3.360e+1, 2.143e-8	3.360e+1, 1.264e-8	3.360e+1, 9.435e-9	3.360e+1, 2.564e-8		3.360e+1, 3.077e-8	3.360e+1, 2.033e-8	3.360e+1, 1.118e-8					3.360e+1, 2.856e-8	3.360e+1, 1.914e-8	3.360e+1, 1.322e-7	3.360e+1, 1.348e-8	3.360e+1, 1.573e-8	3.360e+1, 4.205e-8
3.370e+1, 1.565e-8	3.370e+1, 2.037e-8	3.370e+1, 2.145e-8	3.370e+1, 1.254e-8	3.370e+1, 9.411e-9	3.370e+1, 2.577e-8		3.370e+1, 3.073e-8	3.370e+1, 2.037e-8	3.370e+1, 1.108e-8					3.370e+1, 2.848e-8	3.370e+1, 1.924e-8	3.370e+1, 1.321e-7	3.370e+1, 1.357e-8	3.370e+1, 1.559e-8	3.370e+1, 4.194e-8
3.380e+1, 1.569e-8	3.380e+1, 2.050e-8	3.380e+1, 2.159e-8	3.380e+1, 1.271e-8	3.380e+1, 9.468e-9	3.380e+1, 2.596e-8		3.380e+1, 3.058e-8	3.380e+1, 2.050e-8	3.380e+1, 1.095e-8					3.380e+1, 2.852e-8	3.380e+1, 1.942e-8	3.380e+1, 1.320e-7	3.380e+1, 1.353e-8	3.380e+1, 1.552e-8	3.380e+1, 4.218e-8
3.390e+1, 1.565e-8	3.390e+1, 2.065e-8	3.390e+1, 2.158e-8	3.390e+1, 1.271e-8	3.390e+1, 9.386e-9	3.390e+1, 2.560e-8		3.390e+1, 3.081e-8	3.390e+1, 2.065e-8	3.390e+1, 1.110e-8					3.390e+1, 2.842e-8	3.390e+1, 1.938e-8	3.390e+1, 1.319e-7	3.390e+1, 1.344e-8	3.390e+1, 1.547e-8	3.390e+1, 4.162e-8
3.400e+1, 1.543e-8	3.400e+1, 2.028e-8	3.400e+1, 2.173e-8	3.400e+1, 1.281e-8	3.400e+1, 9.406e-9	3.400e+1, 2.597e-8		3.400e+1, 3.063e-8	3.400e+1, 2.028e-8	3.400e+1, 1.094e-8					3.400e+1, 2.807e-8	3.400e+1, 1.907e-8	3.400e+1, 1.318e-7	3.400e+1, 1.358e-8	3.400e+1, 1.563e-8	3.400e+1, 4.224e-8
3.410e+1, 1.565e-8	3.410e+1, 2.039e-8	3.410e+1, 2.123e-8	3.410e+1, 1.252e-8	3.410e+1, 9.533e-9	3.410e+1, 2.575e-8		3.410e+1, 3.075e-8	3.410e+1, 2.039e-8	3.410e+1, 1.114e-8					3.410e+1, 2.844e-8	3.410e+1, 1.946e-8	3.410e+1, 1.316e-7	3.410e+1, 1.357e-8	3.410e+1, 1.576e-8	3.410e+1, 4.166e-8
3.420e+1, 1.546e-8	3.420e+1, 2.046e-8	3.420e+1, 2.177e-8	3.420e+1, 1.276e-8	3.420e+1, 9.317e-9	3.420e+1, 2.545e-8		3.420e+1, 3.069e-8	3.420e+1, 2.046e-8	3.420e+1, 1.096e-8					3.420e+1, 2.832e-8	3.420e+1, 1.882e-8	3.420e+1, 1.316e-7	3.420e+1, 1.343e-8	3.420e+1, 1.528e-8	3.420e+1, 4.170e-8
3.430e+1, 1.544e-8	3.430e+1, 2.013e-8	3.430e+1, 2.147e-8	3.430e+1, 1.253e-8	3.430e+1, 9.327e-9	3.430e+1, 2.578e-8		3.430e+1, 3.076e-8	3.430e+1, 2.013e-8	3.430e+1, 1.109e-8					3.430e+1, 2.832e-8	3.430e+1, 1.895e-8	3.430e+1, 1.315e-7	3.430e+1, 1.363e-8	3.430e+1, 1.554e-8	3.430e+1, 4.172e-8
3.440e+1, 1.551e-8	3.440e+1, 2.056e-8	3.440e+1, 2.154e-8	3.440e+1, 1.270e-8	3.440e+1, 9.549e-9	3.440e+1, 2.533e-8		3.440e+1, 3.059e-8	3.440e+1, 2.056e-8	3.440e+1, 1.100e-8					3.440e+1, 2.806e-8	3.440e+1, 1.911e-8	3.440e+1, 1.314e-7	3.440e+1, 1.351e-8	3.440e+1, 1.533e-8	3.440e+1, 4.174e-8
3.450e+1, 1.562e-8	3.450e+1, 2.026e-8	3.450e+1, 2.170e-8	3.450e+1, 1.277e-8	3.450e+1, 9.268e-9	3.450e+1, 2.602e-8		3.450e+1, 3.060e-8	3.450e+1, 2.026e-8	3.450e+1, 1.103e-8					3.450e+1, 2.817e-8	3.450e+1, 1.942e-8	3.450e+1, 1.313e-7	3.450e+1, 1.317e-8	3.450e+1, 1.569e-8	3.450e+1, 4.143e-8
3.460e+1, 1.562e-8	3.460e+1, 2.041e-8	3.460e+1, 2.144e-8	3.460e+1, 1.237e-8	3.460e+1, 9.107e-9	3.460e+1, 2.557e-8		3.460e+1, 3.109e-8	3.460e+1, 2.041e-8	3.460e+1, 1.117e-8					3.460e+1, 2.808e-8	3.460e+1, 1.918e-8	3.460e+1, 1.311e-7	3.460e+1, 1.335e-8	3.460e+1, 1.553e-8	3.460e+1, 4.165e-8
3.470e+1, 1.579e-8	3.470e+1, 2.041e-8	3.470e+1, 2.158e-8	3.470e+1, 1.242e-8	3.470e+1, 9.539e-9	3.470e+1, 2.528e-8		3.470e+1, 3.067e-8	3.470e+1, 2.041e-8	3.470e+1, 1.121e-8					3.470e+1, 2.797e-8	3.470e+1, 1.932e-8	3.470e+1, 1.311e-7	3.470e+1, 1.348e-8	3.470e+1, 1.541e-8	3.470e+1, 4.133e-8
3.480e+1, 1.550e-8	3.480e+1, 2.024e-8	3.480e+1, 2.146e-8	3.480e+1, 1.267e-8	3.480e+1, 9.200e-9	3.480e+1, 2.550e-8		3.480e+1, 3.029e-8	3.480e+1, 2.024e-8	3.480e+1, 1.093e-8					3.480e+1, 2.807e-8	3.480e+1, 1.922e-8	3.480e+1, 1.310e-7	3.480e+1, 1.349e-8	3.480e+1, 1.516e-8	3.480e+1, 4.131e-8
3.490e+1, 1.555e-8	3.490e+1, 2.026e-8	3.490e+1, 2.132e-8	3.490e+1, 1.233e-8	3.490e+1, 9.307e-9	3.490e+1, 2.521e-8		3.490e+1, 3.065e-8	3.490e+1, 2.026e-8	3.490e+1, 1.079e-8					3.490e+1, 2.790e-8	3.490e+1, 1.892e-8	3.490e+1, 1.309e-7	3.490e+1, 1.334e-8	3.490e+1, 1.517e-8	3.490e+1, 4.158e-8
3.500e+1, 1.547e-8	3.500e+1, 2.021e-8	3.500e+1, 2.130e-8	3.500e+1, 1.268e-8	3.500e+1, 9.162e-9	3.500e+1, 2.531e-8		3.500e+1, 3.050e-8	3.500e+1, 2.021e-8	3.500e+1, 1.100e-8					3.500e+1, 2.805e-8	3.500e+1, 1.943e-8	3.500e+1, 1.307e-7	3.500e+1, 1.341e-8	3.500e+1, 1.514e-8	3.500e+1, 4.142e-8
3.510e+1, 1.536e-8	3.510e+1, 2.052e-8	3.510e+1, 2.127e-8	3.510e+1, 1.259e-8	3.510e+1, 9.235e-9	3.510e+1, 2.528e-8		3.510e+1, 3.051e-8	3.510e+1, 2.052e-8	3.510e+1, 1.065e-8					3.510e+1, 2.792e-8	3.510e+1, 1.951e-8	3.510e+1, 1.306e-7	3.510e+1, 1.341e-8	3.510e+1, 1.522e-8	3.510e+1, 4.117e-8
3.520e+1, 1.538e-8	3.520e+1, 2.018e-8	3.520e+1, 2.123e-8	3.520e+1, 1.244e-8	3.520e+1, 9.386e-9	3.520e+1, 2.556e-8		3.520e+1, 3.020e-8	3.520e+1, 2.018e-8	3.520e+1, 1.089e-8					3.520e+1, 2.797e-8	3.520e+1, 1.900e-8	3.520e+1, 1.305e-7	3.520e+1, 1.373e-8	3.520e+1, 1.544e-8	3.520e+1, 4.142e-8
3.530e+1, 1.534e-8	3.530e+1, 2.014e-8	3.530e+1, 2.157e-8	3.530e+1, 1.288e-8	3.530e+1, 9.161e-9	3.530e+1, 2.554e-8		3.530e+1, 3.030e-8	3.530e+1, 2.014e-8	3.530e+1, 1.091e-8					3.530e+1, 2.788e-8	3.530e+1, 1.912e-8	3.530e+1, 1.304e-7	3.530e+1, 1.349e-8	3.530e+1, 1.495e-8	3.530e+1, 4.152e-8
3.540e+1, 1.557e-8	3.540e+1, 2.014e-8	3.540e+1, 2.135e-8	3.540e+1, 1.247e-8	3.540e+1, 8.940e-9	3.540e+1, 2.515e-8		3.540e+1, 3.051e-8	3.540e+1, 2.014e-8	3.540e+1, 1.094e-8					3.540e+1, 2.787e-8	3.540e+1, 1.945e-8	3.540e+1, 1.304e-7	3.540e+1, 1.338e-8	3.540e+1, 1.531e-8	3.540e+1, 4.106e-8
3.550e+1, 1.534e-8	3.550e+1, 2.020e-8	3.550e+1, 2.115e-8	3.550e+1, 1.255e-8	3.550e+1, 9.309e-9	3.550e+1, 2.539e-8		3.550e+1, 3.066e-8	3.550e+1, 2.020e-8	3.550e+1, 1.112e-8					3.550e+1, 2.757e-8	3.550e+1, 1.899e-8	3.550e+1, 1.303e-7	3.550e+1, 1.340e-8	3.550e+1, 1.515e-8	3.550e+1, 4.083e-8
3.560e+1, 1.554e-8	3.560e+1, 2.011e-8	3.560e+1, 2.119e-8	3.560e+1, 1.249e-8	3.560e+1, 9.388e-9	3.560e+1, 2.527e-8		3.560e+1, 3.047e-8	3.560e+1, 2.011e-8	3.560e+1, 1.095e-8					3.560e+1, 2.791e-8	3.560e+1, 1.922e-8	3.560e+1, 1.302e-7	3.560e+1, 1.356e-8	3.560e+1, 1.507e-8	3.560e+1, 4.117e-8
3.570e+1, 1.545e-8	3.570e+1, 1.991e-8	3.570e+1, 2.121e-8	3.570e+1, 1.274e-8	3.570e+1, 8.919e-9	3.570e+1, 2.512e-8		3.570e+1, 3.044e-8	3.570e+1, 1.991e-8	3.570e+1, 1.104e-8					3.570e+1, 2.790e-8	3.570e+1, 1.947e-8	3.570e+1, 1.301e-7	3.570e+1, 1.346e-8	3.570e+1, 1.539e-8	3.570e+1, 4.126e-8
3.580e+1, 1.539e-8	3.580e+1, 1.991e-8	3.580e+1, 2.160e-8	3.580e+1, 1.272e-8	3.580e+1, 8.603e-9	3.580e+1, 2.531e-8		3.580e+1, 3.003e-8	3.580e+1, 1.991e-8	3.580e+1, 1.095e-8					3.580e+1, 2.785e-8	3.580e+1, 1.916e-8	3.580e+1, 1.300e-7	3.580e+1, 1.349e-8	3.580e+1, 1.517e-8	3.580e+1, 4.073e-8
3.590e+1, 1.534e-8	3.590e+1, 2.030e-8	3.590e+1, 2.126e-8	3.590e+1, 1.272e-8	3.590e+1, 9.152e-9	3.590e+1, 2.519e-8		3.590e+1, 3.021e-8	3.590e+1, 2.030e-8	3.590e+1, 1.097e-8					3.590e+1, 2.761e-8	3.590e+1, 1.954e-8	3.590e+1, 1.299e-7	3.590e+1, 1.343e-8	3.590e+1, 1.516e-8	3.590e+1, 4.122e-8
3.600e+1, 1.536e-8	3.600e+1, 1.971e-8	3.600e+1, 2.131e-8	3.600e+1, 1.252e-8	3.600e+1, 9.298e-9	3.600e+1, 2.519e-8		3.600e+1, 3.045e-8	3.600e+1, 1.971e-8	3.600e+1, 1.096e-8					3.600e+1, 2.761e-8	3.600e+1, 1.922e-8	3.600e+1, 1.298e-7	3.600e+1, 1.357e-8	3.600e+1, 1.453e-8	3.600e+1, 4.094e-8
3.610e+1, 1.549e-8	3.610e+1, 2.019e-8	3.610e+1, 2.112e-8	3.610e+1, 1.268e-8	3.610e+1, 9.082e-9	3.610e+1, 2.515e-8		3.610e+1, 3.048e-8	3.610e+1, 2.019e-8	3.610e+1, 1.108e-8					3.610e+1, 2.739e-8	3.610e+1, 1.954e-8	3.610e+1, 1.297e-7	3.610e+1, 1.312e-8	3.610e+1, 1.547e-8	3.610e+1, 4.080e-8
3.620e+1, 1.532e-8	3.620e+1, 2.007e-8	3.620e+1, 2.132e-8	3.620e+1, 1.245e-8	3.620e+1, 9.268e-9	3.620e+1, 2.525e-8		3.620e+1, 3.033e-8	3.620e+1, 2.007e-8	3.620e+1, 1.091e-8					3.620e+1, 2.776e-8	3.620e+1, 1.909e-8	3.620e+1, 1.296e-7	3.620e+1, 1.308e-8	3.620e+1, 1.518e-8	3.620e+1, 4.066e-8
3.630e+1, 1.545e-8	3.630e+1, 2.012e-8	3.630e+1, 2.135e-8	3.630e+1, 1.240e-8	3.630e+1, 8.879e-9	3.630e+1, 2.528e-8		3.630e+1, 2.982e-8	3.630e+1, 2.012e-8	3.630e+1, 1.089e-8					3.630e+1, 2.781e-8	3.630e+1, 1.903e-8	3.630e+1, 1.295e-7	3.630e+1, 1.323e-8	3.630e+1, 1.496e-8	3.630e+1, 4.118e-8
3.640e+1, 1.545e-8	3.640e+1, 2.017e-8	3.640e+1, 2.115e-8	3.640e+1, 1.300e-8	3.640e+1, 9.065e-9	3.640e+1, 2.501e-8		3.640e+1, 3.013e-8	3.640e+1, 2.017e-8	3.640e+1, 1.060e-8					3.640e+1, 2.742e-8	3.640e+1, 1.928e-8	3.640e+1, 1.294e-7	3.640e+1, 1.325e-8	3.640e+1, 1.480e-8	3.640e+1, 4.095e-8
3.650e+1, 1.537e-8	3.650e+1, 2.021e-8	3.650e+1, 2.110e-8	3.650e+1, 1.253e-8	3.650e+1, 8.608e-9	3.650e+1, 2.545e-8		3.650e+1, 2.996e-8	3.650e+1, 2.021e-8	3.650e+1, 1.097e-8					3.650e+1, 2.742e-8	3.650e+1, 1.922e-8	3.650e+1, 1.293e-7	3.650e+1, 1.365e-8	3.650e+1, 1.495e-8	3.650e+1, 4.049e-8
3.660e+1, 1.537e-8	3.660e+1, 1.993e-8	3.660e+1, 2.104e-8	3.660e+1, 1.260e-8	3.660e+1, 9.205e-9	3.660e+1, 2.510e-8		3.660e+1, 3.013e-8	3.660e+1, 1.993e-8	3.660e+1, 1.080e-8					3.660e+1, 2.765e-8	3.660e+1, 1.894e-8	3.660e+1, 1.292e-7	3.660e+1, 1.320e-8	3.660e+1, 1.511e-8	3.660e+1, 4.082e-8
3.670e+1, 1.547e-8	3.670e+1, 1.985e-8	3.670e+1, 2.129e-8	3.670e+1, 1.238e-8	3.670e+1, 9.157e-9	3.670e+1, 2.530e-8		3.670e+1, 3.003e-8	3.670e+1, 1.985e-8	3.670e+1, 1.094e-8					3.670e+1, 2.750e-8	3.670e+1, 1.929e-8	3.670e+1, 1.291e-7	3.670e+1, 1.329e-8	3.670e+1, 1.513e-8	3.670e+1, 4.047e-8
3.680e+1, 1.541e-8	3.680e+1, 1.993e-8	3.680e+1, 2.076e-8	3.680e+1, 1.252e-8	3.680e+1, 8.655e-9	3.680e+1, 2.500e-8		3.680e+1, 3.008e-8	3.680e+1, 1.993e-8	3.680e+1, 1.081e-8					3.680e+1, 2.740e-8	3.680e+1, 1.932e-8	3.680e+1, 1.290e-7	3.680e+1, 1.334e-8	3.680e+1, 1.511e-8	3.680e+1, 4.057e-8
3.690e+1, 1.531e-8	3.690e+1, 1.996e-8	3.690e+1, 2.166e-8	3.690e+1, 1.234e-8	3.690e+1, 8.951e-9	3.690e+1, 2.491e-8		3.690e+1, 3.035e-8	3.690e+1, 1.996e-8	3.690e+1, 1.074e-8					3.690e+1, 2.744e-8	3.690e+1, 1.928e-8	3.690e+1, 1.289e-7	3.690e+1, 1.389e-8	3.690e+1, 1.524e-8	3.690e+1, 4.076e-8
3.700e+1, 1.534e-8	3.700e+1, 2.003e-8	3.700e+1, 2.110e-8	3.700e+1, 1.232e-8	3.700e+1, 9.017e-9	3.700e+1, 2.494e-8		3.700e+1, 3.006e-8	3.700e+1, 2.003e-8	3.700e+1, 1.086e-8					3.700e+1, 2.730e-8	3.700e+1, 1.919e-8	3.700e+1, 1.288e-7	3.700e+1, 1.319e-8	3.700e+1, 1.498e-8	3.700e+1, 4.081e-8
3.710e+1, 1.524e-8	3.710e+1, 1.991e-8	3.710e+1, 2.141e-8	3.710e+1, 1.247e-8	3.710e+1, 8.917e-9	3.710e+1, 2.484e-8		3.710e+1, 2.987e-8	3.710e+1, 1.991e-8	3.710e+1, 1.083e-8					3.710e+1, 2.723e-8	3.710e+1, 1.921e-8	3.710e+1, 1.287e-7	3.710e+1, 1.310e-8	3.710e+1, 1.518e-8	3.710e+1, 4.060e-8
3.720e+1, 1.513e-8	3.720e+1, 1.994e-8	3.720e+1, 2.137e-8	3.720e+1, 1.232e-8	3.720e+1, 8.758e-9	3.720e+1, 2.486e-8		3.720e+1, 2.970e-8	3.720e+1, 1.994e-8	3.720e+1, 1.079e-8					3.720e+1, 2.721e-8	3.720e+1, 1.917e-8	3.720e+1, 1.286e-7	3.720e+1, 1.343e-8	3.720e+1, 1.513e-8	3.720e+1, 4.038e-8
3.730e+1, 1.532e-8	3.730e+1, 1.997e-8	3.730e+1, 2.116e-8	3.730e+1, 1.250e-8	3.730e+1, 9.002e-9	3.730e+1, 2.510e-8		3.730e+1, 3.040e-8	3.730e+1, 1.997e-8	3.730e+1, 1.079e-8					3.730e+1, 2.734e-8	3.730e+1, 1.942e-8	3.730e+1, 1.286e-7	3.730e+1, 1.307e-8	3.730e+1, 1.486e-8	3.730e+1, 4.055e-8
3.740e+1, 1.536e-8	3.740e+1, 1.986e-8	3.740e+1, 2.105e-8	3.740e+1, 1.265e-8	3.740e+1, 8.965e-9	3.740e+1, 2.528e-8		3.740e+1, 3.019e-8	3.740e+1, 1.986e-8	3.740e+1, 1.072e-8					3.740e+1, 2.725e-8	3.740e+1, 1.921e-8	3.740e+1, 1.285e-7	3.740e+1, 1.321e-8	3.740e+1, 1.516e-8	3.740e+1, 4.071e-8
3.750e+1, 1.528e-8	3.750e+1, 1.973e-8	3.750e+1, 2.124e-8	3.750e+1, 1.252e-8	3.750e+1, 8.903e-9	3.750e+1, 2.483e-8		3.750e+1, 3.004e-8	3.750e+1, 1.973e-8	3.750e+1, 1.095e-8					3.750e+1, 2.719e-8	3.750e+1, 1.916e-8	3.750e+1, 1.284e-7	3.750e+1, 1.313e-8	3.750e+1, 1.516e-8	3.750e+1, 4.051e-8
3.760e+1, 1.528e-8	3.760e+1, 1.972e-8	3.760e+1, 2.130e-8	3.760e+1, 1.230e-8	3.760e+1, 9.004e-9	3.760e+1, 2.490e-8		3.760e+1, 2.992e-8	3.760e+1, 1.972e-8	3.760e+1, 1.073e-8					3.760e+1, 2.713e-8	3.760e+1, 1.891e-8	3.760e+1, 1.283e-7	3.760e+1, 1.352e-8	3.760e+1, 1.502e-8	3.760e+1, 4.032e-8
3.770e+1, 1.494e-8	3.770e+1, 1.971e-8	3.770e+1, 2.121e-8	3.770e+1, 1.251e-8	3.770e+1, 8.582e-9	3.770e+1, 2.466e-8		3.770e+1, 2.985e-8	3.770e+1, 1.971e-8	3.770e+1, 1.081e-8					3.770e+1, 2.747e-8	3.770e+1, 1.916e-8	3.770e+1, 1.282e-7	3.770e+1, 1.314e-8	3.770e+1, 1.545e-8	3.770e+1, 4.025e-8
3.780e+1, 1.519e-8	3.780e+1, 1.988e-8	3.780e+1, 2.102e-8	3.780e+1, 1.266e-8	3.780e+1, 8.840e-9	3.780e+1, 2.479e-8		3.780e+1, 3.012e-8	3.780e+1, 1.988e-8	3.780e+1, 1.072e-8					3.780e+1, 2.703e-8	3.780e+1, 1.922e-8	3.780e+1, 1.281e-7	3.780e+1, 1.347e-8	3.780e+1, 1.491e-8	3.780e+1, 4.022e-8
3.790e+1, 1.528e-8	3.790e+1, 2.007e-8	3.790e+1, 2.147e-8	3.790e+1, 1.226e-8	3.790e+1, 8.882e-9	3.790e+1, 2.512e-8		3.790e+1, 3.015e-8	3.790e+1, 2.007e-8	3.790e+1, 1.082e-8					3.790e+1, 2.677e-8	3.790e+1, 1.921e-8	3.790e+1, 1.280e-7	3.790e+1, 1.337e-8	3.790e+1, 1.500e-8	3.790e+1, 4.013e-8
3.800e+1, 1.528e-8	3.800e+1, 1.989e-8	3.800e+1, 2.103e-8	3.800e+1, 1.241e-8	3.800e+1, 8.927e-9	3.800e+1, 2.459e-8		3.800e+1, 2.955e-8	3.800e+1, 1.989e-8	3.800e+1, 1.074e-8					3.800e+1, 2.705e-8	3.800e+1, 1.891e-8	3.800e+1, 1.279e-7	3.800e+1, 1.314e-8	3.800e+1, 1.468e-8	3.800e+1, 4.008e-8
3.810e+1, 1.531e-8	3.810e+1, 1.962e-8	3.810e+1, 2.114e-8	3.810e+1, 1.218e-8	3.810e+1, 8.986e-9	3.810e+1, 2.482e-8		3.810e+1, 3.009e-8	3.810e+1, 1.962e-8	3.810e+1, 1.087e-8					3.810e+1, 2.693e-8	3.810e+1, 1.914e-8	3.810e+1, 1.278e-7	3.810e+1, 1.313e-8	3.810e+1, 1.497e-8	3.810e+1, 3.991e-8
3.820e+1, 1.522e-8	3.820e+1, 1.996e-8	3.820e+1, 2.110e-8	3.820e+1, 1.279e-8	3.820e+1, 8.477e-9	3.820e+1, 2.520e-8		3.820e+1, 2.969e-8	3.820e+1, 1.996e-8	3.820e+1, 1.071e-8					3.820e+1, 2.683e-8	3.820e+1, 1.943e-8	3.820e+1, 1.278e-7	3.820e+1, 1.295e-8	3.820e+1, 1.508e-8	3.820e+1, 3.999e-8
3.830e+1, 1.533e-8	3.830e+1, 1.990e-8	3.830e+1, 2.090e-8	3.830e+1, 1.218e-8	3.830e+1, 8.884e-9	3.830e+1, 2.509e-8		3.830e+1, 2.965e-8	3.830e+1, 1.990e-8	3.830e+1, 1.085e-8					3.830e+1, 2.694e-8	3.830e+1, 1.905e-8	3.830e+1, 1.277e-7	3.830e+1, 1.341e-8	3.830e+1, 1.493e-8	3.830e+1, 4.009e-8
3.840e+1, 1.519e-8	3.840e+1, 1.946e-8	3.840e+1, 2.096e-8	3.840e+1, 1.231e-8	3.840e+1, 8.815e-9	3.840e+1, 2.464e-8		3.840e+1, 2.940e-8	3.840e+1, 1.946e-8	3.840e+1, 1.089e-8					3.840e+1, 2.673e-8	3.840e+1, 1.893e-8	3.840e+1, 1.276e-7	3.840e+1, 1.299e-8	3.840e+1, 1.462e-8	3.840e+1, 4.041e-8
3.850e+1, 1.527e-8	3.850e+1, 2.009e-8	3.850e+1, 2.142e-8	3.850e+1, 1.230e-8	3.850e+1, 8.968e-9	3.850e+1, 2.504e-8		3.850e+1, 2.969e-8	3.850e+1, 2.009e-8	3.850e+1, 1.085e-8					3.850e+1, 2.678e-8	3.850e+1, 1.918e-8	3.850e+1, 1.275e-7	3.850e+1, 1.321e-8	3.850e+1, 1.490e-8	3.850e+1, 3.991e-8
3.860e+1, 1.532e-8	3.860e+1, 1.978e-8	3.860e+1, 2.096e-8	3.860e+1, 1.272e-8	3.860e+1, 9.419e-9	3.860e+1, 2.458e-8		3.860e+1, 2.968e-8	3.860e+1, 1.978e-8	3.860e+1, 1.079e-8					3.860e+1, 2.701e-8	3.860e+1, 1.897e-8	3.860e+1, 1.274e-7	3.860e+1, 1.302e-8	3.860e+1, 1.511e-8	3.860e+1, 3.990e-8
3.870e+1, 1.500e-8	3.870e+1, 1.948e-8	3.870e+1, 2.108e-8	3.870e+1, 1.210e-8	3.870e+1, 8.765e-9	3.870e+1, 2.496e-8		3.870e+1, 2.982e-8	3.870e+1, 1.948e-8	3.870e+1, 1.064e-8					3.870e+1, 2.687e-8	3.870e+1, 1.911e-8	3.870e+1, 1.273e-7	3.870e+1, 1.305e-8	3.870e+1, 1.506e-8	3.870e+1, 4.005e-8
3.880e+1, 1.536e-8	3.880e+1, 1.979e-8	3.880e+1, 2.098e-8	3.880e+1, 1.209e-8	3.880e+1, 8.749e-9	3.880e+1, 2.483e-8		3.880e+1, 2.975e-8	3.880e+1, 1.979e-8	3.880e+1, 1.083e-8					3.880e+1, 2.687e-8	3.880e+1, 1.891e-8	3.880e+1, 1.272e-7	3.880e+1, 1.339e-8	3.880e+1, 1.501e-8	3.880e+1, 3.999e-8
3.890e+1, 1.500e-8	3.890e+1, 1.959e-8	3.890e+1, 2.093e-8	3.890e+1, 1.228e-8	3.890e+1, 8.621e-9	3.890e+1, 2.445e-8		3.890e+1, 2.946e-8	3.890e+1, 1.959e-8	3.890e+1, 1.069e-8					3.890e+1, 2.673e-8	3.890e+1, 1.890e-8	3.890e+1, 1.271e-7	3.890e+1, 1.321e-8	3.890e+1, 1.477e-8	3.890e+1, 3.993e-8
3.900e+1, 1.517e-8	3.900e+1, 1.970e-8	3.900e+1, 2.112e-8	3.900e+1, 1.220e-8	3.900e+1, 8.662e-9	3.900e+1, 2.508e-8		3.900e+1, 2.977e-8	3.900e+1, 1.970e-8	3.900e+1, 1.051e-8					3.900e+1, 2.680e-8	3.900e+1, 1.898e-8	3.900e+1, 1.271e-7	3.900e+1, 1.321e-8	3.900e+1, 1.488e-8	3.900e+1, 3.976e-8
3.910e+1, 1.521e-8	3.910e+1, 1.982e-8	3.910e+1, 2.114e-8	3.910e+1, 1.239e-8	3.910e+1, 8.594e-9	3.910e+1, 2.481e-8		3.910e+1, 2.956e-8	3.910e+1, 1.982e-8	3.910e+1, 1.071e-8					3.910e+1, 2.686e-8	3.910e+1, 1.887e-8	3.910e+1, 1.270e-7	3.910e+1, 1.293e-8	3.910e+1, 1.487e-8	3.910e+1, 3.961e-8
3.920e+1, 1.514e-8	3.920e+1, 1.975e-8	3.920e+1, 2.085e-8	3.920e+1, 1.219e-8	3.920e+1, 8.539e-9	3.920e+1, 2.453e-8		3.920e+1, 2.955e-8	3.920e+1, 1.975e-8	3.920e+1, 1.085e-8					3.920e+1, 2.647e-8	3.920e+1, 1.921e-8	3.920e+1, 1.269e-7	3.920e+1, 1.301e-8	3.920e+1, 1.488e-8	3.920e+1, 3.956e-8
3.930e+1, 1.497e-8	3.930e+1, 2.020e-8	3.930e+1, 2.060e-8	3.930e+1, 1.243e-8	3.930e+1, 8.817e-9	3.930e+1, 2.477e-8		3.930e+1, 2.992e-8	3.930e+1, 2.020e-8	3.930e+1, 1.085e-8					3.930e+1, 2.679e-8	3.930e+1, 1.916e-8	3.930e+1, 1.268e-7	3.930e+1, 1.325e-8	3.930e+1, 1.482e-8	3.930e+1, 3.970e-8
3.940e+1, 1.514e-8	3.940e+1, 1.953e-8	3.940e+1, 2.091e-8	3.940e+1, 1.240e-8	3.940e+1, 8.807e-9	3.940e+1, 2.446e-8		3.940e+1, 2.965e-8	3.940e+1, 1.953e-8	3.940e+1, 1.074e-8					3.940e+1, 2.665e-8	3.940e+1, 1.904e-8	3.940e+1, 1.267e-7	3.940e+1, 1.337e-8	3.940e+1, 1.490e-8	3.940e+1, 3.936e-8
3.950e+1, 1.513e-8	3.950e+1, 1.960e-8	3.950e+1, 2.107e-8	3.950e+1, 1.208e-8	3.950e+1, 8.932e-9	3.950e+1, 2.465e-8		3.950e+1, 2.971e-8	3.950e+1, 1.960e-8	3.950e+1, 1.084e-8					3.950e+1, 2.661e-8	3.950e+1, 1.892e-8	3.950e+1, 1.266e-7	3.950e+1, 1.320e-8	3.950e+1, 1.490e-8	3.950e+1, 3.967e-8
3.960e+1, 1.486e-8	3.960e+1, 1.975e-8	3.960e+1, 2.094e-8	3.960e+1, 1.254e-8	3.960e+1, 8.953e-9	3.960e+1, 2.467e-8		3.960e+1, 2.954e-8	3.960e+1, 1.975e-8	3.960e+1, 1.082e-8					3.960e+1, 2.673e-8	3.960e+1, 1.934e-8	3.960e+1, 1.265e-7	3.960e+1, 1.331e-8	3.960e+1, 1.514e-8	3.960e+1, 3.951e-8
3.970e+1, 1.513e-8	3.970e+1, 1.951e-8	3.970e+1, 2.084e-8	3.970e+1, 1.245e-8	3.970e+1, 9.064e-9	3.970e+1, 2.461e-8		3.970e+1, 2.990e-8	3.970e+1, 1.951e-8	3.970e+1, 1.070e-8					3.970e+1, 2.667e-8	3.970e+1, 1.898e-8	3.970e+1, 1.264e-7	3.970e+1, 1.309e-8	3.970e+1, 1.501e-8	3.970e+1, 3.975e-8
3.980e+1, 1.505e-8	3.980e+1, 1.971e-8	3.980e+1, 2.110e-8	3.980e+1, 1.206e-8	3.980e+1, 8.684e-9	3.980e+1, 2.463e-8		3.980e+1, 2.972e-8	3.980e+1, 1.971e-8	3.980e+1, 1.075e-8					3.980e+1, 2.637e-8	3.980e+1, 1.868e-8	3.980e+1, 1.264e-7	3.980e+1, 1.296e-8	3.980e+1, 1.442e-8	3.980e+1, 3.955e-8
3.990e+1, 1.519e-8	3.990e+1, 1.951e-8	3.990e+1, 2.072e-8	3.990e+1, 1.231e-8	3.990e+1, 8.843e-9	3.990e+1, 2.432e-8		3.990e+1, 2.936e-8	3.990e+1, 1.951e-8	3.990e+1, 1.069e-8					3.990e+1, 2.639e-8	3.990e+1, 1.918e-8	3.990e+1, 1.263e-7	3.990e+1, 1.326e-8	3.990e+1, 1.506e-8	3.990e+1, 3.974e-8
4.000e+1, 1.502e-8	4.000e+1, 1.974e-8	4.000e+1, 2.085e-8	4.000e+1, 1.203e-8	4.000e+1, 8.714e-9	4.000e+1, 2.449e-8		4.000e+1, 2.952e-8	4.000e+1, 1.974e-8	4.000e+1, 1.070e-8					4.000e+1, 2.632e-8	4.000e+1, 1.903e-8	4.000e+1, 1.262e-7	4.000e+1, 1.319e-8	4.000e+1, 1.485e-8	4.000e+1, 3.932e-8
4.010e+1, 1.493e-8	4.010e+1, 1.980e-8	4.010e+1, 2.098e-8	4.010e+1, 1.200e-8	4.010e+1, 8.652e-9	4.010e+1, 2.434e-8		4.010e+1, 2.926e-8	4.010e+1, 1.980e-8	4.010e+1, 1.062e-8					4.010e+1, 2.636e-8	4.010e+1, 1.878e-8	4.010e+1, 1.261e-7	4.010e+1, 1.291e-8	4.010e+1, 1.490e-8	4.010e+1, 3.963e-8
4.020e+1, 1.483e-8	4.020e+1, 1.954e-8	4.020e+1, 2.075e-8	4.020e+1, 1.202e-8	4.020e+1, 8.291e-9	4.020e+1, 2.459e-8		4.020e+1, 2.947e-8	4.020e+1, 1.954e-8	4.020e+1, 1.075e-8					4.020e+1, 2.649e-8	4.020e+1, 1.874e-8	4.020e+1, 1.260e-7	4.020e+1, 1.319e-8	4.020e+1, 1.483e-8	4.020e+1, 3.933e-8
4.030e+1, 1.506e-8	4.030e+1, 1.941e-8	4.030e+1, 2.048e-8	4.030e+1, 1.265e-8	4.030e+1, 8.673e-9	4.030e+1, 2.435e-8		4.030e+1, 2.948e-8	4.030e+1, 1.941e-8	4.030e+1, 1.080e-8					4.030e+1, 2.641e-8	4.030e+1, 1.906e-8	4.030e+1, 1.259e-7	4.030e+1, 1.339e-8	4.030e+1, 1.468e-8	4.030e+1, 3.934e-8
4.040e+1, 1.500e-8	4.040e+1, 1.920e-8	4.040e+1, 2.054e-8	4.040e+1, 1.225e-8	4.040e+1, 8.552e-9	4.040e+1, 2.435e-8		4.040e+1, 2.957e-8	4.040e+1, 1.920e-8	4.040e+1, 1.062e-8					4.040e+1, 2.611e-8	4.040e+1, 1.868e-8	4.040e+1, 1.259e-7	4.040e+1, 1.322e-8	4.040e+1, 1.476e-8	4.040e+1, 3.958e-8
4.050e+1, 1.506e-8	4.050e+1, 1.943e-8	4.050e+1, 2.079e-8	4.050e+1, 1.210e-8	4.050e+1, 8.733e-9	4.050e+1, 2.453e-8		4.050e+1, 2.972e-8	4.050e+1, 1.943e-8	4.050e+1, 1.056e-8					4.050e+1, 2.653e-8	4.050e+1, 1.902e-8	4.050e+1, 1.258e-7	4.050e+1, 1.323e-8	4.050e+1, 1.484e-8	4.050e+1, 3.871e-8
4.060e+1, 1.495e-8	4.060e+1, 1.955e-8	4.060e+1, 2.097e-8	4.060e+1, 1.237e-8	4.060e+1, 9.016e-9	4.060e+1, 2.435e-8		4.060e+1, 2.943e-8	4.060e+1, 1.955e-8	4.060e+1, 1.071e-8					4.060e+1, 2.629e-8	4.060e+1, 1.903e-8	4.060e+1, 1.257e-7	4.060e+1, 1.322e-8	4.060e+1, 1.515e-8	4.060e+1, 3.907e-8
4.070e+1, 1.512e-8	4.070e+1, 1.932e-8	4.070e+1, 2.055e-8	4.070e+1, 1.204e-8	4.070e+1, 8.451e-9	4.070e+1, 2.464e-8		4.070e+1, 2.947e-8	4.070e+1, 1.932e-8	4.070e+1, 1.074e-8					4.070e+1, 2.625e-8	4.070e+1, 1.889e-8	4.070e+1, 1.256e-7	4.070e+1, 1.336e-8	4.070e+1, 1.489e-8	4.070e+1, 3.926e-8
4.080e+1, 1.492e-8	4.080e+1, 1.950e-8	4.080e+1, 2.070e-8	4.080e+1, 1.186e-8	4.080e+1, 8.775e-9	4.080e+1, 2.425e-8		4.080e+1, 2.918e-8	4.080e+1, 1.950e-8	4.080e+1, 1.051e-8					4.080e+1, 2.644e-8	4.080e+1, 1.865e-8	4.080e+1, 1.255e-7	4.080e+1, 1.328e-8	4.080e+1, 1.461e-8	4.080e+1, 3.894e-8
4.090e+1, 1.469e-8	4.090e+1, 1.942e-8	4.090e+1, 2.098e-8	4.090e+1, 1.266e-8	4.090e+1, 8.757e-9	4.090e+1, 2.423e-8		4.090e+1, 2.951e-8	4.090e+1, 1.942e-8	4.090e+1, 1.073e-8					4.090e+1, 2.632e-8	4.090e+1, 1.889e-8	4.090e+1, 1.255e-7	4.090e+1, 1.303e-8	4.090e+1, 1.482e-8	4.090e+1, 3.881e-8
4.100e+1, 1.504e-8	4.100e+1, 1.959e-8	4.100e+1, 2.062e-8	4.100e+1, 1.220e-8	4.100e+1, 8.265e-9	4.100e+1, 2.429e-8		4.100e+1, 2.926e-8	4.100e+1, 1.959e-8	4.100e+1, 1.061e-8					4.100e+1, 2.625e-8	4.100e+1, 1.855e-8	4.100e+1, 1.254e-7	4.100e+1, 1.319e-8	4.100e+1, 1.468e-8	4.100e+1, 3.880e-8
4.110e+1, 1.487e-8	4.110e+1, 1.954e-8	4.110e+1, 2.076e-8	4.110e+1, 1.237e-8	4.110e+1, 8.642e-9	4.110e+1, 2.452e-8		4.110e+1, 2.916e-8	4.110e+1, 1.954e-8	4.110e+1, 1.058e-8					4.110e+1, 2.611e-8	4.110e+1, 1.872e-8	4.110e+1, 1.253e-7	4.110e+1, 1.288e-8	4.110e+1, 1.477e-8	4.110e+1, 3.940e-8
4.120e+1, 1.501e-8	4.120e+1, 1.948e-8	4.120e+1, 2.088e-8	4.120e+1, 1.236e-8	4.120e+1, 8.511e-9	4.120e+1, 2.419e-8		4.120e+1, 2.932e-8	4.120e+1, 1.948e-8	4.120e+1, 1.055e-8					4.120e+1, 2.608e-8	4.120e+1, 1.894e-8	4.120e+1, 1.252e-7	4.120e+1, 1.298e-8	4.120e+1, 1.466e-8	4.120e+1, 3.904e-8
4.130e+1, 1.483e-8	4.130e+1, 1.958e-8	4.130e+1, 2.054e-8	4.130e+1, 1.228e-8	4.130e+1, 8.333e-9	4.130e+1, 2.433e-8		4.130e+1, 2.913e-8	4.130e+1, 1.958e-8	4.130e+1, 1.063e-8					4.130e+1, 2.621e-8	4.130e+1, 1.863e-8	4.130e+1, 1.251e-7	4.130e+1, 1.340e-8	4.130e+1, 1.496e-8	4.130e+1, 3.910e-8
4.140e+1, 1.481e-8	4.140e+1, 1.930e-8	4.140e+1, 2.067e-8	4.140e+1, 1.218e-8	4.140e+1, 8.967e-9	4.140e+1, 2.405e-8		4.140e+1, 2.930e-8	4.140e+1, 1.930e-8	4.140e+1, 1.078e-8					4.140e+1, 2.592e-8	4.140e+1, 1.884e-8	4.140e+1, 1.251e-7	4.140e+1, 1.343e-8	4.140e+1, 1.493e-8	4.140e+1, 3.879e-8
4.150e+1, 1.494e-8	4.150e+1, 1.947e-8	4.150e+1, 2.065e-8	4.150e+1, 1.218e-8	4.150e+1, 8.273e-9	4.150e+1, 2.414e-8		4.150e+1, 2.919e-8	4.150e+1, 1.947e-8	4.150e+1, 1.066e-8					4.150e+1, 2.601e-8	4.150e+1, 1.886e-8	4.150e+1, 1.250e-7	4.150e+1, 1.298e-8	4.150e+1, 1.489e-8	4.150e+1, 3.883e-8
4.160e+1, 1.486e-8	4.160e+1, 1.926e-8	4.160e+1, 2.101e-8	4.160e+1, 1.210e-8	4.160e+1, 8.395e-9	4.160e+1, 2.398e-8		4.160e+1, 2.886e-8	4.160e+1, 1.926e-8	4.160e+1, 1.041e-8					4.160e+1, 2.611e-8	4.160e+1, 1.854e-8	4.160e+1, 1.249e-7	4.160e+1, 1.308e-8	4.160e+1, 1.478e-8	4.160e+1, 3.901e-8
4.170e+1, 1.484e-8	4.170e+1, 1.925e-8	4.170e+1, 2.044e-8	4.170e+1, 1.240e-8	4.170e+1, 8.686e-9	4.170e+1, 2.418e-8		4.170e+1, 2.914e-8	4.170e+1, 1.925e-8	4.170e+1, 1.049e-8					4.170e+1, 2.622e-8	4.170e+1, 1.869e-8	4.170e+1, 1.248e-7	4.170e+1, 1.279e-8	4.170e+1, 1.501e-8	4.170e+1, 3.863e-8
4.180e+1, 1.485e-8	4.180e+1, 1.944e-8	4.180e+1, 2.102e-8	4.180e+1, 1.189e-8	4.180e+1, 8.617e-9	4.180e+1, 2.385e-8		4.180e+1, 2.928e-8	4.180e+1, 1.944e-8	4.180e+1, 1.074e-8					4.180e+1, 2.599e-8	4.180e+1, 1.896e-8	4.180e+1, 1.248e-7	4.180e+1, 1.289e-8	4.180e+1, 1.441e-8	4.180e+1, 3.857e-8
4.190e+1, 1.502e-8	4.190e+1, 1.948e-8	4.190e+1, 2.065e-8	4.190e+1, 1.200e-8	4.190e+1, 8.708e-9	4.190e+1, 2.416e-8		4.190e+1, 2.893e-8	4.190e+1, 1.948e-8	4.190e+1, 1.065e-8					4.190e+1, 2.596e-8	4.190e+1, 1.876e-8	4.190e+1, 1.247e-7	4.190e+1, 1.325e-8	4.190e+1, 1.499e-8	4.190e+1, 3.871e-8
4.200e+1, 1.480e-8	4.200e+1, 1.934e-8	4.200e+1, 2.050e-8	4.200e+1, 1.182e-8	4.200e+1, 8.547e-9	4.200e+1, 2.413e-8		4.200e+1, 2.870e-8	4.200e+1, 1.934e-8	4.200e+1, 1.055e-8					4.200e+1, 2.601e-8	4.200e+1, 1.876e-8	4.200e+1, 1.246e-7	4.200e+1, 1.305e-8	4.200e+1, 1.471e-8	4.200e+1, 3.831e-8
4.210e+1, 1.471e-8	4.210e+1, 1.911e-8	4.210e+1, 2.060e-8	4.210e+1, 1.248e-8	4.210e+1, 8.525e-9	4.210e+1, 2.389e-8		4.210e+1, 2.908e-8	4.210e+1, 1.911e-8	4.210e+1, 1.070e-8					4.210e+1, 2.595e-8	4.210e+1, 1.871e-8	4.210e+1, 1.245e-7	4.210e+1, 1.312e-8	4.210e+1, 1.489e-8	4.210e+1, 3.824e-8
4.220e+1, 1.497e-8	4.220e+1, 1.955e-8	4.220e+1, 2.064e-8	4.220e+1, 1.235e-8	4.220e+1, 8.535e-9	4.220e+1, 2.422e-8		4.220e+1, 2.907e-8	4.220e+1, 1.955e-8	4.220e+1, 1.043e-8					4.220e+1, 2.585e-8	4.220e+1, 1.840e-8	4.220e+1, 1.244e-7	4.220e+1, 1.323e-8	4.220e+1, 1.475e-8	4.220e+1, 3.857e-8
4.230e+1, 1.466e-8	4.230e+1, 1.904e-8	4.230e+1, 2.087e-8	4.230e+1, 1.217e-8	4.230e+1, 8.389e-9	4.230e+1, 2.406e-8		4.230e+1, 2.886e-8	4.230e+1, 1.904e-8	4.230e+1, 1.043e-8					4.230e+1, 2.594e-8	4.230e+1, 1.821e-8	4.230e+1, 1.244e-7	4.230e+1, 1.300e-8	4.230e+1, 1.451e-8	4.230e+1, 3.855e-8
4.240e+1, 1.511e-8	4.240e+1, 1.940e-8	4.240e+1, 2.074e-8	4.240e+1, 1.193e-8	4.240e+1, 8.626e-9	4.240e+1, 2.431e-8		4.240e+1, 2.875e-8	4.240e+1, 1.940e-8	4.240e+1, 1.045e-8					4.240e+1, 2.565e-8	4.240e+1, 1.893e-8	4.240e+1, 1.243e-7	4.240e+1, 1.313e-8	4.240e+1, 1.485e-8	4.240e+1, 3.818e-8
4.250e+1, 1.516e-8	4.250e+1, 1.948e-8	4.250e+1, 2.063e-8	4.250e+1, 1.202e-8	4.250e+1, 8.501e-9	4.250e+1, 2.400e-8		4.250e+1, 2.911e-8	4.250e+1, 1.948e-8	4.250e+1, 1.051e-8					4.250e+1, 2.586e-8	4.250e+1, 1.870e-8	4.250e+1, 1.242e-7	4.250e+1, 1.325e-8	4.250e+1, 1.486e-8	4.250e+1, 3.842e-8
4.260e+1, 1.494e-8	4.260e+1, 1.932e-8	4.260e+1, 2.054e-8	4.260e+1, 1.200e-8	4.260e+1, 8.526e-9	4.260e+1, 2.387e-8		4.260e+1, 2.888e-8	4.260e+1, 1.932e-8	4.260e+1, 1.054e-8					4.260e+1, 2.578e-8	4.260e+1, 1.860e-8	4.260e+1, 1.241e-7	4.260e+1, 1.318e-8	4.260e+1, 1.447e-8	4.260e+1, 3.828e-8
4.270e+1, 1.466e-8	4.270e+1, 1.927e-8	4.270e+1, 2.067e-8	4.270e+1, 1.179e-8	4.270e+1, 8.436e-9	4.270e+1, 2.365e-8		4.270e+1, 2.891e-8	4.270e+1, 1.927e-8	4.270e+1, 1.062e-8					4.270e+1, 2.569e-8	4.270e+1, 1.873e-8	4.270e+1, 1.240e-7	4.270e+1, 1.287e-8	4.270e+1, 1.445e-8	4.270e+1, 3.846e-8
4.280e+1, 1.470e-8	4.280e+1, 1.945e-8	4.280e+1, 2.081e-8	4.280e+1, 1.214e-8	4.280e+1, 8.907e-9	4.280e+1, 2.423e-8		4.280e+1, 2.908e-8	4.280e+1, 1.945e-8	4.280e+1, 1.034e-8					4.280e+1, 2.563e-8	4.280e+1, 1.841e-8	4.280e+1, 1.240e-7	4.280e+1, 1.316e-8	4.280e+1, 1.458e-8	4.280e+1, 3.828e-8
4.290e+1, 1.480e-8	4.290e+1, 1.930e-8	4.290e+1, 2.056e-8	4.290e+1, 1.178e-8	4.290e+1, 8.308e-9	4.290e+1, 2.395e-8		4.290e+1, 2.899e-8	4.290e+1, 1.930e-8	4.290e+1, 1.046e-8					4.290e+1, 2.569e-8	4.290e+1, 1.867e-8	4.290e+1, 1.239e-7	4.290e+1, 1.296e-8	4.290e+1, 1.473e-8	4.290e+1, 3.800e-8
4.300e+1, 1.496e-8	4.300e+1, 1.930e-8	4.300e+1, 2.080e-8	4.300e+1, 1.197e-8	4.300e+1, 8.516e-9	4.300e+1, 2.402e-8		4.300e+1, 2.907e-8	4.300e+1, 1.930e-8	4.300e+1, 1.038e-8					4.300e+1, 2.577e-8	4.300e+1, 1.871e-8	4.300e+1, 1.238e-7	4.300e+1, 1.290e-8	4.300e+1, 1.433e-8	4.300e+1, 3.788e-8
4.310e+1, 1.468e-8	4.310e+1, 1.931e-8	4.310e+1, 2.070e-8	4.310e+1, 1.199e-8	4.310e+1, 8.529e-9	4.310e+1, 2.382e-8		4.310e+1, 2.860e-8	4.310e+1, 1.931e-8	4.310e+1, 1.030e-8					4.310e+1, 2.554e-8	4.310e+1, 1.855e-8	4.310e+1, 1.238e-7	4.310e+1, 1.328e-8	4.310e+1, 1.442e-8	4.310e+1, 3.833e-8
4.320e+1, 1.501e-8	4.320e+1, 1.898e-8	4.320e+1, 2.101e-8	4.320e+1, 1.190e-8	4.320e+1, 8.599e-9	4.320e+1, 2.388e-8		4.320e+1, 2.861e-8	4.320e+1, 1.898e-8	4.320e+1, 1.038e-8					4.320e+1, 2.561e-8	4.320e+1, 1.862e-8	4.320e+1, 1.237e-7	4.320e+1, 1.307e-8	4.320e+1, 1.457e-8	4.320e+1, 3.801e-8
4.330e+1, 1.456e-8	4.330e+1, 1.949e-8	4.330e+1, 2.075e-8	4.330e+1, 1.250e-8	4.330e+1, 8.711e-9	4.330e+1, 2.405e-8		4.330e+1, 2.880e-8	4.330e+1, 1.949e-8	4.330e+1, 1.050e-8					4.330e+1, 2.543e-8	4.330e+1, 1.842e-8	4.330e+1, 1.236e-7	4.330e+1, 1.328e-8	4.330e+1, 1.441e-8	4.330e+1, 3.805e-8
4.340e+1, 1.463e-8	4.340e+1, 1.934e-8	4.340e+1, 2.053e-8	4.340e+1, 1.208e-8	4.340e+1, 8.011e-9	4.340e+1, 2.381e-8		4.340e+1, 2.873e-8	4.340e+1, 1.934e-8	4.340e+1, 1.065e-8					4.340e+1, 2.551e-8	4.340e+1, 1.856e-8	4.340e+1, 1.235e-7	4.340e+1, 1.269e-8	4.340e+1, 1.416e-8	4.340e+1, 3.825e-8
4.350e+1, 1.472e-8	4.350e+1, 1.954e-8	4.350e+1, 2.036e-8	4.350e+1, 1.196e-8	4.350e+1, 8.736e-9	4.350e+1, 2.384e-8		4.350e+1, 2.907e-8	4.350e+1, 1.954e-8	4.350e+1, 1.023e-8					4.350e+1, 2.554e-8	4.350e+1, 1.868e-8	4.350e+1, 1.235e-7	4.350e+1, 1.310e-8	4.350e+1, 1.466e-8	4.350e+1, 3.792e-8
4.360e+1, 1.475e-8	4.360e+1, 1.923e-8	4.360e+1, 2.061e-8	4.360e+1, 1.214e-8	4.360e+1, 8.488e-9	4.360e+1, 2.345e-8		4.360e+1, 2.852e-8	4.360e+1, 1.923e-8	4.360e+1, 1.035e-8					4.360e+1, 2.582e-8	4.360e+1, 1.856e-8	4.360e+1, 1.234e-7	4.360e+1, 1.294e-8	4.360e+1, 1.439e-8	4.360e+1, 3.810e-8
4.370e+1, 1.460e-8	4.370e+1, 1.934e-8	4.370e+1, 2.067e-8	4.370e+1, 1.175e-8	4.370e+1, 8.254e-9	4.370e+1, 2.384e-8		4.370e+1, 2.859e-8	4.370e+1, 1.934e-8	4.370e+1, 1.053e-8					4.370e+1, 2.550e-8	4.370e+1, 1.862e-8	4.370e+1, 1.233e-7	4.370e+1, 1.300e-8	4.370e+1, 1.463e-8	4.370e+1, 3.811e-8
4.380e+1, 1.481e-8	4.380e+1, 1.886e-8	4.380e+1, 2.034e-8	4.380e+1, 1.155e-8	4.380e+1, 8.671e-9	4.380e+1, 2.387e-8		4.380e+1, 2.848e-8	4.380e+1, 1.886e-8	4.380e+1, 1.041e-8					4.380e+1, 2.533e-8	4.380e+1, 1.837e-8	4.380e+1, 1.232e-7	4.380e+1, 1.280e-8	4.380e+1, 1.436e-8	4.380e+1, 3.823e-8
4.390e+1, 1.474e-8	4.390e+1, 1.932e-8	4.390e+1, 2.072e-8	4.390e+1, 1.173e-8	4.390e+1, 8.258e-9	4.390e+1, 2.414e-8		4.390e+1, 2.866e-8	4.390e+1, 1.932e-8	4.390e+1, 1.037e-8					4.390e+1, 2.541e-8	4.390e+1, 1.835e-8	4.390e+1, 1.232e-7	4.390e+1, 1.304e-8	4.390e+1, 1.484e-8	4.390e+1, 3.780e-8
4.400e+1, 1.474e-8	4.400e+1, 1.886e-8	4.400e+1, 2.053e-8	4.400e+1, 1.207e-8	4.400e+1, 8.334e-9	4.400e+1, 2.393e-8		4.400e+1, 2.862e-8	4.400e+1, 1.886e-8	4.400e+1, 1.047e-8					4.400e+1, 2.538e-8	4.400e+1, 1.843e-8	4.400e+1, 1.231e-7	4.400e+1, 1.293e-8	4.400e+1, 1.425e-8	4.400e+1, 3.775e-8
4.410e+1, 1.475e-8	4.410e+1, 1.905e-8	4.410e+1, 2.051e-8	4.410e+1, 1.188e-8	4.410e+1, 8.450e-9	4.410e+1, 2.335e-8		4.410e+1, 2.873e-8	4.410e+1, 1.905e-8	4.410e+1, 1.029e-8					4.410e+1, 2.524e-8	4.410e+1, 1.854e-8	4.410e+1, 1.230e-7	4.410e+1, 1.310e-8	4.410e+1, 1.436e-8	4.410e+1, 3.760e-8
4.420e+1, 1.472e-8	4.420e+1, 1.907e-8	4.420e+1, 2.054e-8	4.420e+1, 1.212e-8	4.420e+1, 8.384e-9	4.420e+1, 2.380e-8		4.420e+1, 2.859e-8	4.420e+1, 1.907e-8	4.420e+1, 1.039e-8					4.420e+1, 2.547e-8	4.420e+1, 1.867e-8	4.420e+1, 1.229e-7	4.420e+1, 1.304e-8	4.420e+1, 1.466e-8	4.420e+1, 3.766e-8
4.430e+1, 1.450e-8	4.430e+1, 1.899e-8	4.430e+1, 2.059e-8	4.430e+1, 1.155e-8	4.430e+1, 8.005e-9	4.430e+1, 2.384e-8		4.430e+1, 2.842e-8	4.430e+1, 1.899e-8	4.430e+1, 1.040e-8					4.430e+1, 2.534e-8	4.430e+1, 1.838e-8	4.430e+1, 1.228e-7	4.430e+1, 1.296e-8	4.430e+1, 1.473e-8	4.430e+1, 3.756e-8
4.440e+1, 1.453e-8	4.440e+1, 1.897e-8	4.440e+1, 2.029e-8	4.440e+1, 1.200e-8	4.440e+1, 8.376e-9	4.440e+1, 2.387e-8		4.440e+1, 2.848e-8	4.440e+1, 1.897e-8	4.440e+1, 1.021e-8					4.440e+1, 2.523e-8	4.440e+1, 1.826e-8	4.440e+1, 1.228e-7	4.440e+1, 1.283e-8	4.440e+1, 1.433e-8	4.440e+1, 3.770e-8
4.450e+1, 1.480e-8	4.450e+1, 1.911e-8	4.450e+1, 2.042e-8	4.450e+1, 1.164e-8	4.450e+1, 8.472e-9	4.450e+1, 2.376e-8		4.450e+1, 2.814e-8	4.450e+1, 1.911e-8	4.450e+1, 1.042e-8					4.450e+1, 2.548e-8	4.450e+1, 1.851e-8	4.450e+1, 1.227e-7	4.450e+1, 1.304e-8	4.450e+1, 1.472e-8	4.450e+1, 3.794e-8
4.460e+1, 1.465e-8	4.460e+1, 1.908e-8	4.460e+1, 2.048e-8	4.460e+1, 1.208e-8	4.460e+1, 8.707e-9	4.460e+1, 2.381e-8		4.460e+1, 2.834e-8	4.460e+1, 1.908e-8	4.460e+1, 1.044e-8					4.460e+1, 2.515e-8	4.460e+1, 1.842e-8	4.460e+1, 1.226e-7	4.460e+1, 1.303e-8	4.460e+1, 1.438e-8	4.460e+1, 3.773e-8
4.470e+1, 1.479e-8	4.470e+1, 1.865e-8	4.470e+1, 2.022e-8	4.470e+1, 1.203e-8	4.470e+1, 8.190e-9	4.470e+1, 2.364e-8		4.470e+1, 2.862e-8	4.470e+1, 1.865e-8	4.470e+1, 1.029e-8					4.470e+1, 2.525e-8	4.470e+1, 1.840e-8	4.470e+1, 1.226e-7	4.470e+1, 1.321e-8	4.470e+1, 1.464e-8	4.470e+1, 3.768e-8
4.480e+1, 1.438e-8	4.480e+1, 1.932e-8	4.480e+1, 2.050e-8	4.480e+1, 1.175e-8	4.480e+1, 8.417e-9	4.480e+1, 2.358e-8		4.480e+1, 2.840e-8	4.480e+1, 1.932e-8	4.480e+1, 1.055e-8					4.480e+1, 2.528e-8	4.480e+1, 1.846e-8	4.480e+1, 1.225e-7	4.480e+1, 1.287e-8	4.480e+1, 1.454e-8	4.480e+1, 3.774e-8
4.490e+1, 1.459e-8	4.490e+1, 1.873e-8	4.490e+1, 2.050e-8	4.490e+1, 1.181e-8	4.490e+1, 8.535e-9	4.490e+1, 2.374e-8		4.490e+1, 2.874e-8	4.490e+1, 1.873e-8	4.490e+1, 1.047e-8					4.490e+1, 2.508e-8	4.490e+1, 1.852e-8	4.490e+1, 1.224e-7	4.490e+1, 1.279e-8	4.490e+1, 1.452e-8	4.490e+1, 3.751e-8
4.500e+1, 1.450e-8	4.500e+1, 1.893e-8	4.500e+1, 2.013e-8	4.500e+1, 1.171e-8	4.500e+1, 8.694e-9	4.500e+1, 2.390e-8		4.500e+1, 2.858e-8	4.500e+1, 1.893e-8	4.500e+1, 1.046e-8					4.500e+1, 2.509e-8	4.500e+1, 1.847e-8	4.500e+1, 1.223e-7	4.500e+1, 1.277e-8	4.500e+1, 1.438e-8	4.500e+1, 3.729e-8
4.510e+1, 1.483e-8	4.510e+1, 1.898e-8	4.510e+1, 2.054e-8	4.510e+1, 1.160e-8	4.510e+1, 8.328e-9	4.510e+1, 2.359e-8		4.510e+1, 2.822e-8	4.510e+1, 1.898e-8	4.510e+1, 1.033e-8					4.510e+1, 2.527e-8	4.510e+1, 1.850e-8	4.510e+1, 1.223e-7	4.510e+1, 1.315e-8	4.510e+1, 1.434e-8	4.510e+1, 3.768e-8
4.520e+1, 1.469e-8	4.520e+1, 1.908e-8	4.520e+1, 2.036e-8	4.520e+1, 1.164e-8	4.520e+1, 8.443e-9	4.520e+1, 2.397e-8		4.520e+1, 2.865e-8	4.520e+1, 1.908e-8	4.520e+1, 1.028e-8					4.520e+1, 2.509e-8	4.520e+1, 1.834e-8	4.520e+1, 1.222e-7	4.520e+1, 1.279e-8	4.520e+1, 1.443e-8	4.520e+1, 3.773e-8
4.530e+1, 1.458e-8	4.530e+1, 1.887e-8	4.530e+1, 2.046e-8	4.530e+1, 1.175e-8	4.530e+1, 8.564e-9	4.530e+1, 2.342e-8		4.530e+1, 2.817e-8	4.530e+1, 1.887e-8	4.530e+1, 1.008e-8					4.530e+1, 2.524e-8	4.530e+1, 1.850e-8	4.530e+1, 1.221e-7	4.530e+1, 1.292e-8	4.530e+1, 1.449e-8	4.530e+1, 3.736e-8
4.540e+1, 1.459e-8	4.540e+1, 1.932e-8	4.540e+1, 2.025e-8	4.540e+1, 1.168e-8	4.540e+1, 8.053e-9	4.540e+1, 2.384e-8		4.540e+1, 2.838e-8	4.540e+1, 1.932e-8	4.540e+1, 1.044e-8					4.540e+1, 2.499e-8	4.540e+1, 1.852e-8	4.540e+1, 1.221e-7	4.540e+1, 1.263e-8	4.540e+1, 1.435e-8	4.540e+1, 3.707e-8
4.550e+1, 1.428e-8	4.550e+1, 1.884e-8	4.550e+1, 2.057e-8	4.550e+1, 1.181e-8	4.550e+1, 8.385e-9	4.550e+1, 2.352e-8		4.550e+1, 2.846e-8	4.550e+1, 1.884e-8	4.550e+1, 1.020e-8					4.550e+1, 2.491e-8	4.550e+1, 1.862e-8	4.550e+1, 1.220e-7	4.550e+1, 1.300e-8	4.550e+1, 1.460e-8	4.550e+1, 3.726e-8
4.560e+1, 1.457e-8	4.560e+1, 1.895e-8	4.560e+1, 2.051e-8	4.560e+1, 1.178e-8	4.560e+1, 8.620e-9	4.560e+1, 2.333e-8		4.560e+1, 2.842e-8	4.560e+1, 1.895e-8	4.560e+1, 1.032e-8					4.560e+1, 2.495e-8	4.560e+1, 1.868e-8	4.560e+1, 1.219e-7	4.560e+1, 1.277e-8	4.560e+1, 1.423e-8	4.560e+1, 3.749e-8
4.570e+1, 1.462e-8	4.570e+1, 1.902e-8	4.570e+1, 2.043e-8	4.570e+1, 1.183e-8	4.570e+1, 8.421e-9	4.570e+1, 2.375e-8		4.570e+1, 2.834e-8	4.570e+1, 1.902e-8	4.570e+1, 1.026e-8					4.570e+1, 2.502e-8	4.570e+1, 1.852e-8	4.570e+1, 1.219e-7	4.570e+1, 1.276e-8	4.570e+1, 1.428e-8	4.570e+1, 3.712e-8
4.580e+1, 1.456e-8	4.580e+1, 1.889e-8	4.580e+1, 2.029e-8	4.580e+1, 1.174e-8	4.580e+1, 8.147e-9	4.580e+1, 2.320e-8		4.580e+1, 2.811e-8	4.580e+1, 1.889e-8	4.580e+1, 1.031e-8					4.580e+1, 2.506e-8	4.580e+1, 1.856e-8	4.580e+1, 1.218e-7	4.580e+1, 1.291e-8	4.580e+1, 1.478e-8	4.580e+1, 3.701e-8
4.590e+1, 1.468e-8	4.590e+1, 1.859e-8	4.590e+1, 1.998e-8	4.590e+1, 1.171e-8	4.590e+1, 8.940e-9	4.590e+1, 2.358e-8		4.590e+1, 2.807e-8	4.590e+1, 1.859e-8	4.590e+1, 1.034e-8					4.590e+1, 2.511e-8	4.590e+1, 1.839e-8	4.590e+1, 1.217e-7	4.590e+1, 1.285e-8	4.590e+1, 1.434e-8	4.590e+1, 3.733e-8
4.600e+1, 1.465e-8	4.600e+1, 1.875e-8	4.600e+1, 2.050e-8	4.600e+1, 1.136e-8	4.600e+1, 8.389e-9	4.600e+1, 2.367e-8		4.600e+1, 2.838e-8	4.600e+1, 1.875e-8	4.600e+1, 1.032e-8					4.600e+1, 2.500e-8	4.600e+1, 1.817e-8	4.600e+1, 1.217e-7	4.600e+1, 1.263e-8	4.600e+1, 1.469e-8	4.600e+1, 3.692e-8
4.610e+1, 1.442e-8	4.610e+1, 1.878e-8	4.610e+1, 2.027e-8	4.610e+1, 1.185e-8	4.610e+1, 8.511e-9	4.610e+1, 2.356e-8		4.610e+1, 2.829e-8	4.610e+1, 1.878e-8	4.610e+1, 1.038e-8					4.610e+1, 2.484e-8	4.610e+1, 1.864e-8	4.610e+1, 1.216e-7	4.610e+1, 1.275e-8	4.610e+1, 1.431e-8	4.610e+1, 3.715e-8
4.620e+1, 1.456e-8	4.620e+1, 1.916e-8	4.620e+1, 2.021e-8	4.620e+1, 1.187e-8	4.620e+1, 8.356e-9	4.620e+1, 2.350e-8		4.620e+1, 2.806e-8	4.620e+1, 1.916e-8	4.620e+1, 1.036e-8					4.620e+1, 2.490e-8	4.620e+1, 1.834e-8	4.620e+1, 1.215e-7	4.620e+1, 1.279e-8	4.620e+1, 1.434e-8	4.620e+1, 3.704e-8
4.630e+1, 1.443e-8	4.630e+1, 1.894e-8	4.630e+1, 2.042e-8	4.630e+1, 1.160e-8	4.630e+1, 8.685e-9	4.630e+1, 2.317e-8		4.630e+1, 2.807e-8	4.630e+1, 1.894e-8	4.630e+1, 1.036e-8					4.630e+1, 2.491e-8	4.630e+1, 1.841e-8	4.630e+1, 1.215e-7	4.630e+1, 1.270e-8	4.630e+1, 1.444e-8	4.630e+1, 3.710e-8
4.640e+1, 1.487e-8	4.640e+1, 1.878e-8	4.640e+1, 2.042e-8	4.640e+1, 1.152e-8	4.640e+1, 8.469e-9	4.640e+1, 2.317e-8		4.640e+1, 2.827e-8	4.640e+1, 1.878e-8	4.640e+1, 1.027e-8					4.640e+1, 2.493e-8	4.640e+1, 1.827e-8	4.640e+1, 1.214e-7	4.640e+1, 1.251e-8	4.640e+1, 1.428e-8	4.640e+1, 3.723e-8
4.650e+1, 1.443e-8	4.650e+1, 1.889e-8	4.650e+1, 2.055e-8	4.650e+1, 1.186e-8	4.650e+1, 8.513e-9	4.650e+1, 2.348e-8		4.650e+1, 2.845e-8	4.650e+1, 1.889e-8	4.650e+1, 1.021e-8					4.650e+1, 2.458e-8	4.650e+1, 1.825e-8	4.650e+1, 1.213e-7	4.650e+1, 1.302e-8	4.650e+1, 1.445e-8	4.650e+1, 3.716e-8
4.660e+1, 1.463e-8	4.660e+1, 1.875e-8	4.660e+1, 2.033e-8	4.660e+1, 1.167e-8	4.660e+1, 8.596e-9	4.660e+1, 2.351e-8		4.660e+1, 2.830e-8	4.660e+1, 1.875e-8	4.660e+1, 1.039e-8					4.660e+1, 2.479e-8	4.660e+1, 1.842e-8	4.660e+1, 1.212e-7	4.660e+1, 1.281e-8	4.660e+1, 1.430e-8	4.660e+1, 3.686e-8
4.670e+1, 1.446e-8	4.670e+1, 1.863e-8	4.670e+1, 1.992e-8	4.670e+1, 1.122e-8	4.670e+1, 8.448e-9	4.670e+1, 2.325e-8		4.670e+1, 2.796e-8	4.670e+1, 1.863e-8	4.670e+1, 1.011e-8					4.670e+1, 2.450e-8	4.670e+1, 1.833e-8	4.670e+1, 1.212e-7	4.670e+1, 1.282e-8	4.670e+1, 1.445e-8	4.670e+1, 3.688e-8
4.680e+1, 1.439e-8	4.680e+1, 1.885e-8	4.680e+1, 2.026e-8	4.680e+1, 1.153e-8	4.680e+1, 8.513e-9	4.680e+1, 2.352e-8		4.680e+1, 2.785e-8	4.680e+1, 1.885e-8	4.680e+1, 1.029e-8					4.680e+1, 2.470e-8	4.680e+1, 1.829e-8	4.680e+1, 1.211e-7	4.680e+1, 1.274e-8	4.680e+1, 1.425e-8	4.680e+1, 3.693e-8
4.690e+1, 1.473e-8	4.690e+1, 1.888e-8	4.690e+1, 2.007e-8	4.690e+1, 1.163e-8	4.690e+1, 8.487e-9	4.690e+1, 2.351e-8		4.690e+1, 2.848e-8	4.690e+1, 1.888e-8	4.690e+1, 1.040e-8					4.690e+1, 2.465e-8	4.690e+1, 1.820e-8	4.690e+1, 1.210e-7	4.690e+1, 1.265e-8	4.690e+1, 1.397e-8	4.690e+1, 3.674e-8
4.700e+1, 1.461e-8	4.700e+1, 1.845e-8	4.700e+1, 2.037e-8	4.700e+1, 1.166e-8	4.700e+1, 8.755e-9	4.700e+1, 2.333e-8		4.700e+1, 2.829e-8	4.700e+1, 1.845e-8	4.700e+1, 1.023e-8					4.700e+1, 2.465e-8	4.700e+1, 1.842e-8	4.700e+1, 1.210e-7	4.700e+1, 1.287e-8	4.700e+1, 1.435e-8	4.700e+1, 3.690e-8
4.710e+1, 1.440e-8	4.710e+1, 1.897e-8	4.710e+1, 2.040e-8	4.710e+1, 1.208e-8	4.710e+1, 8.536e-9	4.710e+1, 2.299e-8		4.710e+1, 2.827e-8	4.710e+1, 1.897e-8	4.710e+1, 1.025e-8					4.710e+1, 2.459e-8	4.710e+1, 1.818e-8	4.710e+1, 1.209e-7	4.710e+1, 1.299e-8	4.710e+1, 1.431e-8	4.710e+1, 3.669e-8
4.720e+1, 1.466e-8	4.720e+1, 1.898e-8	4.720e+1, 2.004e-8	4.720e+1, 1.160e-8	4.720e+1, 8.736e-9	4.720e+1, 2.338e-8		4.720e+1, 2.809e-8	4.720e+1, 1.898e-8	4.720e+1, 1.015e-8					4.720e+1, 2.470e-8	4.720e+1, 1.812e-8	4.720e+1, 1.209e-7	4.720e+1, 1.295e-8	4.720e+1, 1.423e-8	4.720e+1, 3.698e-8
4.730e+1, 1.428e-8	4.730e+1, 1.882e-8	4.730e+1, 2.048e-8	4.730e+1, 1.127e-8	4.730e+1, 8.701e-9	4.730e+1, 2.357e-8		4.730e+1, 2.830e-8	4.730e+1, 1.882e-8	4.730e+1, 1.029e-8					4.730e+1, 2.470e-8	4.730e+1, 1.819e-8	4.730e+1, 1.208e-7	4.730e+1, 1.253e-8	4.730e+1, 1.417e-8	4.730e+1, 3.667e-8
4.740e+1, 1.460e-8	4.740e+1, 1.895e-8	4.740e+1, 2.041e-8	4.740e+1, 1.135e-8	4.740e+1, 8.719e-9	4.740e+1, 2.333e-8		4.740e+1, 2.793e-8	4.740e+1, 1.895e-8	4.740e+1, 1.026e-8					4.740e+1, 2.441e-8	4.740e+1, 1.869e-8	4.740e+1, 1.207e-7	4.740e+1, 1.254e-8	4.740e+1, 1.389e-8	4.740e+1, 3.681e-8
4.750e+1, 1.445e-8	4.750e+1, 1.882e-8	4.750e+1, 2.012e-8	4.750e+1, 1.128e-8	4.750e+1, 8.714e-9	4.750e+1, 2.329e-8		4.750e+1, 2.822e-8	4.750e+1, 1.882e-8	4.750e+1, 1.023e-8					4.750e+1, 2.470e-8	4.750e+1, 1.823e-8	4.750e+1, 1.206e-7	4.750e+1, 1.266e-8	4.750e+1, 1.418e-8	4.750e+1, 3.667e-8
4.760e+1, 1.413e-8	4.760e+1, 1.872e-8	4.760e+1, 2.033e-8	4.760e+1, 1.148e-8	4.760e+1, 8.371e-9	4.760e+1, 2.272e-8		4.760e+1, 2.770e-8	4.760e+1, 1.872e-8	4.760e+1, 1.036e-8					4.760e+1, 2.450e-8	4.760e+1, 1.816e-8	4.760e+1, 1.206e-7	4.760e+1, 1.281e-8	4.760e+1, 1.444e-8	4.760e+1, 3.666e-8
4.770e+1, 1.477e-8	4.770e+1, 1.871e-8	4.770e+1, 2.005e-8	4.770e+1, 1.107e-8	4.770e+1, 8.792e-9	4.770e+1, 2.302e-8		4.770e+1, 2.826e-8	4.770e+1, 1.871e-8	4.770e+1, 1.026e-8					4.770e+1, 2.432e-8	4.770e+1, 1.791e-8	4.770e+1, 1.205e-7	4.770e+1, 1.270e-8	4.770e+1, 1.443e-8	4.770e+1, 3.668e-8
4.780e+1, 1.440e-8	4.780e+1, 1.894e-8	4.780e+1, 2.027e-8	4.780e+1, 1.158e-8	4.780e+1, 8.279e-9	4.780e+1, 2.333e-8		4.780e+1, 2.783e-8	4.780e+1, 1.894e-8	4.780e+1, 1.033e-8					4.780e+1, 2.421e-8	4.780e+1, 1.830e-8	4.780e+1, 1.204e-7	4.780e+1, 1.239e-8	4.780e+1, 1.415e-8	4.780e+1, 3.617e-8
4.790e+1, 1.437e-8	4.790e+1, 1.873e-8	4.790e+1, 2.014e-8	4.790e+1, 1.163e-8	4.790e+1, 8.638e-9	4.790e+1, 2.350e-8		4.790e+1, 2.814e-8	4.790e+1, 1.873e-8	4.790e+1, 1.029e-8					4.790e+1, 2.456e-8	4.790e+1, 1.829e-8	4.790e+1, 1.204e-7	4.790e+1, 1.256e-8	4.790e+1, 1.427e-8	4.790e+1, 3.646e-8
4.800e+1, 1.428e-8	4.800e+1, 1.861e-8	4.800e+1, 1.991e-8	4.800e+1, 1.149e-8	4.800e+1, 8.560e-9	4.800e+1, 2.321e-8		4.800e+1, 2.802e-8	4.800e+1, 1.861e-8	4.800e+1, 1.035e-8					4.800e+1, 2.431e-8	4.800e+1, 1.814e-8	4.800e+1, 1.203e-7	4.800e+1, 1.283e-8	4.800e+1, 1.436e-8	4.800e+1, 3.642e-8
4.810e+1, 1.441e-8	4.810e+1, 1.880e-8	4.810e+1, 2.023e-8	4.810e+1, 1.169e-8	4.810e+1, 8.510e-9	4.810e+1, 2.325e-8		4.810e+1, 2.803e-8	4.810e+1, 1.880e-8	4.810e+1, 1.020e-8					4.810e+1, 2.448e-8	4.810e+1, 1.823e-8	4.810e+1, 1.202e-7	4.810e+1, 1.258e-8	4.810e+1, 1.423e-8	4.810e+1, 3.627e-8
4.820e+1, 1.430e-8	4.820e+1, 1.874e-8	4.820e+1, 2.020e-8	4.820e+1, 1.152e-8	4.820e+1, 8.786e-9	4.820e+1, 2.318e-8		4.820e+1, 2.777e-8	4.820e+1, 1.874e-8	4.820e+1, 1.030e-8					4.820e+1, 2.436e-8	4.820e+1, 1.825e-8	4.820e+1, 1.202e-7	4.820e+1, 1.262e-8	4.820e+1, 1.434e-8	4.820e+1, 3.684e-8
4.830e+1, 1.447e-8	4.830e+1, 1.873e-8	4.830e+1, 2.003e-8	4.830e+1, 1.130e-8	4.830e+1, 8.309e-9	4.830e+1, 2.331e-8		4.830e+1, 2.795e-8	4.830e+1, 1.873e-8	4.830e+1, 1.016e-8					4.830e+1, 2.425e-8	4.830e+1, 1.840e-8	4.830e+1, 1.201e-7	4.830e+1, 1.293e-8	4.830e+1, 1.424e-8	4.830e+1, 3.646e-8
4.840e+1, 1.435e-8	4.840e+1, 1.887e-8	4.840e+1, 2.014e-8	4.840e+1, 1.097e-8	4.840e+1, 8.360e-9	4.840e+1, 2.321e-8		4.840e+1, 2.811e-8	4.840e+1, 1.887e-8	4.840e+1, 1.020e-8					4.840e+1, 2.418e-8	4.840e+1, 1.829e-8	4.840e+1, 1.201e-7	4.840e+1, 1.285e-8	4.840e+1, 1.439e-8	4.840e+1, 3.683e-8
4.850e+1, 1.461e-8	4.850e+1, 1.837e-8	4.850e+1, 2.022e-8	4.850e+1, 1.103e-8	4.850e+1, 8.872e-9	4.850e+1, 2.270e-8		4.850e+1, 2.802e-8	4.850e+1, 1.837e-8	4.850e+1, 1.014e-8					4.850e+1, 2.430e-8	4.850e+1, 1.800e-8	4.850e+1, 1.200e-7	4.850e+1, 1.252e-8	4.850e+1, 1.444e-8	4.850e+1, 3.608e-8
4.860e+1, 1.467e-8	4.860e+1, 1.911e-8	4.860e+1, 2.008e-8	4.860e+1, 1.127e-8	4.860e+1, 8.252e-9	4.860e+1, 2.279e-8		4.860e+1, 2.803e-8	4.860e+1, 1.911e-8	4.860e+1, 1.016e-8					4.860e+1, 2.417e-8	4.860e+1, 1.853e-8	4.860e+1, 1.199e-7	4.860e+1, 1.264e-8	4.860e+1, 1.435e-8	4.860e+1, 3.649e-8
4.870e+1, 1.436e-8	4.870e+1, 1.865e-8	4.870e+1, 2.018e-8	4.870e+1, 1.189e-8	4.870e+1, 8.836e-9	4.870e+1, 2.333e-8		4.870e+1, 2.814e-8	4.870e+1, 1.865e-8	4.870e+1, 1.019e-8					4.870e+1, 2.417e-8	4.870e+1, 1.843e-8	4.870e+1, 1.199e-7	4.870e+1, 1.304e-8	4.870e+1, 1.445e-8	4.870e+1, 3.625e-8
4.880e+1, 1.450e-8	4.880e+1, 1.853e-8	4.880e+1, 2.017e-8	4.880e+1, 1.125e-8	4.880e+1, 8.606e-9	4.880e+1, 2.299e-8		4.880e+1, 2.832e-8	4.880e+1, 1.853e-8	4.880e+1, 1.033e-8					4.880e+1, 2.405e-8	4.880e+1, 1.803e-8	4.880e+1, 1.198e-7	4.880e+1, 1.234e-8	4.880e+1, 1.420e-8	4.880e+1, 3.616e-8
4.890e+1, 1.421e-8	4.890e+1, 1.860e-8	4.890e+1, 1.967e-8	4.890e+1, 1.135e-8	4.890e+1, 8.472e-9	4.890e+1, 2.296e-8		4.890e+1, 2.815e-8	4.890e+1, 1.860e-8	4.890e+1, 1.011e-8					4.890e+1, 2.434e-8	4.890e+1, 1.794e-8	4.890e+1, 1.197e-7	4.890e+1, 1.241e-8	4.890e+1, 1.425e-8	4.890e+1, 3.633e-8
4.900e+1, 1.461e-8	4.900e+1, 1.856e-8	4.900e+1, 2.010e-8	4.900e+1, 1.129e-8	4.900e+1, 8.476e-9	4.900e+1, 2.275e-8		4.900e+1, 2.799e-8	4.900e+1, 1.856e-8	4.900e+1, 1.008e-8					4.900e+1, 2.402e-8	4.900e+1, 1.818e-8	4.900e+1, 1.197e-7	4.900e+1, 1.250e-8	4.900e+1, 1.422e-8	4.900e+1, 3.616e-8
4.910e+1, 1.438e-8	4.910e+1, 1.864e-8	4.910e+1, 2.009e-8	4.910e+1, 1.109e-8	4.910e+1, 8.378e-9	4.910e+1, 2.296e-8		4.910e+1, 2.788e-8	4.910e+1, 1.864e-8	4.910e+1, 1.018e-8					4.910e+1, 2.393e-8	4.910e+1, 1.829e-8	4.910e+1, 1.196e-7	4.910e+1, 1.265e-8	4.910e+1, 1.393e-8	4.910e+1, 3.601e-8
4.920e+1, 1.465e-8	4.920e+1, 1.872e-8	4.920e+1, 2.004e-8	4.920e+1, 1.176e-8	4.920e+1, 8.734e-9	4.920e+1, 2.276e-8		4.920e+1, 2.794e-8	4.920e+1, 1.872e-8	4.920e+1, 1.011e-8					4.920e+1, 2.398e-8	4.920e+1, 1.814e-8	4.920e+1, 1.196e-7	4.920e+1, 1.266e-8	4.920e+1, 1.419e-8	4.920e+1, 3.650e-8
4.930e+1, 1.434e-8	4.930e+1, 1.876e-8	4.930e+1, 1.999e-8	4.930e+1, 1.148e-8	4.930e+1, 8.439e-9	4.930e+1, 2.272e-8		4.930e+1, 2.796e-8	4.930e+1, 1.876e-8	4.930e+1, 1.021e-8					4.930e+1, 2.422e-8	4.930e+1, 1.816e-8	4.930e+1, 1.195e-7	4.930e+1, 1.262e-8	4.930e+1, 1.431e-8	4.930e+1, 3.597e-8
4.940e+1, 1.411e-8	4.940e+1, 1.853e-8	4.940e+1, 1.985e-8	4.940e+1, 1.189e-8	4.940e+1, 8.452e-9	4.940e+1, 2.276e-8		4.940e+1, 2.742e-8	4.940e+1, 1.853e-8	4.940e+1, 1.020e-8					4.940e+1, 2.403e-8	4.940e+1, 1.820e-8	4.940e+1, 1.194e-7	4.940e+1, 1.282e-8	4.940e+1, 1.405e-8	4.940e+1, 3.593e-8
4.950e+1, 1.443e-8	4.950e+1, 1.858e-8	4.950e+1, 1.980e-8	4.950e+1, 1.138e-8	4.950e+1, 8.757e-9	4.950e+1, 2.290e-8		4.950e+1, 2.758e-8	4.950e+1, 1.858e-8	4.950e+1, 1.008e-8					4.950e+1, 2.395e-8	4.950e+1, 1.805e-8	4.950e+1, 1.194e-7	4.950e+1, 1.255e-8	4.950e+1, 1.448e-8	4.950e+1, 3.588e-8
4.960e+1, 1.426e-8	4.960e+1, 1.860e-8	4.960e+1, 2.032e-8	4.960e+1, 1.127e-8	4.960e+1, 8.378e-9	4.960e+1, 2.292e-8		4.960e+1, 2.795e-8	4.960e+1, 1.860e-8	4.960e+1, 1.006e-8					4.960e+1, 2.393e-8	4.960e+1, 1.849e-8	4.960e+1, 1.193e-7	4.960e+1, 1.238e-8	4.960e+1, 1.432e-8	4.960e+1, 3.676e-8
4.970e+1, 1.423e-8	4.970e+1, 1.849e-8	4.970e+1, 2.024e-8	4.970e+1, 1.180e-8	4.970e+1, 8.155e-9	4.970e+1, 2.310e-8		4.970e+1, 2.839e-8	4.970e+1, 1.849e-8	4.970e+1, 1.018e-8					4.970e+1, 2.385e-8	4.970e+1, 1.792e-8	4.970e+1, 1.192e-7	4.970e+1, 1.271e-8	4.970e+1, 1.420e-8	4.970e+1, 3.569e-8
4.980e+1, 1.438e-8	4.980e+1, 1.850e-8	4.980e+1, 1.980e-8	4.980e+1, 1.144e-8	4.980e+1, 8.580e-9	4.980e+1, 2.254e-8		4.980e+1, 2.779e-8	4.980e+1, 1.850e-8	4.980e+1, 1.005e-8					4.980e+1, 2.412e-8	4.980e+1, 1.801e-8	4.980e+1, 1.192e-7	4.980e+1, 1.282e-8	4.980e+1, 1.449e-8	4.980e+1, 3.626e-8
4.990e+1, 1.416e-8	4.990e+1, 1.864e-8	4.990e+1, 2.026e-8	4.990e+1, 1.122e-8	4.990e+1, 8.487e-9	4.990e+1, 2.270e-8		4.990e+1, 2.771e-8	4.990e+1, 1.864e-8	4.990e+1, 1.022e-8					4.990e+1, 2.376e-8	4.990e+1, 1.791e-8	4.990e+1, 1.191e-7	4.990e+1, 1.270e-8	4.990e+1, 1.388e-8	4.990e+1, 3.637e-8
5.000e+1, 1.401e-8	5.000e+1, 1.880e-8	5.000e+1, 2.010e-8	5.000e+1, 1.145e-8	5.000e+1, 8.572e-9	5.000e+1, 2.287e-8		5.000e+1, 2.776e-8	5.000e+1, 1.880e-8	5.000e+1, 9.974e-9					5.000e+1, 2.385e-8	5.000e+1, 1.834e-8	5.000e+1, 1.191e-7	5.000e+1, 1.256e-8	5.000e+1, 1.426e-8	5.000e+1, 3.611e-8
5.010e+1, 1.434e-8	5.010e+1, 1.871e-8	5.010e+1, 1.977e-8	5.010e+1, 1.136e-8	5.010e+1, 8.448e-9	5.010e+1, 2.313e-8		5.010e+1, 2.772e-8	5.010e+1, 1.871e-8	5.010e+1, 1.037e-8					5.010e+1, 2.355e-8	5.010e+1, 1.853e-8	5.010e+1, 1.190e-7	5.010e+1, 1.287e-8	5.010e+1, 1.414e-8	5.010e+1, 3.615e-8
5.020e+1, 1.409e-8	5.020e+1, 1.866e-8	5.020e+1, 1.983e-8	5.020e+1, 1.165e-8	5.020e+1, 8.209e-9	5.020e+1, 2.248e-8		5.020e+1, 2.784e-8	5.020e+1, 1.866e-8	5.020e+1, 1.003e-8					5.020e+1, 2.384e-8	5.020e+1, 1.757e-8	5.020e+1, 1.189e-7	5.020e+1, 1.283e-8	5.020e+1, 1.413e-8	5.020e+1, 3.601e-8
5.030e+1, 1.425e-8	5.030e+1, 1.871e-8	5.030e+1, 2.006e-8	5.030e+1, 1.180e-8	5.030e+1, 8.509e-9	5.030e+1, 2.280e-8		5.030e+1, 2.772e-8	5.030e+1, 1.871e-8	5.030e+1, 1.011e-8					5.030e+1, 2.380e-8	5.030e+1, 1.784e-8	5.030e+1, 1.189e-7	5.030e+1, 1.284e-8	5.030e+1, 1.402e-8	5.030e+1, 3.571e-8
5.040e+1, 1.444e-8	5.040e+1, 1.860e-8	5.040e+1, 2.034e-8	5.040e+1, 1.141e-8	5.040e+1, 8.693e-9	5.040e+1, 2.308e-8		5.040e+1, 2.768e-8	5.040e+1, 1.860e-8	5.040e+1, 9.855e-9					5.040e+1, 2.353e-8	5.040e+1, 1.805e-8	5.040e+1, 1.188e-7	5.040e+1, 1.261e-8	5.040e+1, 1.428e-8	5.040e+1, 3.635e-8
5.050e+1, 1.424e-8	5.050e+1, 1.855e-8	5.050e+1, 2.020e-8	5.050e+1, 1.104e-8	5.050e+1, 8.315e-9	5.050e+1, 2.274e-8		5.050e+1, 2.771e-8	5.050e+1, 1.855e-8	5.050e+1, 1.033e-8					5.050e+1, 2.374e-8	5.050e+1, 1.817e-8	5.050e+1, 1.188e-7	5.050e+1, 1.248e-8	5.050e+1, 1.425e-8	5.050e+1, 3.562e-8
5.060e+1, 1.451e-8	5.060e+1, 1.873e-8	5.060e+1, 2.005e-8	5.060e+1, 1.126e-8	5.060e+1, 8.389e-9	5.060e+1, 2.271e-8		5.060e+1, 2.753e-8	5.060e+1, 1.873e-8	5.060e+1, 1.026e-8					5.060e+1, 2.353e-8	5.060e+1, 1.801e-8	5.060e+1, 1.187e-7	5.060e+1, 1.243e-8	5.060e+1, 1.416e-8	5.060e+1, 3.608e-8
5.070e+1, 1.409e-8	5.070e+1, 1.836e-8	5.070e+1, 1.973e-8	5.070e+1, 1.128e-8	5.070e+1, 8.609e-9	5.070e+1, 2.281e-8		5.070e+1, 2.783e-8	5.070e+1, 1.836e-8	5.070e+1, 1.015e-8					5.070e+1, 2.347e-8	5.070e+1, 1.826e-8	5.070e+1, 1.186e-7	5.070e+1, 1.260e-8	5.070e+1, 1.375e-8	5.070e+1, 3.643e-8
5.080e+1, 1.423e-8	5.080e+1, 1.892e-8	5.080e+1, 1.986e-8	5.080e+1, 1.127e-8	5.080e+1, 8.331e-9	5.080e+1, 2.284e-8		5.080e+1, 2.745e-8	5.080e+1, 1.892e-8	5.080e+1, 1.004e-8					5.080e+1, 2.371e-8	5.080e+1, 1.810e-8	5.080e+1, 1.186e-7	5.080e+1, 1.250e-8	5.080e+1, 1.394e-8	5.080e+1, 3.563e-8
5.090e+1, 1.422e-8	5.090e+1, 1.847e-8	5.090e+1, 1.975e-8	5.090e+1, 1.149e-8	5.090e+1, 8.369e-9	5.090e+1, 2.263e-8		5.090e+1, 2.754e-8	5.090e+1, 1.847e-8	5.090e+1, 1.001e-8					5.090e+1, 2.375e-8	5.090e+1, 1.770e-8	5.090e+1, 1.185e-7	5.090e+1, 1.292e-8	5.090e+1, 1.442e-8	5.090e+1, 3.568e-8
5.100e+1, 1.409e-8	5.100e+1, 1.837e-8	5.100e+1, 2.004e-8	5.100e+1, 1.130e-8	5.100e+1, 8.431e-9	5.100e+1, 2.279e-8		5.100e+1, 2.736e-8	5.100e+1, 1.837e-8	5.100e+1, 1.009e-8					5.100e+1, 2.335e-8	5.100e+1, 1.803e-8	5.100e+1, 1.184e-7	5.100e+1, 1.258e-8	5.100e+1, 1.384e-8	5.100e+1, 3.537e-8
5.110e+1, 1.416e-8	5.110e+1, 1.863e-8	5.110e+1, 2.003e-8	5.110e+1, 1.121e-8	5.110e+1, 8.492e-9	5.110e+1, 2.273e-8		5.110e+1, 2.761e-8	5.110e+1, 1.863e-8	5.110e+1, 1.001e-8					5.110e+1, 2.339e-8	5.110e+1, 1.797e-8	5.110e+1, 1.184e-7	5.110e+1, 1.288e-8	5.110e+1, 1.387e-8	5.110e+1, 3.595e-8
5.120e+1, 1.419e-8	5.120e+1, 1.841e-8	5.120e+1, 1.964e-8	5.120e+1, 1.125e-8	5.120e+1, 8.605e-9	5.120e+1, 2.268e-8		5.120e+1, 2.778e-8	5.120e+1, 1.841e-8	5.120e+1, 1.012e-8					5.120e+1, 2.371e-8	5.120e+1, 1.802e-8	5.120e+1, 1.183e-7	5.120e+1, 1.268e-8	5.120e+1, 1.401e-8	5.120e+1, 3.573e-8
5.130e+1, 1.418e-8	5.130e+1, 1.866e-8	5.130e+1, 1.980e-8	5.130e+1, 1.152e-8	5.130e+1, 8.557e-9	5.130e+1, 2.274e-8		5.130e+1, 2.767e-8	5.130e+1, 1.866e-8	5.130e+1, 1.004e-8					5.130e+1, 2.338e-8	5.130e+1, 1.802e-8	5.130e+1, 1.183e-7	5.130e+1, 1.275e-8	5.130e+1, 1.434e-8	5.130e+1, 3.599e-8
5.140e+1, 1.432e-8	5.140e+1, 1.863e-8	5.140e+1, 1.982e-8	5.140e+1, 1.149e-8	5.140e+1, 8.609e-9	5.140e+1, 2.270e-8		5.140e+1, 2.728e-8	5.140e+1, 1.863e-8	5.140e+1, 1.019e-8					5.140e+1, 2.324e-8	5.140e+1, 1.799e-8	5.140e+1, 1.182e-7	5.140e+1, 1.249e-8	5.140e+1, 1.416e-8	5.140e+1, 3.562e-8
5.150e+1, 1.411e-8	5.150e+1, 1.845e-8	5.150e+1, 1.988e-8	5.150e+1, 1.145e-8	5.150e+1, 8.027e-9	5.150e+1, 2.281e-8		5.150e+1, 2.765e-8	5.150e+1, 1.845e-8	5.150e+1, 1.006e-8					5.150e+1, 2.358e-8	5.150e+1, 1.784e-8	5.150e+1, 1.181e-7	5.150e+1, 1.261e-8	5.150e+1, 1.379e-8	5.150e+1, 3.590e-8
5.160e+1, 1.421e-8	5.160e+1, 1.837e-8	5.160e+1, 1.976e-8	5.160e+1, 1.142e-8	5.160e+1, 8.488e-9	5.160e+1, 2.276e-8		5.160e+1, 2.763e-8	5.160e+1, 1.837e-8	5.160e+1, 1.005e-8					5.160e+1, 2.339e-8	5.160e+1, 1.796e-8	5.160e+1, 1.181e-7	5.160e+1, 1.245e-8	5.160e+1, 1.426e-8	5.160e+1, 3.567e-8
5.170e+1, 1.425e-8	5.170e+1, 1.875e-8	5.170e+1, 1.974e-8	5.170e+1, 1.178e-8	5.170e+1, 8.287e-9	5.170e+1, 2.260e-8		5.170e+1, 2.748e-8	5.170e+1, 1.875e-8	5.170e+1, 1.005e-8					5.170e+1, 2.356e-8	5.170e+1, 1.788e-8	5.170e+1, 1.180e-7	5.170e+1, 1.253e-8	5.170e+1, 1.394e-8	5.170e+1, 3.567e-8
5.180e+1, 1.438e-8	5.180e+1, 1.883e-8	5.180e+1, 1.955e-8	5.180e+1, 1.152e-8	5.180e+1, 8.397e-9	5.180e+1, 2.280e-8		5.180e+1, 2.737e-8	5.180e+1, 1.883e-8	5.180e+1, 1.013e-8					5.180e+1, 2.345e-8	5.180e+1, 1.779e-8	5.180e+1, 1.180e-7	5.180e+1, 1.273e-8	5.180e+1, 1.406e-8	5.180e+1, 3.534e-8
5.190e+1, 1.423e-8	5.190e+1, 1.837e-8	5.190e+1, 1.978e-8	5.190e+1, 1.120e-8	5.190e+1, 8.360e-9	5.190e+1, 2.280e-8		5.190e+1, 2.725e-8	5.190e+1, 1.837e-8	5.190e+1, 1.015e-8					5.190e+1, 2.348e-8	5.190e+1, 1.778e-8	5.190e+1, 1.179e-7	5.190e+1, 1.267e-8	5.190e+1, 1.403e-8	5.190e+1, 3.572e-8
5.200e+1, 1.407e-8	5.200e+1, 1.872e-8	5.200e+1, 1.988e-8	5.200e+1, 1.158e-8	5.200e+1, 8.464e-9	5.200e+1, 2.297e-8		5.200e+1, 2.746e-8	5.200e+1, 1.872e-8	5.200e+1, 9.965e-9					5.200e+1, 2.314e-8	5.200e+1, 1.779e-8	5.200e+1, 1.178e-7	5.200e+1, 1.246e-8	5.200e+1, 1.389e-8	5.200e+1, 3.568e-8
5.210e+1, 1.419e-8	5.210e+1, 1.834e-8	5.210e+1, 1.981e-8	5.210e+1, 1.161e-8	5.210e+1, 8.281e-9	5.210e+1, 2.287e-8		5.210e+1, 2.759e-8	5.210e+1, 1.834e-8	5.210e+1, 1.019e-8					5.210e+1, 2.332e-8	5.210e+1, 1.796e-8	5.210e+1, 1.178e-7	5.210e+1, 1.269e-8	5.210e+1, 1.414e-8	5.210e+1, 3.541e-8
5.220e+1, 1.441e-8	5.220e+1, 1.833e-8	5.220e+1, 1.999e-8	5.220e+1, 1.163e-8	5.220e+1, 8.353e-9	5.220e+1, 2.247e-8		5.220e+1, 2.768e-8	5.220e+1, 1.833e-8	5.220e+1, 9.853e-9					5.220e+1, 2.317e-8	5.220e+1, 1.808e-8	5.220e+1, 1.177e-7	5.220e+1, 1.251e-8	5.220e+1, 1.375e-8	5.220e+1, 3.551e-8
5.230e+1, 1.422e-8	5.230e+1, 1.866e-8	5.230e+1, 1.975e-8	5.230e+1, 1.138e-8	5.230e+1, 8.032e-9	5.230e+1, 2.242e-8		5.230e+1, 2.756e-8	5.230e+1, 1.866e-8	5.230e+1, 1.034e-8					5.230e+1, 2.325e-8	5.230e+1, 1.769e-8	5.230e+1, 1.177e-7	5.230e+1, 1.251e-8	5.230e+1, 1.381e-8	5.230e+1, 3.555e-8
5.240e+1, 1.429e-8	5.240e+1, 1.843e-8	5.240e+1, 1.989e-8	5.240e+1, 1.141e-8	5.240e+1, 8.090e-9	5.240e+1, 2.259e-8		5.240e+1, 2.747e-8	5.240e+1, 1.843e-8	5.240e+1, 9.962e-9					5.240e+1, 2.302e-8	5.240e+1, 1.796e-8	5.240e+1, 1.176e-7	5.240e+1, 1.243e-8	5.240e+1, 1.403e-8	5.240e+1, 3.528e-8
5.250e+1, 1.402e-8	5.250e+1, 1.867e-8	5.250e+1, 1.977e-8	5.250e+1, 1.100e-8	5.250e+1, 8.454e-9	5.250e+1, 2.259e-8		5.250e+1, 2.690e-8	5.250e+1, 1.867e-8	5.250e+1, 9.846e-9					5.250e+1, 2.306e-8	5.250e+1, 1.789e-8	5.250e+1, 1.176e-7	5.250e+1, 1.278e-8	5.250e+1, 1.396e-8	5.250e+1, 3.567e-8
5.260e+1, 1.420e-8	5.260e+1, 1.846e-8	5.260e+1, 1.979e-8	5.260e+1, 1.117e-8	5.260e+1, 8.367e-9	5.260e+1, 2.270e-8		5.260e+1, 2.756e-8	5.260e+1, 1.846e-8	5.260e+1, 9.890e-9					5.260e+1, 2.315e-8	5.260e+1, 1.791e-8	5.260e+1, 1.175e-7	5.260e+1, 1.237e-8	5.260e+1, 1.413e-8	5.260e+1, 3.502e-8
5.270e+1, 1.417e-8	5.270e+1, 1.855e-8	5.270e+1, 1.938e-8	5.270e+1, 1.121e-8	5.270e+1, 8.499e-9	5.270e+1, 2.265e-8		5.270e+1, 2.768e-8	5.270e+1, 1.855e-8	5.270e+1, 9.953e-9					5.270e+1, 2.313e-8	5.270e+1, 1.797e-8	5.270e+1, 1.174e-7	5.270e+1, 1.265e-8	5.270e+1, 1.382e-8	5.270e+1, 3.554e-8
5.280e+1, 1.415e-8	5.280e+1, 1.838e-8	5.280e+1, 1.974e-8	5.280e+1, 1.135e-8	5.280e+1, 8.245e-9	5.280e+1, 2.262e-8		5.280e+1, 2.724e-8	5.280e+1, 1.838e-8	5.280e+1, 9.863e-9					5.280e+1, 2.289e-8	5.280e+1, 1.768e-8	5.280e+1, 1.174e-7	5.280e+1, 1.239e-8	5.280e+1, 1.390e-8	5.280e+1, 3.522e-8
5.290e+1, 1.421e-8	5.290e+1, 1.801e-8	5.290e+1, 1.973e-8	5.290e+1, 1.140e-8	5.290e+1, 8.423e-9	5.290e+1, 2.267e-8		5.290e+1, 2.703e-8	5.290e+1, 1.801e-8	5.290e+1, 9.798e-9					5.290e+1, 2.310e-8	5.290e+1, 1.790e-8	5.290e+1, 1.173e-7	5.290e+1, 1.263e-8	5.290e+1, 1.384e-8	5.290e+1, 3.508e-8
5.300e+1, 1.406e-8	5.300e+1, 1.835e-8	5.300e+1, 1.964e-8	5.300e+1, 1.116e-8	5.300e+1, 8.239e-9	5.300e+1, 2.258e-8		5.300e+1, 2.722e-8	5.300e+1, 1.835e-8	5.300e+1, 1.011e-8					5.300e+1, 2.308e-8	5.300e+1, 1.786e-8	5.300e+1, 1.173e-7	5.300e+1, 1.233e-8	5.300e+1, 1.396e-8	5.300e+1, 3.541e-8
5.310e+1, 1.421e-8	5.310e+1, 1.867e-8	5.310e+1, 1.972e-8	5.310e+1, 1.143e-8	5.310e+1, 8.281e-9	5.310e+1, 2.261e-8		5.310e+1, 2.735e-8	5.310e+1, 1.867e-8	5.310e+1, 9.849e-9					5.310e+1, 2.285e-8	5.310e+1, 1.772e-8	5.310e+1, 1.172e-7	5.310e+1, 1.229e-8	5.310e+1, 1.415e-8	5.310e+1, 3.528e-8
5.320e+1, 1.440e-8	5.320e+1, 1.853e-8	5.320e+1, 1.961e-8	5.320e+1, 1.102e-8	5.320e+1, 7.859e-9	5.320e+1, 2.232e-8		5.320e+1, 2.717e-8	5.320e+1, 1.853e-8	5.320e+1, 1.010e-8					5.320e+1, 2.289e-8	5.320e+1, 1.789e-8	5.320e+1, 1.171e-7	5.320e+1, 1.250e-8	5.320e+1, 1.367e-8	5.320e+1, 3.509e-8
5.330e+1, 1.400e-8	5.330e+1, 1.856e-8	5.330e+1, 1.935e-8	5.330e+1, 1.137e-8	5.330e+1, 8.264e-9	5.330e+1, 2.226e-8		5.330e+1, 2.706e-8	5.330e+1, 1.856e-8	5.330e+1, 1.003e-8					5.330e+1, 2.299e-8	5.330e+1, 1.781e-8	5.330e+1, 1.171e-7	5.330e+1, 1.228e-8	5.330e+1, 1.348e-8	5.330e+1, 3.517e-8
5.340e+1, 1.422e-8	5.340e+1, 1.855e-8	5.340e+1, 1.938e-8	5.340e+1, 1.134e-8	5.340e+1, 8.496e-9	5.340e+1, 2.240e-8		5.340e+1, 2.722e-8	5.340e+1, 1.855e-8	5.340e+1, 1.004e-8					5.340e+1, 2.291e-8	5.340e+1, 1.797e-8	5.340e+1, 1.170e-7	5.340e+1, 1.230e-8	5.340e+1, 1.376e-8	5.340e+1, 3.524e-8
5.350e+1, 1.407e-8	5.350e+1, 1.832e-8	5.350e+1, 1.961e-8	5.350e+1, 1.156e-8	5.350e+1, 8.058e-9	5.350e+1, 2.242e-8		5.350e+1, 2.706e-8	5.350e+1, 1.832e-8	5.350e+1, 9.668e-9					5.350e+1, 2.277e-8	5.350e+1, 1.806e-8	5.350e+1, 1.170e-7	5.350e+1, 1.251e-8	5.350e+1, 1.358e-8	5.350e+1, 3.503e-8
5.360e+1, 1.414e-8	5.360e+1, 1.847e-8	5.360e+1, 1.927e-8	5.360e+1, 1.141e-8	5.360e+1, 8.220e-9	5.360e+1, 2.223e-8		5.360e+1, 2.696e-8	5.360e+1, 1.847e-8	5.360e+1, 9.885e-9					5.360e+1, 2.275e-8	5.360e+1, 1.778e-8	5.360e+1, 1.169e-7	5.360e+1, 1.224e-8	5.360e+1, 1.357e-8	5.360e+1, 3.513e-8
5.370e+1, 1.400e-8	5.370e+1, 1.828e-8	5.370e+1, 1.964e-8	5.370e+1, 1.143e-8	5.370e+1, 8.205e-9	5.370e+1, 2.273e-8		5.370e+1, 2.722e-8	5.370e+1, 1.828e-8	5.370e+1, 1.002e-8					5.370e+1, 2.260e-8	5.370e+1, 1.787e-8	5.370e+1, 1.169e-7	5.370e+1, 1.244e-8	5.370e+1, 1.387e-8	5.370e+1, 3.514e-8
5.380e+1, 1.422e-8	5.380e+1, 1.839e-8	5.380e+1, 1.952e-8	5.380e+1, 1.135e-8	5.380e+1, 8.477e-9	5.380e+1, 2.223e-8		5.380e+1, 2.711e-8	5.380e+1, 1.839e-8	5.380e+1, 1.017e-8					5.380e+1, 2.265e-8	5.380e+1, 1.757e-8	5.380e+1, 1.168e-7	5.380e+1, 1.214e-8	5.380e+1, 1.366e-8	5.380e+1, 3.480e-8
5.390e+1, 1.389e-8	5.390e+1, 1.871e-8	5.390e+1, 1.940e-8	5.390e+1, 1.119e-8	5.390e+1, 8.039e-9	5.390e+1, 2.284e-8		5.390e+1, 2.692e-8	5.390e+1, 1.871e-8	5.390e+1, 9.679e-9					5.390e+1, 2.276e-8	5.390e+1, 1.761e-8	5.390e+1, 1.168e-7	5.390e+1, 1.247e-8	5.390e+1, 1.395e-8	5.390e+1, 3.526e-8
5.400e+1, 1.416e-8	5.400e+1, 1.796e-8	5.400e+1, 1.926e-8	5.400e+1, 1.114e-8	5.400e+1, 8.643e-9	5.400e+1, 2.237e-8		5.400e+1, 2.701e-8	5.400e+1, 1.796e-8	5.400e+1, 1.002e-8					5.400e+1, 2.291e-8	5.400e+1, 1.778e-8	5.400e+1, 1.167e-7	5.400e+1, 1.230e-8	5.400e+1, 1.364e-8	5.400e+1, 3.549e-8
5.410e+1, 1.427e-8	5.410e+1, 1.805e-8	5.410e+1, 1.948e-8	5.410e+1, 1.142e-8	5.410e+1, 8.321e-9	5.410e+1, 2.202e-8		5.410e+1, 2.689e-8	5.410e+1, 1.805e-8	5.410e+1, 1.007e-8					5.410e+1, 2.268e-8	5.410e+1, 1.789e-8	5.410e+1, 1.167e-7	5.410e+1, 1.255e-8	5.410e+1, 1.369e-8	5.410e+1, 3.454e-8
5.420e+1, 1.421e-8	5.420e+1, 1.832e-8	5.420e+1, 1.919e-8	5.420e+1, 1.147e-8	5.420e+1, 7.860e-9	5.420e+1, 2.220e-8		5.420e+1, 2.705e-8	5.420e+1, 1.832e-8	5.420e+1, 1.005e-8					5.420e+1, 2.273e-8	5.420e+1, 1.806e-8	5.420e+1, 1.166e-7	5.420e+1, 1.258e-8	5.420e+1, 1.360e-8	5.420e+1, 3.497e-8
5.430e+1, 1.395e-8	5.430e+1, 1.821e-8	5.430e+1, 1.916e-8	5.430e+1, 1.163e-8	5.430e+1, 8.034e-9	5.430e+1, 2.259e-8		5.430e+1, 2.687e-8	5.430e+1, 1.821e-8	5.430e+1, 9.991e-9					5.430e+1, 2.267e-8	5.430e+1, 1.756e-8	5.430e+1, 1.165e-7	5.430e+1, 1.233e-8	5.430e+1, 1.352e-8	5.430e+1, 3.498e-8
5.440e+1, 1.409e-8	5.440e+1, 1.848e-8	5.440e+1, 1.961e-8	5.440e+1, 1.151e-8	5.440e+1, 8.315e-9	5.440e+1, 2.271e-8		5.440e+1, 2.718e-8	5.440e+1, 1.848e-8	5.440e+1, 9.938e-9					5.440e+1, 2.246e-8	5.440e+1, 1.774e-8	5.440e+1, 1.165e-7	5.440e+1, 1.219e-8	5.440e+1, 1.346e-8	5.440e+1, 3.489e-8
5.450e+1, 1.397e-8	5.450e+1, 1.815e-8	5.450e+1, 1.935e-8	5.450e+1, 1.141e-8	5.450e+1, 7.841e-9	5.450e+1, 2.243e-8		5.450e+1, 2.668e-8	5.450e+1, 1.815e-8	5.450e+1, 9.791e-9					5.450e+1, 2.260e-8	5.450e+1, 1.760e-8	5.450e+1, 1.164e-7	5.450e+1, 1.252e-8	5.450e+1, 1.360e-8	5.450e+1, 3.480e-8
5.460e+1, 1.422e-8	5.460e+1, 1.801e-8	5.460e+1, 1.928e-8	5.460e+1, 1.106e-8	5.460e+1, 8.214e-9	5.460e+1, 2.228e-8		5.460e+1, 2.684e-8	5.460e+1, 1.801e-8	5.460e+1, 9.904e-9					5.460e+1, 2.241e-8	5.460e+1, 1.773e-8	5.460e+1, 1.164e-7	5.460e+1, 1.243e-8	5.460e+1, 1.342e-8	5.460e+1, 3.489e-8
5.470e+1, 1.383e-8	5.470e+1, 1.805e-8	5.470e+1, 1.929e-8	5.470e+1, 1.099e-8	5.470e+1, 7.906e-9	5.470e+1, 2.220e-8		5.470e+1, 2.693e-8	5.470e+1, 1.805e-8	5.470e+1, 9.926e-9					5.470e+1, 2.252e-8	5.470e+1, 1.765e-8	5.470e+1, 1.163e-7	5.470e+1, 1.265e-8	5.470e+1, 1.374e-8	5.470e+1, 3.483e-8
5.480e+1, 1.389e-8	5.480e+1, 1.798e-8	5.480e+1, 1.977e-8	5.480e+1, 1.103e-8	5.480e+1, 8.403e-9	5.480e+1, 2.223e-8		5.480e+1, 2.671e-8	5.480e+1, 1.798e-8	5.480e+1, 9.742e-9					5.480e+1, 2.261e-8	5.480e+1, 1.770e-8	5.480e+1, 1.163e-7	5.480e+1, 1.230e-8	5.480e+1, 1.392e-8	5.480e+1, 3.468e-8
5.490e+1, 1.399e-8	5.490e+1, 1.793e-8	5.490e+1, 1.919e-8	5.490e+1, 1.091e-8	5.490e+1, 8.157e-9	5.490e+1, 2.222e-8		5.490e+1, 2.700e-8	5.490e+1, 1.793e-8	5.490e+1, 9.715e-9					5.490e+1, 2.245e-8	5.490e+1, 1.755e-8	5.490e+1, 1.162e-7	5.490e+1, 1.203e-8	5.490e+1, 1.355e-8	5.490e+1, 3.513e-8
5.500e+1, 1.390e-8	5.500e+1, 1.825e-8	5.500e+1, 1.928e-8	5.500e+1, 1.086e-8	5.500e+1, 8.402e-9	5.500e+1, 2.211e-8		5.500e+1, 2.692e-8	5.500e+1, 1.825e-8	5.500e+1, 9.908e-9					5.500e+1, 2.254e-8	5.500e+1, 1.767e-8	5.500e+1, 1.161e-7	5.500e+1, 1.210e-8	5.500e+1, 1.362e-8	5.500e+1, 3.451e-8
5.510e+1, 1.393e-8	5.510e+1, 1.836e-8	5.510e+1, 1.944e-8	5.510e+1, 1.107e-8	5.510e+1, 8.422e-9	5.510e+1, 2.220e-8		5.510e+1, 2.689e-8	5.510e+1, 1.836e-8	5.510e+1, 9.932e-9					5.510e+1, 2.213e-8	5.510e+1, 1.787e-8	5.510e+1, 1.161e-7	5.510e+1, 1.242e-8	5.510e+1, 1.337e-8	5.510e+1, 3.441e-8
5.520e+1, 1.412e-8	5.520e+1, 1.833e-8	5.520e+1, 1.935e-8	5.520e+1, 1.126e-8	5.520e+1, 8.028e-9	5.520e+1, 2.217e-8		5.520e+1, 2.670e-8	5.520e+1, 1.833e-8	5.520e+1, 9.645e-9					5.520e+1, 2.244e-8	5.520e+1, 1.752e-8	5.520e+1, 1.160e-7	5.520e+1, 1.255e-8	5.520e+1, 1.328e-8	5.520e+1, 3.468e-8
5.530e+1, 1.407e-8	5.530e+1, 1.827e-8	5.530e+1, 1.941e-8	5.530e+1, 1.126e-8	5.530e+1, 7.982e-9	5.530e+1, 2.222e-8		5.530e+1, 2.674e-8	5.530e+1, 1.827e-8	5.530e+1, 9.960e-9					5.530e+1, 2.251e-8	5.530e+1, 1.765e-8	5.530e+1, 1.160e-7	5.530e+1, 1.243e-8	5.530e+1, 1.376e-8	5.530e+1, 3.459e-8
5.540e+1, 1.390e-8	5.540e+1, 1.805e-8	5.540e+1, 1.904e-8	5.540e+1, 1.126e-8	5.540e+1, 8.276e-9	5.540e+1, 2.217e-8		5.540e+1, 2.686e-8	5.540e+1, 1.805e-8	5.540e+1, 9.816e-9					5.540e+1, 2.227e-8	5.540e+1, 1.778e-8	5.540e+1, 1.159e-7	5.540e+1, 1.229e-8	5.540e+1, 1.384e-8	5.540e+1, 3.475e-8
5.550e+1, 1.413e-8	5.550e+1, 1.799e-8	5.550e+1, 1.943e-8	5.550e+1, 1.072e-8	5.550e+1, 8.001e-9	5.550e+1, 2.214e-8		5.550e+1, 2.687e-8	5.550e+1, 1.799e-8	5.550e+1, 1.002e-8					5.550e+1, 2.223e-8	5.550e+1, 1.744e-8	5.550e+1, 1.159e-7	5.550e+1, 1.231e-8	5.550e+1, 1.351e-8	5.550e+1, 3.461e-8
5.560e+1, 1.393e-8	5.560e+1, 1.800e-8	5.560e+1, 1.917e-8	5.560e+1, 1.134e-8	5.560e+1, 8.317e-9	5.560e+1, 2.206e-8		5.560e+1, 2.683e-8	5.560e+1, 1.800e-8	5.560e+1, 9.906e-9					5.560e+1, 2.223e-8	5.560e+1, 1.768e-8	5.560e+1, 1.158e-7	5.560e+1, 1.230e-8	5.560e+1, 1.342e-8	5.560e+1, 3.426e-8
5.570e+1, 1.402e-8	5.570e+1, 1.826e-8	5.570e+1, 1.935e-8	5.570e+1, 1.122e-8	5.570e+1, 8.039e-9	5.570e+1, 2.203e-8		5.570e+1, 2.682e-8	5.570e+1, 1.826e-8	5.570e+1, 9.747e-9					5.570e+1, 2.221e-8	5.570e+1, 1.788e-8	5.570e+1, 1.158e-7	5.570e+1, 1.267e-8	5.570e+1, 1.374e-8	5.570e+1, 3.500e-8
5.580e+1, 1.408e-8	5.580e+1, 1.817e-8	5.580e+1, 1.923e-8	5.580e+1, 1.158e-8	5.580e+1, 8.147e-9	5.580e+1, 2.212e-8		5.580e+1, 2.677e-8	5.580e+1, 1.817e-8	5.580e+1, 9.960e-9					5.580e+1, 2.223e-8	5.580e+1, 1.789e-8	5.580e+1, 1.157e-7	5.580e+1, 1.196e-8	5.580e+1, 1.328e-8	5.580e+1, 3.447e-8
5.590e+1, 1.405e-8	5.590e+1, 1.807e-8	5.590e+1, 1.947e-8	5.590e+1, 1.126e-8	5.590e+1, 8.086e-9	5.590e+1, 2.216e-8		5.590e+1, 2.663e-8	5.590e+1, 1.807e-8	5.590e+1, 9.967e-9					5.590e+1, 2.222e-8	5.590e+1, 1.783e-8	5.590e+1, 1.157e-7	5.590e+1, 1.212e-8	5.590e+1, 1.325e-8	5.590e+1, 3.472e-8
5.600e+1, 1.396e-8	5.600e+1, 1.802e-8	5.600e+1, 1.934e-8	5.600e+1, 1.122e-8	5.600e+1, 7.959e-9	5.600e+1, 2.210e-8		5.600e+1, 2.648e-8	5.600e+1, 1.802e-8	5.600e+1, 9.938e-9					5.600e+1, 2.217e-8	5.600e+1, 1.760e-8	5.600e+1, 1.156e-7	5.600e+1, 1.230e-8	5.600e+1, 1.389e-8	5.600e+1, 3.439e-8
5.610e+1, 1.370e-8	5.610e+1, 1.821e-8	5.610e+1, 1.949e-8	5.610e+1, 1.126e-8	5.610e+1, 8.070e-9	5.610e+1, 2.224e-8		5.610e+1, 2.690e-8	5.610e+1, 1.821e-8	5.610e+1, 9.643e-9					5.610e+1, 2.205e-8	5.610e+1, 1.727e-8	5.610e+1, 1.156e-7	5.610e+1, 1.215e-8	5.610e+1, 1.335e-8	5.610e+1, 3.433e-8
5.620e+1, 1.411e-8	5.620e+1, 1.813e-8	5.620e+1, 1.938e-8	5.620e+1, 1.107e-8	5.620e+1, 7.977e-9	5.620e+1, 2.181e-8		5.620e+1, 2.670e-8	5.620e+1, 1.813e-8	5.620e+1, 9.619e-9					5.620e+1, 2.206e-8	5.620e+1, 1.750e-8	5.620e+1, 1.155e-7	5.620e+1, 1.242e-8	5.620e+1, 1.317e-8	5.620e+1, 3.422e-8
5.630e+1, 1.390e-8	5.630e+1, 1.820e-8	5.630e+1, 1.908e-8	5.630e+1, 1.087e-8	5.630e+1, 8.009e-9	5.630e+1, 2.183e-8		5.630e+1, 2.681e-8	5.630e+1, 1.820e-8	5.630e+1, 9.820e-9					5.630e+1, 2.193e-8	5.630e+1, 1.785e-8	5.630e+1, 1.155e-7	5.630e+1, 1.222e-8	5.630e+1, 1.347e-8	5.630e+1, 3.442e-8
5.640e+1, 1.388e-8	5.640e+1, 1.820e-8	5.640e+1, 1.900e-8	5.640e+1, 1.077e-8	5.640e+1, 7.965e-9	5.640e+1, 2.226e-8		5.640e+1, 2.674e-8	5.640e+1, 1.820e-8	5.640e+1, 1.028e-8					5.640e+1, 2.214e-8	5.640e+1, 1.723e-8	5.640e+1, 1.154e-7	5.640e+1, 1.239e-8	5.640e+1, 1.352e-8	5.640e+1, 3.445e-8
5.650e+1, 1.385e-8	5.650e+1, 1.819e-8	5.650e+1, 1.909e-8	5.650e+1, 1.112e-8	5.650e+1, 8.025e-9	5.650e+1, 2.177e-8		5.650e+1, 2.670e-8	5.650e+1, 1.819e-8	5.650e+1, 9.660e-9					5.650e+1, 2.189e-8	5.650e+1, 1.755e-8	5.650e+1, 1.154e-7	5.650e+1, 1.229e-8	5.650e+1, 1.346e-8	5.650e+1, 3.443e-8
5.660e+1, 1.375e-8	5.660e+1, 1.771e-8	5.660e+1, 1.955e-8	5.660e+1, 1.073e-8	5.660e+1, 8.084e-9	5.660e+1, 2.218e-8		5.660e+1, 2.654e-8	5.660e+1, 1.771e-8	5.660e+1, 9.938e-9					5.660e+1, 2.195e-8	5.660e+1, 1.739e-8	5.660e+1, 1.153e-7	5.660e+1, 1.232e-8	5.660e+1, 1.356e-8	5.660e+1, 3.414e-8
5.670e+1, 1.404e-8	5.670e+1, 1.812e-8	5.670e+1, 1.895e-8	5.670e+1, 1.102e-8	5.670e+1, 8.311e-9	5.670e+1, 2.228e-8		5.670e+1, 2.681e-8	5.670e+1, 1.812e-8	5.670e+1, 9.857e-9					5.670e+1, 2.194e-8	5.670e+1, 1.752e-8	5.670e+1, 1.153e-7	5.670e+1, 1.219e-8	5.670e+1, 1.322e-8	5.670e+1, 3.416e-8
5.680e+1, 1.422e-8	5.680e+1, 1.803e-8	5.680e+1, 1.916e-8	5.680e+1, 1.106e-8	5.680e+1, 7.660e-9	5.680e+1, 2.198e-8		5.680e+1, 2.677e-8	5.680e+1, 1.803e-8	5.680e+1, 9.773e-9					5.680e+1, 2.193e-8	5.680e+1, 1.773e-8	5.680e+1, 1.152e-7	5.680e+1, 1.215e-8	5.680e+1, 1.339e-8	5.680e+1, 3.433e-8
5.690e+1, 1.410e-8	5.690e+1, 1.793e-8	5.690e+1, 1.910e-8	5.690e+1, 1.145e-8	5.690e+1, 8.419e-9	5.690e+1, 2.187e-8		5.690e+1, 2.654e-8	5.690e+1, 1.793e-8	5.690e+1, 9.771e-9					5.690e+1, 2.182e-8	5.690e+1, 1.751e-8	5.690e+1, 1.151e-7	5.690e+1, 1.207e-8	5.690e+1, 1.369e-8	5.690e+1, 3.419e-8
5.700e+1, 1.390e-8	5.700e+1, 1.805e-8	5.700e+1, 1.919e-8	5.700e+1, 1.145e-8	5.700e+1, 7.956e-9	5.700e+1, 2.171e-8		5.700e+1, 2.656e-8	5.700e+1, 1.805e-8	5.700e+1, 9.808e-9					5.700e+1, 2.195e-8	5.700e+1, 1.748e-8	5.700e+1, 1.151e-7	5.700e+1, 1.225e-8	5.700e+1, 1.315e-8	5.700e+1, 3.430e-8
5.710e+1, 1.396e-8	5.710e+1, 1.790e-8	5.710e+1, 1.921e-8	5.710e+1, 1.110e-8	5.710e+1, 7.754e-9	5.710e+1, 2.242e-8		5.710e+1, 2.665e-8	5.710e+1, 1.790e-8	5.710e+1, 9.876e-9					5.710e+1, 2.187e-8	5.710e+1, 1.738e-8	5.710e+1, 1.151e-7	5.710e+1, 1.236e-8	5.710e+1, 1.355e-8	5.710e+1, 3.432e-8
5.720e+1, 1.396e-8	5.720e+1, 1.821e-8	5.720e+1, 1.894e-8	5.720e+1, 1.119e-8	5.720e+1, 8.430e-9	5.720e+1, 2.215e-8		5.720e+1, 2.641e-8	5.720e+1, 1.821e-8	5.720e+1, 9.879e-9					5.720e+1, 2.184e-8	5.720e+1, 1.780e-8	5.720e+1, 1.150e-7	5.720e+1, 1.241e-8	5.720e+1, 1.322e-8	5.720e+1, 3.394e-8
5.730e+1, 1.409e-8	5.730e+1, 1.831e-8	5.730e+1, 1.944e-8	5.730e+1, 1.089e-8	5.730e+1, 7.951e-9	5.730e+1, 2.191e-8		5.730e+1, 2.648e-8	5.730e+1, 1.831e-8	5.730e+1, 9.867e-9					5.730e+1, 2.182e-8	5.730e+1, 1.724e-8	5.730e+1, 1.150e-7	5.730e+1, 1.233e-8	5.730e+1, 1.333e-8	5.730e+1, 3.432e-8
5.740e+1, 1.394e-8	5.740e+1, 1.809e-8	5.740e+1, 1.942e-8	5.740e+1, 1.088e-8	5.740e+1, 8.189e-9	5.740e+1, 2.193e-8		5.740e+1, 2.627e-8	5.740e+1, 1.809e-8	5.740e+1, 9.902e-9					5.740e+1, 2.166e-8	5.740e+1, 1.754e-8	5.740e+1, 1.149e-7	5.740e+1, 1.213e-8	5.740e+1, 1.348e-8	5.740e+1, 3.421e-8
5.750e+1, 1.388e-8	5.750e+1, 1.779e-8	5.750e+1, 1.934e-8	5.750e+1, 1.123e-8	5.750e+1, 7.859e-9	5.750e+1, 2.198e-8		5.750e+1, 2.653e-8	5.750e+1, 1.779e-8	5.750e+1, 9.767e-9					5.750e+1, 2.174e-8	5.750e+1, 1.763e-8	5.750e+1, 1.149e-7	5.750e+1, 1.196e-8	5.750e+1, 1.372e-8	5.750e+1, 3.395e-8
5.760e+1, 1.376e-8	5.760e+1, 1.813e-8	5.760e+1, 1.925e-8	5.760e+1, 1.101e-8	5.760e+1, 7.867e-9	5.760e+1, 2.161e-8		5.760e+1, 2.663e-8	5.760e+1, 1.813e-8	5.760e+1, 9.965e-9					5.760e+1, 2.186e-8	5.760e+1, 1.759e-8	5.760e+1, 1.148e-7	5.760e+1, 1.213e-8	5.760e+1, 1.333e-8	5.760e+1, 3.425e-8
5.770e+1, 1.395e-8	5.770e+1, 1.820e-8	5.770e+1, 1.919e-8	5.770e+1, 1.100e-8	5.770e+1, 7.883e-9	5.770e+1, 2.202e-8		5.770e+1, 2.644e-8	5.770e+1, 1.820e-8	5.770e+1, 9.901e-9					5.770e+1, 2.181e-8	5.770e+1, 1.757e-8	5.770e+1, 1.147e-7	5.770e+1, 1.222e-8	5.770e+1, 1.357e-8	5.770e+1, 3.398e-8
5.780e+1, 1.372e-8	5.780e+1, 1.793e-8	5.780e+1, 1.906e-8	5.780e+1, 1.130e-8	5.780e+1, 8.098e-9	5.780e+1, 2.185e-8		5.780e+1, 2.658e-8	5.780e+1, 1.793e-8	5.780e+1, 9.691e-9					5.780e+1, 2.170e-8	5.780e+1, 1.754e-8	5.780e+1, 1.147e-7	5.780e+1, 1.245e-8	5.780e+1, 1.341e-8	5.780e+1, 3.384e-8
5.790e+1, 1.377e-8	5.790e+1, 1.796e-8	5.790e+1, 1.861e-8	5.790e+1, 1.121e-8	5.790e+1, 8.237e-9	5.790e+1, 2.177e-8		5.790e+1, 2.657e-8	5.790e+1, 1.796e-8	5.790e+1, 9.949e-9					5.790e+1, 2.147e-8	5.790e+1, 1.752e-8	5.790e+1, 1.146e-7	5.790e+1, 1.220e-8	5.790e+1, 1.335e-8	5.790e+1, 3.391e-8
5.800e+1, 1.386e-8	5.800e+1, 1.802e-8	5.800e+1, 1.967e-8	5.800e+1, 1.077e-8	5.800e+1, 8.113e-9	5.800e+1, 2.197e-8		5.800e+1, 2.639e-8	5.800e+1, 1.802e-8	5.800e+1, 9.921e-9					5.800e+1, 2.152e-8	5.800e+1, 1.746e-8	5.800e+1, 1.146e-7	5.800e+1, 1.240e-8	5.800e+1, 1.363e-8	5.800e+1, 3.413e-8
5.810e+1, 1.379e-8	5.810e+1, 1.791e-8	5.810e+1, 1.907e-8	5.810e+1, 1.089e-8	5.810e+1, 7.856e-9	5.810e+1, 2.184e-8		5.810e+1, 2.642e-8	5.810e+1, 1.791e-8	5.810e+1, 9.769e-9					5.810e+1, 2.164e-8	5.810e+1, 1.747e-8	5.810e+1, 1.145e-7	5.810e+1, 1.205e-8	5.810e+1, 1.334e-8	5.810e+1, 3.378e-8
5.820e+1, 1.405e-8	5.820e+1, 1.753e-8	5.820e+1, 1.896e-8	5.820e+1, 1.045e-8	5.820e+1, 7.577e-9	5.820e+1, 2.208e-8		5.820e+1, 2.639e-8	5.820e+1, 1.753e-8	5.820e+1, 9.818e-9					5.820e+1, 2.180e-8	5.820e+1, 1.783e-8	5.820e+1, 1.145e-7	5.820e+1, 1.217e-8	5.820e+1, 1.340e-8	5.820e+1, 3.401e-8
5.830e+1, 1.395e-8	5.830e+1, 1.758e-8	5.830e+1, 1.940e-8	5.830e+1, 1.055e-8	5.830e+1, 7.985e-9	5.830e+1, 2.202e-8		5.830e+1, 2.614e-8	5.830e+1, 1.758e-8	5.830e+1, 9.797e-9					5.830e+1, 2.153e-8	5.830e+1, 1.761e-8	5.830e+1, 1.144e-7	5.830e+1, 1.268e-8	5.830e+1, 1.351e-8	5.830e+1, 3.365e-8
5.840e+1, 1.396e-8	5.840e+1, 1.782e-8	5.840e+1, 1.931e-8	5.840e+1, 1.111e-8	5.840e+1, 7.832e-9	5.840e+1, 2.190e-8		5.840e+1, 2.657e-8	5.840e+1, 1.782e-8	5.840e+1, 9.782e-9					5.840e+1, 2.154e-8	5.840e+1, 1.742e-8	5.840e+1, 1.144e-7	5.840e+1, 1.219e-8	5.840e+1, 1.333e-8	5.840e+1, 3.355e-8
5.850e+1, 1.387e-8	5.850e+1, 1.795e-8	5.850e+1, 1.913e-8	5.850e+1, 1.091e-8	5.850e+1, 7.872e-9	5.850e+1, 2.204e-8		5.850e+1, 2.642e-8	5.850e+1, 1.795e-8	5.850e+1, 9.919e-9					5.850e+1, 2.163e-8	5.850e+1, 1.740e-8	5.850e+1, 1.143e-7	5.850e+1, 1.242e-8	5.850e+1, 1.348e-8	5.850e+1, 3.380e-8
5.860e+1, 1.392e-8	5.860e+1, 1.770e-8	5.860e+1, 1.918e-8	5.860e+1, 1.088e-8	5.860e+1, 8.388e-9	5.860e+1, 2.203e-8		5.860e+1, 2.636e-8	5.860e+1, 1.770e-8	5.860e+1, 9.788e-9					5.860e+1, 2.129e-8	5.860e+1, 1.738e-8	5.860e+1, 1.143e-7	5.860e+1, 1.190e-8	5.860e+1, 1.325e-8	5.860e+1, 3.370e-8
5.870e+1, 1.389e-8	5.870e+1, 1.775e-8	5.870e+1, 1.873e-8	5.870e+1, 1.059e-8	5.870e+1, 7.842e-9	5.870e+1, 2.153e-8		5.870e+1, 2.654e-8	5.870e+1, 1.775e-8	5.870e+1, 9.862e-9					5.870e+1, 2.175e-8	5.870e+1, 1.735e-8	5.870e+1, 1.142e-7	5.870e+1, 1.230e-8	5.870e+1, 1.318e-8	5.870e+1, 3.380e-8
5.880e+1, 1.390e-8	5.880e+1, 1.800e-8	5.880e+1, 1.929e-8	5.880e+1, 1.091e-8	5.880e+1, 7.533e-9	5.880e+1, 2.170e-8		5.880e+1, 2.607e-8	5.880e+1, 1.800e-8	5.880e+1, 9.859e-9					5.880e+1, 2.146e-8	5.880e+1, 1.767e-8	5.880e+1, 1.142e-7	5.880e+1, 1.226e-8	5.880e+1, 1.338e-8	5.880e+1, 3.362e-8
5.890e+1, 1.381e-8	5.890e+1, 1.799e-8	5.890e+1, 1.929e-8	5.890e+1, 1.077e-8	5.890e+1, 8.349e-9	5.890e+1, 2.156e-8		5.890e+1, 2.620e-8	5.890e+1, 1.799e-8	5.890e+1, 9.664e-9					5.890e+1, 2.145e-8	5.890e+1, 1.758e-8	5.890e+1, 1.141e-7	5.890e+1, 1.214e-8	5.890e+1, 1.335e-8	5.890e+1, 3.397e-8
5.900e+1, 1.375e-8	5.900e+1, 1.791e-8	5.900e+1, 1.921e-8	5.900e+1, 1.081e-8	5.900e+1, 7.788e-9	5.900e+1, 2.184e-8		5.900e+1, 2.611e-8	5.900e+1, 1.791e-8	5.900e+1, 9.699e-9					5.900e+1, 2.142e-8	5.900e+1, 1.773e-8	5.900e+1, 1.140e-7	5.900e+1, 1.215e-8	5.900e+1, 1.343e-8	5.900e+1, 3.378e-8
5.910e+1, 1.370e-8	5.910e+1, 1.766e-8	5.910e+1, 1.914e-8	5.910e+1, 1.160e-8	5.910e+1, 7.888e-9	5.910e+1, 2.148e-8		5.910e+1, 2.612e-8	5.910e+1, 1.766e-8	5.910e+1, 9.755e-9					5.910e+1, 2.144e-8	5.910e+1, 1.761e-8	5.910e+1, 1.140e-7	5.910e+1, 1.213e-8	5.910e+1, 1.343e-8	5.910e+1, 3.361e-8
5.920e+1, 1.401e-8	5.920e+1, 1.766e-8	5.920e+1, 1.920e-8	5.920e+1, 1.123e-8	5.920e+1, 7.999e-9	5.920e+1, 2.139e-8		5.920e+1, 2.644e-8	5.920e+1, 1.766e-8	5.920e+1, 9.648e-9					5.920e+1, 2.133e-8	5.920e+1, 1.699e-8	5.920e+1, 1.139e-7	5.920e+1, 1.232e-8	5.920e+1, 1.352e-8	5.920e+1, 3.380e-8
5.930e+1, 1.363e-8	5.930e+1, 1.785e-8	5.930e+1, 1.903e-8	5.930e+1, 1.100e-8	5.930e+1, 7.815e-9	5.930e+1, 2.192e-8		5.930e+1, 2.620e-8	5.930e+1, 1.785e-8	5.930e+1, 9.653e-9					5.930e+1, 2.141e-8	5.930e+1, 1.746e-8	5.930e+1, 1.139e-7	5.930e+1, 1.230e-8	5.930e+1, 1.379e-8	5.930e+1, 3.396e-8
5.940e+1, 1.368e-8	5.940e+1, 1.785e-8	5.940e+1, 1.903e-8	5.940e+1, 1.067e-8	5.940e+1, 7.931e-9	5.940e+1, 2.167e-8		5.940e+1, 2.608e-8	5.940e+1, 1.785e-8	5.940e+1, 9.776e-9					5.940e+1, 2.126e-8	5.940e+1, 1.759e-8	5.940e+1, 1.138e-7	5.940e+1, 1.228e-8	5.940e+1, 1.320e-8	5.940e+1, 3.360e-8
5.950e+1, 1.374e-8	5.950e+1, 1.788e-8	5.950e+1, 1.918e-8	5.950e+1, 1.084e-8	5.950e+1, 7.699e-9	5.950e+1, 2.191e-8		5.950e+1, 2.591e-8	5.950e+1, 1.788e-8	5.950e+1, 9.613e-9					5.950e+1, 2.134e-8	5.950e+1, 1.712e-8	5.950e+1, 1.138e-7	5.950e+1, 1.202e-8	5.950e+1, 1.364e-8	5.950e+1, 3.386e-8
5.960e+1, 1.388e-8	5.960e+1, 1.736e-8	5.960e+1, 1.900e-8	5.960e+1, 1.105e-8	5.960e+1, 8.095e-9	5.960e+1, 2.180e-8		5.960e+1, 2.617e-8	5.960e+1, 1.736e-8	5.960e+1, 9.798e-9					5.960e+1, 2.126e-8	5.960e+1, 1.719e-8	5.960e+1, 1.138e-7	5.960e+1, 1.198e-8	5.960e+1, 1.361e-8	5.960e+1, 3.379e-8
5.970e+1, 1.382e-8	5.970e+1, 1.772e-8	5.970e+1, 1.892e-8	5.970e+1, 1.067e-8	5.970e+1, 7.513e-9	5.970e+1, 2.173e-8		5.970e+1, 2.640e-8	5.970e+1, 1.772e-8	5.970e+1, 9.904e-9					5.970e+1, 2.125e-8	5.970e+1, 1.743e-8	5.970e+1, 1.137e-7	5.970e+1, 1.254e-8	5.970e+1, 1.308e-8	5.970e+1, 3.342e-8
5.980e+1, 1.382e-8	5.980e+1, 1.793e-8	5.980e+1, 1.906e-8	5.980e+1, 1.096e-8	5.980e+1, 7.863e-9	5.980e+1, 2.147e-8		5.980e+1, 2.633e-8	5.980e+1, 1.793e-8	5.980e+1, 9.687e-9					5.980e+1, 2.143e-8	5.980e+1, 1.746e-8	5.980e+1, 1.137e-7	5.980e+1, 1.264e-8	5.980e+1, 1.340e-8	5.980e+1, 3.390e-8
5.990e+1, 1.372e-8	5.990e+1, 1.808e-8	5.990e+1, 1.903e-8	5.990e+1, 1.071e-8	5.990e+1, 8.041e-9	5.990e+1, 2.143e-8		5.990e+1, 2.612e-8	5.990e+1, 1.808e-8	5.990e+1, 9.887e-9					5.990e+1, 2.133e-8	5.990e+1, 1.760e-8	5.990e+1, 1.136e-7	5.990e+1, 1.225e-8	5.990e+1, 1.333e-8	5.990e+1, 3.363e-8
6.000e+1, 1.372e-8	6.000e+1, 1.786e-8	6.000e+1, 1.895e-8	6.000e+1, 1.065e-8	6.000e+1, 7.804e-9	6.000e+1, 2.166e-8		6.000e+1, 2.629e-8	6.000e+1, 1.786e-8	6.000e+1, 9.702e-9					6.000e+1, 2.131e-8	6.000e+1, 1.737e-8	6.000e+1, 1.136e-7	6.000e+1, 1.210e-8	6.000e+1, 1.351e-8	6.000e+1, 3.363e-8
6.010e+1, 1.373e-8	6.010e+1, 1.754e-8	6.010e+1, 1.920e-8	6.010e+1, 1.076e-8	6.010e+1, 7.869e-9	6.010e+1, 2.154e-8		6.010e+1, 2.633e-8	6.010e+1, 1.754e-8	6.010e+1, 9.598e-9					6.010e+1, 2.135e-8	6.010e+1, 1.728e-8	6.010e+1, 1.135e-7	6.010e+1, 1.214e-8	6.010e+1, 1.347e-8	6.010e+1, 3.371e-8
6.020e+1, 1.365e-8	6.020e+1, 1.764e-8	6.020e+1, 1.914e-8	6.020e+1, 1.092e-8	6.020e+1, 7.967e-9	6.020e+1, 2.132e-8		6.020e+1, 2.620e-8	6.020e+1, 1.764e-8	6.020e+1, 9.905e-9					6.020e+1, 2.129e-8	6.020e+1, 1.737e-8	6.020e+1, 1.135e-7	6.020e+1, 1.226e-8	6.020e+1, 1.334e-8	6.020e+1, 3.344e-8
6.030e+1, 1.388e-8	6.030e+1, 1.769e-8	6.030e+1, 1.912e-8	6.030e+1, 1.075e-8	6.030e+1, 7.826e-9	6.030e+1, 2.154e-8		6.030e+1, 2.589e-8	6.030e+1, 1.769e-8	6.030e+1, 9.824e-9					6.030e+1, 2.107e-8	6.030e+1, 1.745e-8	6.030e+1, 1.134e-7	6.030e+1, 1.215e-8	6.030e+1, 1.329e-8	6.030e+1, 3.380e-8
6.040e+1, 1.375e-8	6.040e+1, 1.760e-8	6.040e+1, 1.898e-8	6.040e+1, 1.066e-8	6.040e+1, 8.005e-9	6.040e+1, 2.157e-8		6.040e+1, 2.603e-8	6.040e+1, 1.760e-8	6.040e+1, 9.620e-9					6.040e+1, 2.117e-8	6.040e+1, 1.741e-8	6.040e+1, 1.134e-7	6.040e+1, 1.195e-8	6.040e+1, 1.318e-8	6.040e+1, 3.382e-8
6.050e+1, 1.374e-8	6.050e+1, 1.744e-8	6.050e+1, 1.894e-8	6.050e+1, 1.071e-8	6.050e+1, 8.043e-9	6.050e+1, 2.112e-8		6.050e+1, 2.597e-8	6.050e+1, 1.744e-8	6.050e+1, 9.518e-9					6.050e+1, 2.119e-8	6.050e+1, 1.761e-8	6.050e+1, 1.133e-7	6.050e+1, 1.259e-8	6.050e+1, 1.348e-8	6.050e+1, 3.368e-8
6.060e+1, 1.393e-8	6.060e+1, 1.745e-8	6.060e+1, 1.903e-8	6.060e+1, 1.030e-8	6.060e+1, 8.343e-9	6.060e+1, 2.144e-8		6.060e+1, 2.607e-8	6.060e+1, 1.745e-8	6.060e+1, 9.748e-9					6.060e+1, 2.112e-8	6.060e+1, 1.724e-8	6.060e+1, 1.133e-7	6.060e+1, 1.211e-8	6.060e+1, 1.332e-8	6.060e+1, 3.336e-8
6.070e+1, 1.361e-8	6.070e+1, 1.778e-8	6.070e+1, 1.888e-8	6.070e+1, 1.073e-8	6.070e+1, 8.049e-9	6.070e+1, 2.162e-8		6.070e+1, 2.607e-8	6.070e+1, 1.778e-8	6.070e+1, 9.740e-9					6.070e+1, 2.107e-8	6.070e+1, 1.721e-8	6.070e+1, 1.132e-7	6.070e+1, 1.200e-8	6.070e+1, 1.339e-8	6.070e+1, 3.301e-8
6.080e+1, 1.382e-8	6.080e+1, 1.747e-8	6.080e+1, 1.860e-8	6.080e+1, 1.086e-8	6.080e+1, 8.035e-9	6.080e+1, 2.109e-8		6.080e+1, 2.631e-8	6.080e+1, 1.747e-8	6.080e+1, 9.899e-9					6.080e+1, 2.104e-8	6.080e+1, 1.719e-8	6.080e+1, 1.132e-7	6.080e+1, 1.232e-8	6.080e+1, 1.319e-8	6.080e+1, 3.376e-8
6.090e+1, 1.388e-8	6.090e+1, 1.735e-8	6.090e+1, 1.894e-8	6.090e+1, 1.077e-8	6.090e+1, 7.549e-9	6.090e+1, 2.138e-8		6.090e+1, 2.613e-8	6.090e+1, 1.735e-8	6.090e+1, 9.711e-9					6.090e+1, 2.121e-8	6.090e+1, 1.720e-8	6.090e+1, 1.131e-7	6.090e+1, 1.241e-8	6.090e+1, 1.340e-8	6.090e+1, 3.350e-8
6.100e+1, 1.355e-8	6.100e+1, 1.728e-8	6.100e+1, 1.913e-8	6.100e+1, 1.050e-8	6.100e+1, 8.130e-9	6.100e+1, 2.145e-8		6.100e+1, 2.607e-8	6.100e+1, 1.728e-8	6.100e+1, 9.895e-9					6.100e+1, 2.099e-8	6.100e+1, 1.736e-8	6.100e+1, 1.131e-7	6.100e+1, 1.194e-8	6.100e+1, 1.315e-8	6.100e+1, 3.292e-8
6.110e+1, 1.362e-8	6.110e+1, 1.776e-8	6.110e+1, 1.887e-8	6.110e+1, 1.088e-8	6.110e+1, 8.146e-9	6.110e+1, 2.113e-8		6.110e+1, 2.618e-8	6.110e+1, 1.776e-8	6.110e+1, 9.605e-9					6.110e+1, 2.095e-8	6.110e+1, 1.727e-8	6.110e+1, 1.131e-7	6.110e+1, 1.241e-8	6.110e+1, 1.373e-8	6.110e+1, 3.356e-8
6.120e+1, 1.368e-8	6.120e+1, 1.745e-8	6.120e+1, 1.923e-8	6.120e+1, 1.114e-8	6.120e+1, 7.621e-9	6.120e+1, 2.136e-8		6.120e+1, 2.601e-8	6.120e+1, 1.745e-8	6.120e+1, 9.542e-9					6.120e+1, 2.087e-8	6.120e+1, 1.744e-8	6.120e+1, 1.130e-7	6.120e+1, 1.181e-8	6.120e+1, 1.341e-8	6.120e+1, 3.305e-8
6.130e+1, 1.399e-8	6.130e+1, 1.767e-8	6.130e+1, 1.878e-8	6.130e+1, 1.016e-8	6.130e+1, 8.050e-9	6.130e+1, 2.088e-8		6.130e+1, 2.628e-8	6.130e+1, 1.767e-8	6.130e+1, 9.603e-9					6.130e+1, 2.109e-8	6.130e+1, 1.736e-8	6.130e+1, 1.130e-7	6.130e+1, 1.237e-8	6.130e+1, 1.323e-8	6.130e+1, 3.352e-8
6.140e+1, 1.376e-8	6.140e+1, 1.744e-8	6.140e+1, 1.879e-8	6.140e+1, 1.088e-8	6.140e+1, 7.800e-9	6.140e+1, 2.152e-8		6.140e+1, 2.604e-8	6.140e+1, 1.744e-8	6.140e+1, 9.591e-9					6.140e+1, 2.111e-8	6.140e+1, 1.734e-8	6.140e+1, 1.130e-7	6.140e+1, 1.207e-8	6.140e+1, 1.370e-8	6.140e+1, 3.352e-8
6.150e+1, 1.382e-8	6.150e+1, 1.724e-8	6.150e+1, 1.904e-8	6.150e+1, 1.132e-8	6.150e+1, 7.914e-9	6.150e+1, 2.134e-8		6.150e+1, 2.623e-8	6.150e+1, 1.724e-8	6.150e+1, 9.778e-9					6.150e+1, 2.094e-8	6.150e+1, 1.714e-8	6.150e+1, 1.129e-7	6.150e+1, 1.204e-8	6.150e+1, 1.326e-8	6.150e+1, 3.334e-8
6.160e+1, 1.365e-8	6.160e+1, 1.739e-8	6.160e+1, 1.861e-8	6.160e+1, 1.059e-8	6.160e+1, 7.973e-9	6.160e+1, 2.143e-8		6.160e+1, 2.601e-8	6.160e+1, 1.739e-8	6.160e+1, 9.722e-9					6.160e+1, 2.085e-8	6.160e+1, 1.728e-8	6.160e+1, 1.129e-7	6.160e+1, 1.231e-8	6.160e+1, 1.329e-8	6.160e+1, 3.291e-8
6.170e+1, 1.379e-8	6.170e+1, 1.761e-8	6.170e+1, 1.917e-8	6.170e+1, 1.084e-8	6.170e+1, 7.747e-9	6.170e+1, 2.164e-8		6.170e+1, 2.617e-8	6.170e+1, 1.761e-8	6.170e+1, 9.819e-9					6.170e+1, 2.097e-8	6.170e+1, 1.727e-8	6.170e+1, 1.128e-7	6.170e+1, 1.230e-8	6.170e+1, 1.324e-8	6.170e+1, 3.336e-8
6.180e+1, 1.359e-8	6.180e+1, 1.756e-8	6.180e+1, 1.905e-8	6.180e+1, 1.059e-8	6.180e+1, 7.814e-9	6.180e+1, 2.117e-8		6.180e+1, 2.589e-8	6.180e+1, 1.756e-8	6.180e+1, 9.627e-9					6.180e+1, 2.078e-8	6.180e+1, 1.709e-8	6.180e+1, 1.128e-7	6.180e+1, 1.240e-8	6.180e+1, 1.344e-8	6.180e+1, 3.359e-8
6.190e+1, 1.362e-8	6.190e+1, 1.803e-8	6.190e+1, 1.885e-8	6.190e+1, 1.075e-8	6.190e+1, 7.745e-9	6.190e+1, 2.150e-8		6.190e+1, 2.626e-8	6.190e+1, 1.803e-8	6.190e+1, 9.507e-9					6.190e+1, 2.090e-8	6.190e+1, 1.720e-8	6.190e+1, 1.127e-7	6.190e+1, 1.191e-8	6.190e+1, 1.325e-8	6.190e+1, 3.341e-8
6.200e+1, 1.372e-8	6.200e+1, 1.739e-8	6.200e+1, 1.905e-8	6.200e+1, 1.067e-8	6.200e+1, 8.153e-9	6.200e+1, 2.100e-8		6.200e+1, 2.623e-8	6.200e+1, 1.739e-8	6.200e+1, 9.626e-9					6.200e+1, 2.097e-8	6.200e+1, 1.723e-8	6.200e+1, 1.127e-7	6.200e+1, 1.217e-8	6.200e+1, 1.325e-8	6.200e+1, 3.315e-8
6.210e+1, 1.362e-8	6.210e+1, 1.729e-8	6.210e+1, 1.887e-8	6.210e+1, 1.033e-8	6.210e+1, 7.985e-9	6.210e+1, 2.119e-8		6.210e+1, 2.596e-8	6.210e+1, 1.729e-8	6.210e+1, 9.859e-9					6.210e+1, 2.081e-8	6.210e+1, 1.721e-8	6.210e+1, 1.127e-7	6.210e+1, 1.217e-8	6.210e+1, 1.300e-8	6.210e+1, 3.323e-8
6.220e+1, 1.365e-8	6.220e+1, 1.757e-8	6.220e+1, 1.896e-8	6.220e+1, 1.042e-8	6.220e+1, 7.848e-9	6.220e+1, 2.123e-8		6.220e+1, 2.596e-8	6.220e+1, 1.757e-8	6.220e+1, 9.511e-9					6.220e+1, 2.088e-8	6.220e+1, 1.738e-8	6.220e+1, 1.126e-7	6.220e+1, 1.219e-8	6.220e+1, 1.344e-8	6.220e+1, 3.351e-8
6.230e+1, 1.371e-8	6.230e+1, 1.761e-8	6.230e+1, 1.916e-8	6.230e+1, 1.033e-8	6.230e+1, 7.889e-9	6.230e+1, 2.129e-8		6.230e+1, 2.617e-8	6.230e+1, 1.761e-8	6.230e+1, 9.642e-9					6.230e+1, 2.069e-8	6.230e+1, 1.722e-8	6.230e+1, 1.126e-7	6.230e+1, 1.218e-8	6.230e+1, 1.313e-8	6.230e+1, 3.327e-8
6.240e+1, 1.361e-8	6.240e+1, 1.747e-8	6.240e+1, 1.877e-8	6.240e+1, 1.047e-8	6.240e+1, 7.986e-9	6.240e+1, 2.097e-8		6.240e+1, 2.593e-8	6.240e+1, 1.747e-8	6.240e+1, 9.591e-9					6.240e+1, 2.070e-8	6.240e+1, 1.738e-8	6.240e+1, 1.125e-7	6.240e+1, 1.207e-8	6.240e+1, 1.338e-8	6.240e+1, 3.312e-8
6.250e+1, 1.367e-8	6.250e+1, 1.735e-8	6.250e+1, 1.894e-8	6.250e+1, 1.068e-8	6.250e+1, 7.942e-9	6.250e+1, 2.103e-8		6.250e+1, 2.604e-8	6.250e+1, 1.735e-8	6.250e+1, 9.558e-9					6.250e+1, 2.055e-8	6.250e+1, 1.728e-8	6.250e+1, 1.125e-7	6.250e+1, 1.200e-8	6.250e+1, 1.336e-8	6.250e+1, 3.333e-8
6.260e+1, 1.361e-8	6.260e+1, 1.726e-8	6.260e+1, 1.843e-8	6.260e+1, 1.082e-8	6.260e+1, 7.396e-9	6.260e+1, 2.101e-8		6.260e+1, 2.604e-8	6.260e+1, 1.726e-8	6.260e+1, 9.545e-9					6.260e+1, 2.066e-8	6.260e+1, 1.736e-8	6.260e+1, 1.125e-7	6.260e+1, 1.192e-8	6.260e+1, 1.336e-8	6.260e+1, 3.273e-8
6.270e+1, 1.395e-8	6.270e+1, 1.722e-8	6.270e+1, 1.907e-8	6.270e+1, 1.042e-8	6.270e+1, 7.643e-9	6.270e+1, 2.122e-8		6.270e+1, 2.587e-8	6.270e+1, 1.722e-8	6.270e+1, 9.411e-9					6.270e+1, 2.079e-8	6.270e+1, 1.725e-8	6.270e+1, 1.124e-7	6.270e+1, 1.222e-8	6.270e+1, 1.341e-8	6.270e+1, 3.296e-8
6.280e+1, 1.363e-8	6.280e+1, 1.748e-8	6.280e+1, 1.915e-8	6.280e+1, 1.070e-8	6.280e+1, 7.761e-9	6.280e+1, 2.127e-8		6.280e+1, 2.617e-8	6.280e+1, 1.748e-8	6.280e+1, 9.464e-9					6.280e+1, 2.062e-8	6.280e+1, 1.736e-8	6.280e+1, 1.124e-7	6.280e+1, 1.216e-8	6.280e+1, 1.322e-8	6.280e+1, 3.340e-8
6.290e+1, 1.347e-8	6.290e+1, 1.739e-8	6.290e+1, 1.893e-8	6.290e+1, 1.101e-8	6.290e+1, 7.910e-9	6.290e+1, 2.127e-8		6.290e+1, 2.592e-8	6.290e+1, 1.739e-8	6.290e+1, 9.656e-9					6.290e+1, 2.062e-8	6.290e+1, 1.715e-8	6.290e+1, 1.123e-7	6.290e+1, 1.190e-8	6.290e+1, 1.305e-8	6.290e+1, 3.301e-8
6.300e+1, 1.362e-8	6.300e+1, 1.737e-8	6.300e+1, 1.873e-8	6.300e+1, 1.084e-8	6.300e+1, 7.544e-9	6.300e+1, 2.094e-8		6.300e+1, 2.605e-8	6.300e+1, 1.737e-8	6.300e+1, 9.595e-9					6.300e+1, 2.068e-8	6.300e+1, 1.716e-8	6.300e+1, 1.123e-7	6.300e+1, 1.218e-8	6.300e+1, 1.360e-8	6.300e+1, 3.368e-8
6.310e+1, 1.373e-8	6.310e+1, 1.756e-8	6.310e+1, 1.881e-8	6.310e+1, 1.063e-8	6.310e+1, 8.061e-9	6.310e+1, 2.126e-8		6.310e+1, 2.582e-8	6.310e+1, 1.756e-8	6.310e+1, 9.592e-9					6.310e+1, 2.068e-8	6.310e+1, 1.725e-8	6.310e+1, 1.123e-7	6.310e+1, 1.215e-8	6.310e+1, 1.333e-8	6.310e+1, 3.284e-8
6.320e+1, 1.365e-8	6.320e+1, 1.728e-8	6.320e+1, 1.880e-8	6.320e+1, 1.044e-8	6.320e+1, 7.953e-9	6.320e+1, 2.118e-8		6.320e+1, 2.604e-8	6.320e+1, 1.728e-8	6.320e+1, 9.741e-9					6.320e+1, 2.035e-8	6.320e+1, 1.728e-8	6.320e+1, 1.122e-7	6.320e+1, 1.190e-8	6.320e+1, 1.323e-8	6.320e+1, 3.325e-8
6.330e+1, 1.372e-8	6.330e+1, 1.732e-8	6.330e+1, 1.874e-8	6.330e+1, 1.059e-8	6.330e+1, 7.699e-9	6.330e+1, 2.086e-8		6.330e+1, 2.607e-8	6.330e+1, 1.732e-8	6.330e+1, 9.678e-9					6.330e+1, 2.054e-8	6.330e+1, 1.717e-8	6.330e+1, 1.122e-7	6.330e+1, 1.234e-8	6.330e+1, 1.343e-8	6.330e+1, 3.317e-8
6.340e+1, 1.362e-8	6.340e+1, 1.756e-8	6.340e+1, 1.887e-8	6.340e+1, 1.067e-8	6.340e+1, 7.998e-9	6.340e+1, 2.086e-8		6.340e+1, 2.562e-8	6.340e+1, 1.756e-8	6.340e+1, 9.594e-9					6.340e+1, 2.056e-8	6.340e+1, 1.713e-8	6.340e+1, 1.121e-7	6.340e+1, 1.217e-8	6.340e+1, 1.324e-8	6.340e+1, 3.260e-8
6.350e+1, 1.360e-8	6.350e+1, 1.718e-8	6.350e+1, 1.916e-8	6.350e+1, 1.049e-8	6.350e+1, 7.603e-9	6.350e+1, 2.129e-8		6.350e+1, 2.590e-8	6.350e+1, 1.718e-8	6.350e+1, 9.405e-9					6.350e+1, 2.050e-8	6.350e+1, 1.728e-8	6.350e+1, 1.121e-7	6.350e+1, 1.220e-8	6.350e+1, 1.338e-8	6.350e+1, 3.262e-8
6.360e+1, 1.363e-8	6.360e+1, 1.720e-8	6.360e+1, 1.896e-8	6.360e+1, 1.119e-8	6.360e+1, 7.944e-9	6.360e+1, 2.117e-8		6.360e+1, 2.610e-8	6.360e+1, 1.720e-8	6.360e+1, 9.614e-9					6.360e+1, 2.063e-8	6.360e+1, 1.705e-8	6.360e+1, 1.121e-7	6.360e+1, 1.196e-8	6.360e+1, 1.326e-8	6.360e+1, 3.312e-8
6.370e+1, 1.355e-8	6.370e+1, 1.730e-8	6.370e+1, 1.877e-8	6.370e+1, 1.076e-8	6.370e+1, 7.966e-9	6.370e+1, 2.080e-8		6.370e+1, 2.580e-8	6.370e+1, 1.730e-8	6.370e+1, 9.455e-9					6.370e+1, 2.049e-8	6.370e+1, 1.720e-8	6.370e+1, 1.120e-7	6.370e+1, 1.209e-8	6.370e+1, 1.299e-8	6.370e+1, 3.296e-8
6.380e+1, 1.372e-8	6.380e+1, 1.720e-8	6.380e+1, 1.872e-8	6.380e+1, 1.011e-8	6.380e+1, 7.996e-9	6.380e+1, 2.096e-8		6.380e+1, 2.614e-8	6.380e+1, 1.720e-8	6.380e+1, 9.528e-9					6.380e+1, 2.053e-8	6.380e+1, 1.679e-8	6.380e+1, 1.120e-7	6.380e+1, 1.175e-8	6.380e+1, 1.332e-8	6.380e+1, 3.333e-8
6.390e+1, 1.362e-8	6.390e+1, 1.717e-8	6.390e+1, 1.833e-8	6.390e+1, 1.044e-8	6.390e+1, 7.966e-9	6.390e+1, 2.110e-8		6.390e+1, 2.575e-8	6.390e+1, 1.717e-8	6.390e+1, 9.733e-9					6.390e+1, 2.036e-8	6.390e+1, 1.732e-8	6.390e+1, 1.119e-7	6.390e+1, 1.186e-8	6.390e+1, 1.354e-8	6.390e+1, 3.316e-8
6.400e+1, 1.355e-8	6.400e+1, 1.739e-8	6.400e+1, 1.878e-8	6.400e+1, 1.068e-8	6.400e+1, 7.899e-9	6.400e+1, 2.112e-8		6.400e+1, 2.593e-8	6.400e+1, 1.739e-8	6.400e+1, 9.540e-9					6.400e+1, 2.041e-8	6.400e+1, 1.714e-8	6.400e+1, 1.119e-7	6.400e+1, 1.176e-8	6.400e+1, 1.320e-8	6.400e+1, 3.279e-8
6.410e+1, 1.358e-8	6.410e+1, 1.736e-8	6.410e+1, 1.888e-8	6.410e+1, 1.082e-8	6.410e+1, 7.992e-9	6.410e+1, 2.080e-8		6.410e+1, 2.611e-8	6.410e+1, 1.736e-8	6.410e+1, 9.613e-9					6.410e+1, 2.036e-8	6.410e+1, 1.750e-8	6.410e+1, 1.119e-7	6.410e+1, 1.204e-8	6.410e+1, 1.345e-8	6.410e+1, 3.297e-8
6.420e+1, 1.353e-8	6.420e+1, 1.729e-8	6.420e+1, 1.892e-8	6.420e+1, 1.053e-8	6.420e+1, 8.107e-9	6.420e+1, 2.105e-8		6.420e+1, 2.606e-8	6.420e+1, 1.729e-8	6.420e+1, 9.515e-9					6.420e+1, 2.027e-8	6.420e+1, 1.701e-8	6.420e+1, 1.118e-7	6.420e+1, 1.200e-8	6.420e+1, 1.314e-8	6.420e+1, 3.295e-8
6.430e+1, 1.351e-8	6.430e+1, 1.744e-8	6.430e+1, 1.876e-8	6.430e+1, 1.066e-8	6.430e+1, 7.751e-9	6.430e+1, 2.099e-8		6.430e+1, 2.617e-8	6.430e+1, 1.744e-8	6.430e+1, 9.672e-9					6.430e+1, 2.046e-8	6.430e+1, 1.691e-8	6.430e+1, 1.118e-7	6.430e+1, 1.213e-8	6.430e+1, 1.345e-8	6.430e+1, 3.297e-8
6.440e+1, 1.340e-8	6.440e+1, 1.765e-8	6.440e+1, 1.863e-8	6.440e+1, 1.030e-8	6.440e+1, 7.957e-9	6.440e+1, 2.104e-8		6.440e+1, 2.590e-8	6.440e+1, 1.765e-8	6.440e+1, 9.613e-9					6.440e+1, 2.065e-8	6.440e+1, 1.735e-8	6.440e+1, 1.118e-7	6.440e+1, 1.221e-8	6.440e+1, 1.324e-8	6.440e+1, 3.287e-8
6.450e+1, 1.362e-8	6.450e+1, 1.745e-8	6.450e+1, 1.908e-8	6.450e+1, 1.072e-8	6.450e+1, 7.719e-9	6.450e+1, 2.123e-8		6.450e+1, 2.569e-8	6.450e+1, 1.745e-8	6.450e+1, 9.557e-9					6.450e+1, 2.036e-8	6.450e+1, 1.721e-8	6.450e+1, 1.117e-7	6.450e+1, 1.213e-8	6.450e+1, 1.307e-8	6.450e+1, 3.302e-8
6.460e+1, 1.359e-8	6.460e+1, 1.727e-8	6.460e+1, 1.862e-8	6.460e+1, 1.060e-8	6.460e+1, 7.609e-9	6.460e+1, 2.111e-8		6.460e+1, 2.600e-8	6.460e+1, 1.727e-8	6.460e+1, 9.597e-9					6.460e+1, 2.021e-8	6.460e+1, 1.729e-8	6.460e+1, 1.117e-7	6.460e+1, 1.162e-8	6.460e+1, 1.307e-8	6.460e+1, 3.259e-8
6.470e+1, 1.354e-8	6.470e+1, 1.758e-8	6.470e+1, 1.869e-8	6.470e+1, 1.083e-8	6.470e+1, 7.729e-9	6.470e+1, 2.124e-8		6.470e+1, 2.580e-8	6.470e+1, 1.758e-8	6.470e+1, 9.430e-9					6.470e+1, 2.044e-8	6.470e+1, 1.700e-8	6.470e+1, 1.116e-7	6.470e+1, 1.214e-8	6.470e+1, 1.340e-8	6.470e+1, 3.298e-8
6.480e+1, 1.353e-8	6.480e+1, 1.732e-8	6.480e+1, 1.875e-8	6.480e+1, 1.054e-8	6.480e+1, 7.777e-9	6.480e+1, 2.111e-8		6.480e+1, 2.533e-8	6.480e+1, 1.732e-8	6.480e+1, 9.444e-9					6.480e+1, 2.040e-8	6.480e+1, 1.727e-8	6.480e+1, 1.116e-7	6.480e+1, 1.215e-8	6.480e+1, 1.309e-8	6.480e+1, 3.301e-8
6.490e+1, 1.358e-8	6.490e+1, 1.746e-8	6.490e+1, 1.889e-8	6.490e+1, 1.084e-8	6.490e+1, 8.071e-9	6.490e+1, 2.114e-8		6.490e+1, 2.584e-8	6.490e+1, 1.746e-8	6.490e+1, 9.619e-9					6.490e+1, 2.027e-8	6.490e+1, 1.711e-8	6.490e+1, 1.116e-7	6.490e+1, 1.194e-8	6.490e+1, 1.316e-8	6.490e+1, 3.297e-8
6.500e+1, 1.337e-8	6.500e+1, 1.727e-8	6.500e+1, 1.863e-8	6.500e+1, 1.100e-8	6.500e+1, 7.863e-9	6.500e+1, 2.078e-8		6.500e+1, 2.598e-8	6.500e+1, 1.727e-8	6.500e+1, 9.457e-9					6.500e+1, 2.047e-8	6.500e+1, 1.682e-8	6.500e+1, 1.115e-7	6.500e+1, 1.191e-8	6.500e+1, 1.324e-8	6.500e+1, 3.292e-8
6.510e+1, 1.359e-8	6.510e+1, 1.735e-8	6.510e+1, 1.844e-8	6.510e+1, 1.057e-8	6.510e+1, 8.005e-9	6.510e+1, 2.106e-8		6.510e+1, 2.572e-8	6.510e+1, 1.735e-8	6.510e+1, 9.378e-9					6.510e+1, 2.021e-8	6.510e+1, 1.714e-8	6.510e+1, 1.115e-7	6.510e+1, 1.233e-8	6.510e+1, 1.320e-8	6.510e+1, 3.290e-8
6.520e+1, 1.353e-8	6.520e+1, 1.766e-8	6.520e+1, 1.900e-8	6.520e+1, 1.066e-8	6.520e+1, 8.035e-9	6.520e+1, 2.097e-8		6.520e+1, 2.586e-8	6.520e+1, 1.766e-8	6.520e+1, 9.522e-9					6.520e+1, 2.007e-8	6.520e+1, 1.712e-8	6.520e+1, 1.114e-7	6.520e+1, 1.197e-8	6.520e+1, 1.309e-8	6.520e+1, 3.298e-8
6.530e+1, 1.362e-8	6.530e+1, 1.738e-8	6.530e+1, 1.895e-8	6.530e+1, 1.066e-8	6.530e+1, 7.584e-9	6.530e+1, 2.074e-8		6.530e+1, 2.606e-8	6.530e+1, 1.738e-8	6.530e+1, 9.663e-9					6.530e+1, 2.024e-8	6.530e+1, 1.707e-8	6.530e+1, 1.114e-7	6.530e+1, 1.197e-8	6.530e+1, 1.355e-8	6.530e+1, 3.250e-8
6.540e+1, 1.349e-8	6.540e+1, 1.722e-8	6.540e+1, 1.892e-8	6.540e+1, 1.067e-8	6.540e+1, 8.123e-9	6.540e+1, 2.102e-8		6.540e+1, 2.607e-8	6.540e+1, 1.722e-8	6.540e+1, 9.402e-9					6.540e+1, 2.042e-8	6.540e+1, 1.708e-8	6.540e+1, 1.114e-7	6.540e+1, 1.205e-8	6.540e+1, 1.323e-8	6.540e+1, 3.281e-8
6.550e+1, 1.364e-8	6.550e+1, 1.725e-8	6.550e+1, 1.879e-8	6.550e+1, 1.082e-8	6.550e+1, 7.657e-9	6.550e+1, 2.078e-8		6.550e+1, 2.572e-8	6.550e+1, 1.725e-8	6.550e+1, 9.620e-9					6.550e+1, 2.024e-8	6.550e+1, 1.710e-8	6.550e+1, 1.113e-7	6.550e+1, 1.195e-8	6.550e+1, 1.336e-8	6.550e+1, 3.244e-8
6.560e+1, 1.358e-8	6.560e+1, 1.708e-8	6.560e+1, 1.827e-8	6.560e+1, 1.102e-8	6.560e+1, 7.979e-9	6.560e+1, 2.109e-8		6.560e+1, 2.572e-8	6.560e+1, 1.708e-8	6.560e+1, 9.496e-9					6.560e+1, 2.017e-8	6.560e+1, 1.726e-8	6.560e+1, 1.113e-7	6.560e+1, 1.203e-8	6.560e+1, 1.318e-8	6.560e+1, 3.241e-8
6.570e+1, 1.357e-8	6.570e+1, 1.748e-8	6.570e+1, 1.859e-8	6.570e+1, 1.031e-8	6.570e+1, 7.956e-9	6.570e+1, 2.087e-8		6.570e+1, 2.558e-8	6.570e+1, 1.748e-8	6.570e+1, 9.537e-9					6.570e+1, 2.008e-8	6.570e+1, 1.700e-8	6.570e+1, 1.113e-7	6.570e+1, 1.219e-8	6.570e+1, 1.316e-8	6.570e+1, 3.287e-8
6.580e+1, 1.356e-8	6.580e+1, 1.763e-8	6.580e+1, 1.851e-8	6.580e+1, 1.066e-8	6.580e+1, 7.890e-9	6.580e+1, 2.105e-8		6.580e+1, 2.556e-8	6.580e+1, 1.763e-8	6.580e+1, 9.569e-9					6.580e+1, 2.019e-8	6.580e+1, 1.742e-8	6.580e+1, 1.112e-7	6.580e+1, 1.179e-8	6.580e+1, 1.315e-8	6.580e+1, 3.319e-8
6.590e+1, 1.379e-8	6.590e+1, 1.768e-8	6.590e+1, 1.878e-8	6.590e+1, 1.027e-8	6.590e+1, 7.774e-9	6.590e+1, 2.076e-8		6.590e+1, 2.556e-8	6.590e+1, 1.768e-8	6.590e+1, 9.376e-9					6.590e+1, 2.007e-8	6.590e+1, 1.712e-8	6.590e+1, 1.112e-7	6.590e+1, 1.197e-8	6.590e+1, 1.331e-8	6.590e+1, 3.273e-8
6.600e+1, 1.345e-8	6.600e+1, 1.752e-8	6.600e+1, 1.868e-8	6.600e+1, 1.064e-8	6.600e+1, 8.017e-9	6.600e+1, 2.102e-8		6.600e+1, 2.591e-8	6.600e+1, 1.752e-8	6.600e+1, 9.380e-9					6.600e+1, 2.053e-8	6.600e+1, 1.697e-8	6.600e+1, 1.111e-7	6.600e+1, 1.226e-8	6.600e+1, 1.324e-8	6.600e+1, 3.244e-8
6.610e+1, 1.335e-8	6.610e+1, 1.738e-8	6.610e+1, 1.858e-8	6.610e+1, 1.083e-8	6.610e+1, 7.854e-9	6.610e+1, 2.112e-8		6.610e+1, 2.557e-8	6.610e+1, 1.738e-8	6.610e+1, 9.376e-9					6.610e+1, 2.013e-8	6.610e+1, 1.698e-8	6.610e+1, 1.111e-7	6.610e+1, 1.202e-8	6.610e+1, 1.330e-8	6.610e+1, 3.303e-8
6.620e+1, 1.343e-8	6.620e+1, 1.708e-8	6.620e+1, 1.872e-8	6.620e+1, 1.050e-8	6.620e+1, 7.915e-9	6.620e+1, 2.070e-8		6.620e+1, 2.550e-8	6.620e+1, 1.708e-8	6.620e+1, 9.469e-9					6.620e+1, 2.006e-8	6.620e+1, 1.719e-8	6.620e+1, 1.110e-7	6.620e+1, 1.215e-8	6.620e+1, 1.330e-8	6.620e+1, 3.266e-8
6.630e+1, 1.345e-8	6.630e+1, 1.745e-8	6.630e+1, 1.885e-8	6.630e+1, 1.052e-8	6.630e+1, 7.664e-9	6.630e+1, 2.045e-8		6.630e+1, 2.582e-8	6.630e+1, 1.745e-8	6.630e+1, 9.460e-9					6.630e+1, 2.005e-8	6.630e+1, 1.729e-8	6.630e+1, 1.110e-7	6.630e+1, 1.204e-8	6.630e+1, 1.305e-8	6.630e+1, 3.274e-8
6.640e+1, 1.345e-8	6.640e+1, 1.730e-8	6.640e+1, 1.843e-8	6.640e+1, 1.057e-8	6.640e+1, 7.730e-9	6.640e+1, 2.092e-8		6.640e+1, 2.569e-8	6.640e+1, 1.730e-8	6.640e+1, 9.471e-9					6.640e+1, 2.018e-8	6.640e+1, 1.688e-8	6.640e+1, 1.110e-7	6.640e+1, 1.202e-8	6.640e+1, 1.336e-8	6.640e+1, 3.264e-8
6.650e+1, 1.346e-8	6.650e+1, 1.702e-8	6.650e+1, 1.864e-8	6.650e+1, 1.100e-8	6.650e+1, 7.639e-9	6.650e+1, 2.119e-8		6.650e+1, 2.558e-8	6.650e+1, 1.702e-8	6.650e+1, 9.462e-9					6.650e+1, 2.007e-8	6.650e+1, 1.672e-8	6.650e+1, 1.109e-7	6.650e+1, 1.214e-8	6.650e+1, 1.320e-8	6.650e+1, 3.250e-8
6.660e+1, 1.335e-8	6.660e+1, 1.732e-8	6.660e+1, 1.847e-8	6.660e+1, 1.104e-8	6.660e+1, 7.589e-9	6.660e+1, 2.036e-8		6.660e+1, 2.559e-8	6.660e+1, 1.732e-8	6.660e+1, 9.574e-9					6.660e+1, 1.995e-8	6.660e+1, 1.695e-8	6.660e+1, 1.109e-7	6.660e+1, 1.194e-8	6.660e+1, 1.342e-8	6.660e+1, 3.240e-8
6.670e+1, 1.365e-8	6.670e+1, 1.756e-8	6.670e+1, 1.844e-8	6.670e+1, 1.060e-8	6.670e+1, 8.000e-9	6.670e+1, 2.085e-8		6.670e+1, 2.542e-8	6.670e+1, 1.756e-8	6.670e+1, 9.735e-9					6.670e+1, 2.013e-8	6.670e+1, 1.667e-8	6.670e+1, 1.109e-7	6.670e+1, 1.193e-8	6.670e+1, 1.320e-8	6.670e+1, 3.272e-8
6.680e+1, 1.355e-8	6.680e+1, 1.690e-8	6.680e+1, 1.860e-8	6.680e+1, 1.051e-8	6.680e+1, 7.530e-9	6.680e+1, 2.071e-8		6.680e+1, 2.579e-8	6.680e+1, 1.690e-8	6.680e+1, 9.375e-9					6.680e+1, 2.018e-8	6.680e+1, 1.701e-8	6.680e+1, 1.108e-7	6.680e+1, 1.205e-8	6.680e+1, 1.329e-8	6.680e+1, 3.225e-8
6.690e+1, 1.357e-8	6.690e+1, 1.729e-8	6.690e+1, 1.872e-8	6.690e+1, 1.060e-8	6.690e+1, 7.864e-9	6.690e+1, 2.105e-8		6.690e+1, 2.535e-8	6.690e+1, 1.729e-8	6.690e+1, 9.383e-9					6.690e+1, 2.004e-8	6.690e+1, 1.714e-8	6.690e+1, 1.108e-7	6.690e+1, 1.177e-8	6.690e+1, 1.315e-8	6.690e+1, 3.260e-8
6.700e+1, 1.344e-8	6.700e+1, 1.707e-8	6.700e+1, 1.856e-8	6.700e+1, 1.085e-8	6.700e+1, 7.938e-9	6.700e+1, 2.100e-8		6.700e+1, 2.544e-8	6.700e+1, 1.707e-8	6.700e+1, 9.410e-9					6.700e+1, 2.012e-8	6.700e+1, 1.695e-8	6.700e+1, 1.108e-7	6.700e+1, 1.218e-8	6.700e+1, 1.297e-8	6.700e+1, 3.258e-8
6.710e+1, 1.362e-8	6.710e+1, 1.721e-8	6.710e+1, 1.858e-8	6.710e+1, 1.057e-8	6.710e+1, 7.760e-9	6.710e+1, 2.068e-8		6.710e+1, 2.558e-8	6.710e+1, 1.721e-8	6.710e+1, 9.430e-9					6.710e+1, 1.995e-8	6.710e+1, 1.684e-8	6.710e+1, 1.107e-7	6.710e+1, 1.172e-8	6.710e+1, 1.325e-8	6.710e+1, 3.262e-8
6.720e+1, 1.340e-8	6.720e+1, 1.729e-8	6.720e+1, 1.871e-8	6.720e+1, 1.047e-8	6.720e+1, 7.782e-9	6.720e+1, 2.056e-8		6.720e+1, 2.581e-8	6.720e+1, 1.729e-8	6.720e+1, 9.500e-9					6.720e+1, 1.991e-8	6.720e+1, 1.686e-8	6.720e+1, 1.107e-7	6.720e+1, 1.199e-8	6.720e+1, 1.323e-8	6.720e+1, 3.210e-8
6.730e+1, 1.339e-8	6.730e+1, 1.734e-8	6.730e+1, 1.858e-8	6.730e+1, 1.102e-8	6.730e+1, 7.790e-9	6.730e+1, 2.074e-8		6.730e+1, 2.569e-8	6.730e+1, 1.734e-8	6.730e+1, 9.383e-9					6.730e+1, 2.001e-8	6.730e+1, 1.682e-8	6.730e+1, 1.106e-7	6.730e+1, 1.205e-8	6.730e+1, 1.318e-8	6.730e+1, 3.245e-8
6.740e+1, 1.366e-8	6.740e+1, 1.745e-8	6.740e+1, 1.858e-8	6.740e+1, 1.062e-8	6.740e+1, 7.948e-9	6.740e+1, 2.063e-8		6.740e+1, 2.534e-8	6.740e+1, 1.745e-8	6.740e+1, 9.372e-9					6.740e+1, 1.967e-8	6.740e+1, 1.715e-8	6.740e+1, 1.106e-7	6.740e+1, 1.179e-8	6.740e+1, 1.353e-8	6.740e+1, 3.224e-8
6.750e+1, 1.321e-8	6.750e+1, 1.708e-8	6.750e+1, 1.866e-8	6.750e+1, 1.093e-8	6.750e+1, 8.155e-9	6.750e+1, 2.066e-8		6.750e+1, 2.563e-8	6.750e+1, 1.708e-8	6.750e+1, 9.427e-9					6.750e+1, 1.991e-8	6.750e+1, 1.682e-8	6.750e+1, 1.106e-7	6.750e+1, 1.204e-8	6.750e+1, 1.329e-8	6.750e+1, 3.260e-8
6.760e+1, 1.339e-8	6.760e+1, 1.718e-8	6.760e+1, 1.854e-8	6.760e+1, 1.057e-8	6.760e+1, 7.856e-9	6.760e+1, 2.078e-8		6.760e+1, 2.484e-8	6.760e+1, 1.718e-8	6.760e+1, 9.492e-9					6.760e+1, 1.993e-8	6.760e+1, 1.707e-8	6.760e+1, 1.105e-7	6.760e+1, 1.207e-8	6.760e+1, 1.330e-8	6.760e+1, 3.243e-8
6.770e+1, 1.331e-8	6.770e+1, 1.724e-8	6.770e+1, 1.860e-8	6.770e+1, 1.038e-8	6.770e+1, 7.532e-9	6.770e+1, 2.078e-8		6.770e+1, 2.536e-8	6.770e+1, 1.724e-8	6.770e+1, 9.540e-9					6.770e+1, 1.982e-8	6.770e+1, 1.687e-8	6.770e+1, 1.105e-7	6.770e+1, 1.203e-8	6.770e+1, 1.335e-8	6.770e+1, 3.229e-8
6.780e+1, 1.342e-8	6.780e+1, 1.729e-8	6.780e+1, 1.866e-8	6.780e+1, 1.077e-8	6.780e+1, 7.716e-9	6.780e+1, 2.062e-8		6.780e+1, 2.547e-8	6.780e+1, 1.729e-8	6.780e+1, 9.359e-9					6.780e+1, 1.984e-8	6.780e+1, 1.644e-8	6.780e+1, 1.105e-7	6.780e+1, 1.194e-8	6.780e+1, 1.323e-8	6.780e+1, 3.209e-8
6.790e+1, 1.349e-8	6.790e+1, 1.739e-8	6.790e+1, 1.848e-8	6.790e+1, 1.023e-8	6.790e+1, 7.498e-9	6.790e+1, 2.045e-8		6.790e+1, 2.557e-8	6.790e+1, 1.739e-8	6.790e+1, 9.441e-9					6.790e+1, 1.980e-8	6.790e+1, 1.717e-8	6.790e+1, 1.105e-7	6.790e+1, 1.194e-8	6.790e+1, 1.323e-8	6.790e+1, 3.208e-8
6.800e+1, 1.347e-8	6.800e+1, 1.702e-8	6.800e+1, 1.862e-8	6.800e+1, 1.071e-8	6.800e+1, 7.872e-9	6.800e+1, 2.060e-8		6.800e+1, 2.524e-8	6.800e+1, 1.702e-8	6.800e+1, 9.426e-9					6.800e+1, 2.007e-8	6.800e+1, 1.677e-8	6.800e+1, 1.104e-7	6.800e+1, 1.213e-8	6.800e+1, 1.322e-8	6.800e+1, 3.226e-8
6.810e+1, 1.322e-8	6.810e+1, 1.724e-8	6.810e+1, 1.835e-8	6.810e+1, 1.050e-8	6.810e+1, 7.715e-9	6.810e+1, 2.089e-8		6.810e+1, 2.563e-8	6.810e+1, 1.724e-8	6.810e+1, 9.432e-9					6.810e+1, 1.977e-8	6.810e+1, 1.682e-8	6.810e+1, 1.104e-7	6.810e+1, 1.188e-8	6.810e+1, 1.342e-8	6.810e+1, 3.232e-8
6.820e+1, 1.322e-8	6.820e+1, 1.700e-8	6.820e+1, 1.860e-8	6.820e+1, 1.065e-8	6.820e+1, 7.561e-9	6.820e+1, 2.060e-8		6.820e+1, 2.546e-8	6.820e+1, 1.700e-8	6.820e+1, 9.400e-9					6.820e+1, 1.991e-8	6.820e+1, 1.682e-8	6.820e+1, 1.103e-7	6.820e+1, 1.173e-8	6.820e+1, 1.316e-8	6.820e+1, 3.228e-8
6.830e+1, 1.316e-8	6.830e+1, 1.733e-8	6.830e+1, 1.849e-8	6.830e+1, 1.094e-8	6.830e+1, 7.806e-9	6.830e+1, 2.074e-8		6.830e+1, 2.530e-8	6.830e+1, 1.733e-8	6.830e+1, 9.367e-9					6.830e+1, 1.949e-8	6.830e+1, 1.682e-8	6.830e+1, 1.103e-7	6.830e+1, 1.177e-8	6.830e+1, 1.314e-8	6.830e+1, 3.262e-8
6.840e+1, 1.347e-8	6.840e+1, 1.739e-8	6.840e+1, 1.855e-8	6.840e+1, 1.077e-8	6.840e+1, 7.741e-9	6.840e+1, 2.039e-8		6.840e+1, 2.525e-8	6.840e+1, 1.739e-8	6.840e+1, 9.488e-9					6.840e+1, 2.001e-8	6.840e+1, 1.692e-8	6.840e+1, 1.103e-7	6.840e+1, 1.176e-8	6.840e+1, 1.316e-8	6.840e+1, 3.224e-8
6.850e+1, 1.333e-8	6.850e+1, 1.725e-8	6.850e+1, 1.871e-8	6.850e+1, 1.082e-8	6.850e+1, 7.730e-9	6.850e+1, 2.067e-8		6.850e+1, 2.527e-8	6.850e+1, 1.725e-8	6.850e+1, 9.337e-9					6.850e+1, 2.000e-8	6.850e+1, 1.663e-8	6.850e+1, 1.103e-7	6.850e+1, 1.195e-8	6.850e+1, 1.328e-8	6.850e+1, 3.230e-8
6.860e+1, 1.339e-8	6.860e+1, 1.739e-8	6.860e+1, 1.848e-8	6.860e+1, 1.034e-8	6.860e+1, 7.797e-9	6.860e+1, 2.051e-8		6.860e+1, 2.532e-8	6.860e+1, 1.739e-8	6.860e+1, 9.550e-9					6.860e+1, 1.978e-8	6.860e+1, 1.707e-8	6.860e+1, 1.102e-7	6.860e+1, 1.198e-8	6.860e+1, 1.298e-8	6.860e+1, 3.202e-8
6.870e+1, 1.331e-8	6.870e+1, 1.715e-8	6.870e+1, 1.866e-8	6.870e+1, 1.057e-8	6.870e+1, 7.681e-9	6.870e+1, 2.064e-8		6.870e+1, 2.533e-8	6.870e+1, 1.715e-8	6.870e+1, 9.681e-9					6.870e+1, 1.989e-8	6.870e+1, 1.699e-8	6.870e+1, 1.102e-7	6.870e+1, 1.187e-8	6.870e+1, 1.305e-8	6.870e+1, 3.190e-8
6.880e+1, 1.340e-8	6.880e+1, 1.727e-8	6.880e+1, 1.837e-8	6.880e+1, 1.088e-8	6.880e+1, 7.938e-9	6.880e+1, 2.046e-8		6.880e+1, 2.535e-8	6.880e+1, 1.727e-8	6.880e+1, 9.375e-9					6.880e+1, 1.981e-8	6.880e+1, 1.698e-8	6.880e+1, 1.101e-7	6.880e+1, 1.165e-8	6.880e+1, 1.311e-8	6.880e+1, 3.224e-8
6.890e+1, 1.310e-8	6.890e+1, 1.726e-8	6.890e+1, 1.848e-8	6.890e+1, 1.080e-8	6.890e+1, 8.000e-9	6.890e+1, 2.047e-8		6.890e+1, 2.514e-8	6.890e+1, 1.726e-8	6.890e+1, 9.562e-9					6.890e+1, 1.981e-8	6.890e+1, 1.654e-8	6.890e+1, 1.101e-7	6.890e+1, 1.162e-8	6.890e+1, 1.321e-8	6.890e+1, 3.207e-8
6.900e+1, 1.335e-8	6.900e+1, 1.711e-8	6.900e+1, 1.818e-8	6.900e+1, 1.060e-8	6.900e+1, 7.760e-9	6.900e+1, 2.062e-8		6.900e+1, 2.545e-8	6.900e+1, 1.711e-8	6.900e+1, 9.356e-9					6.900e+1, 1.950e-8	6.900e+1, 1.679e-8	6.900e+1, 1.101e-7	6.900e+1, 1.173e-8	6.900e+1, 1.316e-8	6.900e+1, 3.197e-8
6.910e+1, 1.357e-8	6.910e+1, 1.707e-8	6.910e+1, 1.857e-8	6.910e+1, 1.062e-8	6.910e+1, 7.551e-9	6.910e+1, 2.029e-8		6.910e+1, 2.521e-8	6.910e+1, 1.707e-8	6.910e+1, 9.172e-9					6.910e+1, 1.964e-8	6.910e+1, 1.661e-8	6.910e+1, 1.100e-7	6.910e+1, 1.182e-8	6.910e+1, 1.297e-8	6.910e+1, 3.236e-8
6.920e+1, 1.327e-8	6.920e+1, 1.742e-8	6.920e+1, 1.849e-8	6.920e+1, 1.039e-8	6.920e+1, 7.938e-9	6.920e+1, 2.081e-8		6.920e+1, 2.530e-8	6.920e+1, 1.742e-8	6.920e+1, 9.324e-9					6.920e+1, 1.998e-8	6.920e+1, 1.686e-8	6.920e+1, 1.100e-7	6.920e+1, 1.187e-8	6.920e+1, 1.315e-8	6.920e+1, 3.220e-8
6.930e+1, 1.321e-8	6.930e+1, 1.739e-8	6.930e+1, 1.876e-8	6.930e+1, 1.037e-8	6.930e+1, 7.682e-9	6.930e+1, 2.056e-8		6.930e+1, 2.525e-8	6.930e+1, 1.739e-8	6.930e+1, 9.473e-9					6.930e+1, 1.979e-8	6.930e+1, 1.667e-8	6.930e+1, 1.100e-7	6.930e+1, 1.183e-8	6.930e+1, 1.297e-8	6.930e+1, 3.187e-8
6.940e+1, 1.329e-8	6.940e+1, 1.697e-8	6.940e+1, 1.825e-8	6.940e+1, 1.040e-8	6.940e+1, 7.874e-9	6.940e+1, 2.021e-8		6.940e+1, 2.543e-8	6.940e+1, 1.697e-8	6.940e+1, 9.710e-9					6.940e+1, 1.982e-8	6.940e+1, 1.672e-8	6.940e+1, 1.099e-7	6.940e+1, 1.181e-8	6.940e+1, 1.325e-8	6.940e+1, 3.221e-8
6.950e+1, 1.329e-8	6.950e+1, 1.739e-8	6.950e+1, 1.826e-8	6.950e+1, 1.074e-8	6.950e+1, 8.035e-9	6.950e+1, 2.044e-8		6.950e+1, 2.504e-8	6.950e+1, 1.739e-8	6.950e+1, 9.555e-9					6.950e+1, 1.955e-8	6.950e+1, 1.683e-8	6.950e+1, 1.099e-7	6.950e+1, 1.224e-8	6.950e+1, 1.357e-8	6.950e+1, 3.187e-8
6.960e+1, 1.318e-8	6.960e+1, 1.701e-8	6.960e+1, 1.856e-8	6.960e+1, 1.041e-8	6.960e+1, 7.760e-9	6.960e+1, 2.081e-8		6.960e+1, 2.504e-8	6.960e+1, 1.701e-8	6.960e+1, 9.283e-9					6.960e+1, 1.953e-8	6.960e+1, 1.653e-8	6.960e+1, 1.099e-7	6.960e+1, 1.170e-8	6.960e+1, 1.326e-8	6.960e+1, 3.190e-8
6.970e+1, 1.324e-8	6.970e+1, 1.701e-8	6.970e+1, 1.861e-8	6.970e+1, 1.086e-8	6.970e+1, 7.775e-9	6.970e+1, 2.061e-8		6.970e+1, 2.490e-8	6.970e+1, 1.701e-8	6.970e+1, 9.415e-9					6.970e+1, 1.972e-8	6.970e+1, 1.645e-8	6.970e+1, 1.098e-7	6.970e+1, 1.173e-8	6.970e+1, 1.322e-8	6.970e+1, 3.203e-8
6.980e+1, 1.318e-8	6.980e+1, 1.704e-8	6.980e+1, 1.843e-8	6.980e+1, 1.064e-8	6.980e+1, 7.866e-9	6.980e+1, 2.034e-8		6.980e+1, 2.548e-8	6.980e+1, 1.704e-8	6.980e+1, 9.566e-9					6.980e+1, 1.991e-8	6.980e+1, 1.646e-8	6.980e+1, 1.098e-7	6.980e+1, 1.192e-8	6.980e+1, 1.312e-8	6.980e+1, 3.166e-8
6.990e+1, 1.340e-8	6.990e+1, 1.756e-8	6.990e+1, 1.823e-8	6.990e+1, 1.031e-8	6.990e+1, 7.733e-9	6.990e+1, 2.070e-8		6.990e+1, 2.523e-8	6.990e+1, 1.756e-8	6.990e+1, 9.340e-9					6.990e+1, 1.977e-8	6.990e+1, 1.694e-8	6.990e+1, 1.098e-7	6.990e+1, 1.173e-8	6.990e+1, 1.339e-8	6.990e+1, 3.227e-8
7.000e+1, 1.316e-8	7.000e+1, 1.685e-8	7.000e+1, 1.834e-8	7.000e+1, 1.058e-8	7.000e+1, 7.616e-9	7.000e+1, 2.021e-8		7.000e+1, 2.508e-8	7.000e+1, 1.685e-8	7.000e+1, 9.435e-9					7.000e+1, 1.983e-8	7.000e+1, 1.661e-8	7.000e+1, 1.098e-7	7.000e+1, 1.185e-8	7.000e+1, 1.308e-8	7.000e+1, 3.220e-8
7.010e+1, 1.330e-8	7.010e+1, 1.693e-8	7.010e+1, 1.878e-8	7.010e+1, 1.036e-8	7.010e+1, 7.785e-9	7.010e+1, 2.025e-8		7.010e+1, 2.513e-8	7.010e+1, 1.693e-8	7.010e+1, 9.042e-9					7.010e+1, 1.960e-8	7.010e+1, 1.672e-8	7.010e+1, 1.097e-7	7.010e+1, 1.177e-8	7.010e+1, 1.334e-8	7.010e+1, 3.155e-8
7.020e+1, 1.315e-8	7.020e+1, 1.737e-8	7.020e+1, 1.830e-8	7.020e+1, 1.049e-8	7.020e+1, 7.646e-9	7.020e+1, 2.027e-8		7.020e+1, 2.511e-8	7.020e+1, 1.737e-8	7.020e+1, 9.425e-9					7.020e+1, 1.967e-8	7.020e+1, 1.671e-8	7.020e+1, 1.097e-7	7.020e+1, 1.174e-8	7.020e+1, 1.331e-8	7.020e+1, 3.177e-8
7.030e+1, 1.315e-8	7.030e+1, 1.689e-8	7.030e+1, 1.841e-8	7.030e+1, 1.087e-8	7.030e+1, 7.545e-9	7.030e+1, 2.078e-8		7.030e+1, 2.499e-8	7.030e+1, 1.689e-8	7.030e+1, 9.411e-9					7.030e+1, 1.958e-8	7.030e+1, 1.650e-8	7.030e+1, 1.097e-7	7.030e+1, 1.161e-8	7.030e+1, 1.304e-8	7.030e+1, 3.190e-8
7.040e+1, 1.331e-8	7.040e+1, 1.702e-8	7.040e+1, 1.872e-8	7.040e+1, 1.034e-8	7.040e+1, 8.087e-9	7.040e+1, 2.024e-8		7.040e+1, 2.502e-8	7.040e+1, 1.702e-8	7.040e+1, 9.507e-9					7.040e+1, 1.958e-8	7.040e+1, 1.647e-8	7.040e+1, 1.096e-7	7.040e+1, 1.151e-8	7.040e+1, 1.329e-8	7.040e+1, 3.190e-8
7.050e+1, 1.312e-8	7.050e+1, 1.697e-8	7.050e+1, 1.853e-8	7.050e+1, 1.050e-8	7.050e+1, 7.753e-9	7.050e+1, 2.069e-8		7.050e+1, 2.495e-8	7.050e+1, 1.697e-8	7.050e+1, 9.424e-9					7.050e+1, 1.971e-8	7.050e+1, 1.651e-8	7.050e+1, 1.096e-7	7.050e+1, 1.141e-8	7.050e+1, 1.307e-8	7.050e+1, 3.180e-8
7.060e+1, 1.314e-8	7.060e+1, 1.731e-8	7.060e+1, 1.861e-8	7.060e+1, 1.062e-8	7.060e+1, 7.259e-9	7.060e+1, 2.021e-8		7.060e+1, 2.510e-8	7.060e+1, 1.731e-8	7.060e+1, 9.405e-9					7.060e+1, 1.940e-8	7.060e+1, 1.662e-8	7.060e+1, 1.096e-7	7.060e+1, 1.154e-8	7.060e+1, 1.302e-8	7.060e+1, 3.158e-8
7.070e+1, 1.342e-8	7.070e+1, 1.703e-8	7.070e+1, 1.867e-8	7.070e+1, 1.076e-8	7.070e+1, 7.939e-9	7.070e+1, 2.054e-8		7.070e+1, 2.500e-8	7.070e+1, 1.703e-8	7.070e+1, 9.077e-9					7.070e+1, 1.959e-8	7.070e+1, 1.649e-8	7.070e+1, 1.096e-7	7.070e+1, 1.168e-8	7.070e+1, 1.303e-8	7.070e+1, 3.185e-8
7.080e+1, 1.350e-8	7.080e+1, 1.694e-8	7.080e+1, 1.807e-8	7.080e+1, 1.016e-8	7.080e+1, 7.976e-9	7.080e+1, 2.048e-8		7.080e+1, 2.481e-8	7.080e+1, 1.694e-8	7.080e+1, 9.250e-9					7.080e+1, 1.953e-8	7.080e+1, 1.655e-8	7.080e+1, 1.095e-7	7.080e+1, 1.178e-8	7.080e+1, 1.306e-8	7.080e+1, 3.183e-8
7.090e+1, 1.327e-8	7.090e+1, 1.698e-8	7.090e+1, 1.816e-8	7.090e+1, 1.027e-8	7.090e+1, 7.563e-9	7.090e+1, 2.028e-8		7.090e+1, 2.510e-8	7.090e+1, 1.698e-8	7.090e+1, 9.323e-9					7.090e+1, 1.972e-8	7.090e+1, 1.676e-8	7.090e+1, 1.095e-7	7.090e+1, 1.165e-8	7.090e+1, 1.326e-8	7.090e+1, 3.145e-8
7.100e+1, 1.318e-8	7.100e+1, 1.707e-8	7.100e+1, 1.807e-8	7.100e+1, 1.030e-8	7.100e+1, 7.729e-9	7.100e+1, 2.008e-8		7.100e+1, 2.497e-8	7.100e+1, 1.707e-8	7.100e+1, 9.492e-9					7.100e+1, 1.963e-8	7.100e+1, 1.661e-8	7.100e+1, 1.095e-7	7.100e+1, 1.172e-8	7.100e+1, 1.320e-8	7.100e+1, 3.197e-8
7.110e+1, 1.331e-8	7.110e+1, 1.676e-8	7.110e+1, 1.842e-8	7.110e+1, 1.009e-8	7.110e+1, 7.598e-9	7.110e+1, 2.059e-8		7.110e+1, 2.490e-8	7.110e+1, 1.676e-8	7.110e+1, 9.399e-9					7.110e+1, 1.957e-8	7.110e+1, 1.674e-8	7.110e+1, 1.095e-7	7.110e+1, 1.181e-8	7.110e+1, 1.342e-8	7.110e+1, 3.213e-8
7.120e+1, 1.323e-8	7.120e+1, 1.692e-8	7.120e+1, 1.872e-8	7.120e+1, 1.026e-8	7.120e+1, 7.627e-9	7.120e+1, 2.022e-8		7.120e+1, 2.479e-8	7.120e+1, 1.692e-8	7.120e+1, 9.401e-9					7.120e+1, 1.943e-8	7.120e+1, 1.689e-8	7.120e+1, 1.094e-7	7.120e+1, 1.135e-8	7.120e+1, 1.308e-8	7.120e+1, 3.155e-8
7.130e+1, 1.299e-8	7.130e+1, 1.704e-8	7.130e+1, 1.867e-8	7.130e+1, 1.011e-8	7.130e+1, 7.829e-9	7.130e+1, 2.030e-8		7.130e+1, 2.486e-8	7.130e+1, 1.704e-8	7.130e+1, 9.289e-9					7.130e+1, 1.977e-8	7.130e+1, 1.679e-8	7.130e+1, 1.094e-7	7.130e+1, 1.190e-8	7.130e+1, 1.314e-8	7.130e+1, 3.180e-8
7.140e+1, 1.317e-8	7.140e+1, 1.696e-8	7.140e+1, 1.824e-8	7.140e+1, 1.024e-8	7.140e+1, 7.334e-9	7.140e+1, 2.042e-8		7.140e+1, 2.472e-8	7.140e+1, 1.696e-8	7.140e+1, 9.432e-9					7.140e+1, 1.943e-8	7.140e+1, 1.654e-8	7.140e+1, 1.093e-7	7.140e+1, 1.157e-8	7.140e+1, 1.307e-8	7.140e+1, 3.180e-8
7.150e+1, 1.310e-8	7.150e+1, 1.681e-8	7.150e+1, 1.832e-8	7.150e+1, 1.058e-8	7.150e+1, 7.743e-9	7.150e+1, 2.023e-8		7.150e+1, 2.508e-8	7.150e+1, 1.681e-8	7.150e+1, 9.364e-9					7.150e+1, 1.953e-8	7.150e+1, 1.664e-8	7.150e+1, 1.093e-7	7.150e+1, 1.135e-8	7.150e+1, 1.357e-8	7.150e+1, 3.177e-8
7.160e+1, 1.310e-8	7.160e+1, 1.711e-8	7.160e+1, 1.845e-8	7.160e+1, 1.026e-8	7.160e+1, 7.396e-9	7.160e+1, 2.017e-8		7.160e+1, 2.478e-8	7.160e+1, 1.711e-8	7.160e+1, 9.215e-9					7.160e+1, 1.936e-8	7.160e+1, 1.661e-8	7.160e+1, 1.093e-7	7.160e+1, 1.185e-8	7.160e+1, 1.324e-8	7.160e+1, 3.208e-8
7.170e+1, 1.334e-8	7.170e+1, 1.716e-8	7.170e+1, 1.825e-8	7.170e+1, 1.058e-8	7.170e+1, 7.503e-9	7.170e+1, 2.021e-8		7.170e+1, 2.494e-8	7.170e+1, 1.716e-8	7.170e+1, 9.295e-9					7.170e+1, 1.947e-8	7.170e+1, 1.673e-8	7.170e+1, 1.093e-7	7.170e+1, 1.158e-8	7.170e+1, 1.326e-8	7.170e+1, 3.158e-8
7.180e+1, 1.297e-8	7.180e+1, 1.680e-8	7.180e+1, 1.839e-8	7.180e+1, 1.025e-8	7.180e+1, 7.999e-9	7.180e+1, 2.048e-8		7.180e+1, 2.465e-8	7.180e+1, 1.680e-8	7.180e+1, 9.330e-9					7.180e+1, 1.940e-8	7.180e+1, 1.673e-8	7.180e+1, 1.092e-7	7.180e+1, 1.134e-8	7.180e+1, 1.312e-8	7.180e+1, 3.171e-8
7.190e+1, 1.317e-8	7.190e+1, 1.695e-8	7.190e+1, 1.828e-8	7.190e+1, 1.047e-8	7.190e+1, 7.491e-9	7.190e+1, 2.017e-8		7.190e+1, 2.474e-8	7.190e+1, 1.695e-8	7.190e+1, 9.439e-9					7.190e+1, 1.930e-8	7.190e+1, 1.661e-8	7.190e+1, 1.092e-7	7.190e+1, 1.169e-8	7.190e+1, 1.305e-8	7.190e+1, 3.183e-8
7.200e+1, 1.333e-8	7.200e+1, 1.701e-8	7.200e+1, 1.819e-8	7.200e+1, 1.077e-8	7.200e+1, 7.308e-9	7.200e+1, 2.038e-8		7.200e+1, 2.507e-8	7.200e+1, 1.701e-8	7.200e+1, 9.324e-9					7.200e+1, 1.957e-8	7.200e+1, 1.679e-8	7.200e+1, 1.092e-7	7.200e+1, 1.175e-8	7.200e+1, 1.309e-8	7.200e+1, 3.144e-8
7.210e+1, 1.336e-8	7.210e+1, 1.697e-8	7.210e+1, 1.819e-8	7.210e+1, 1.068e-8	7.210e+1, 7.825e-9	7.210e+1, 2.018e-8		7.210e+1, 2.490e-8	7.210e+1, 1.697e-8	7.210e+1, 9.405e-9					7.210e+1, 1.934e-8	7.210e+1, 1.647e-8	7.210e+1, 1.091e-7	7.210e+1, 1.103e-8	7.210e+1, 1.306e-8	7.210e+1, 3.143e-8
7.220e+1, 1.303e-8	7.220e+1, 1.681e-8	7.220e+1, 1.819e-8	7.220e+1, 1.013e-8	7.220e+1, 7.705e-9	7.220e+1, 2.057e-8		7.220e+1, 2.505e-8	7.220e+1, 1.681e-8	7.220e+1, 9.414e-9					7.220e+1, 1.931e-8	7.220e+1, 1.669e-8	7.220e+1, 1.091e-7	7.220e+1, 1.126e-8	7.220e+1, 1.318e-8	7.220e+1, 3.161e-8
7.230e+1, 1.303e-8	7.230e+1, 1.692e-8	7.230e+1, 1.821e-8	7.230e+1, 1.085e-8	7.230e+1, 7.446e-9	7.230e+1, 1.988e-8		7.230e+1, 2.508e-8	7.230e+1, 1.692e-8	7.230e+1, 9.264e-9					7.230e+1, 1.962e-8	7.230e+1, 1.656e-8	7.230e+1, 1.091e-7	7.230e+1, 1.157e-8	7.230e+1, 1.317e-8	7.230e+1, 3.146e-8
7.240e+1, 1.294e-8	7.240e+1, 1.705e-8	7.240e+1, 1.824e-8	7.240e+1, 1.037e-8	7.240e+1, 7.597e-9	7.240e+1, 2.008e-8		7.240e+1, 2.500e-8	7.240e+1, 1.705e-8	7.240e+1, 9.381e-9					7.240e+1, 1.960e-8	7.240e+1, 1.642e-8	7.240e+1, 1.090e-7	7.240e+1, 1.133e-8	7.240e+1, 1.318e-8	7.240e+1, 3.159e-8
7.250e+1, 1.301e-8	7.250e+1, 1.680e-8	7.250e+1, 1.836e-8	7.250e+1, 1.027e-8	7.250e+1, 7.759e-9	7.250e+1, 1.998e-8		7.250e+1, 2.479e-8	7.250e+1, 1.680e-8	7.250e+1, 9.380e-9					7.250e+1, 1.944e-8	7.250e+1, 1.631e-8	7.250e+1, 1.090e-7	7.250e+1, 1.194e-8	7.250e+1, 1.319e-8	7.250e+1, 3.135e-8
7.260e+1, 1.308e-8	7.260e+1, 1.667e-8	7.260e+1, 1.802e-8	7.260e+1, 1.057e-8	7.260e+1, 7.505e-9	7.260e+1, 2.016e-8		7.260e+1, 2.460e-8	7.260e+1, 1.667e-8	7.260e+1, 9.409e-9					7.260e+1, 1.943e-8	7.260e+1, 1.656e-8	7.260e+1, 1.090e-7	7.260e+1, 1.136e-8	7.260e+1, 1.306e-8	7.260e+1, 3.128e-8
7.270e+1, 1.344e-8	7.270e+1, 1.702e-8	7.270e+1, 1.853e-8	7.270e+1, 1.045e-8	7.270e+1, 7.589e-9	7.270e+1, 2.031e-8		7.270e+1, 2.499e-8	7.270e+1, 1.702e-8	7.270e+1, 9.281e-9					7.270e+1, 1.913e-8	7.270e+1, 1.666e-8	7.270e+1, 1.090e-7	7.270e+1, 1.150e-8	7.270e+1, 1.303e-8	7.270e+1, 3.155e-8
7.280e+1, 1.311e-8	7.280e+1, 1.669e-8	7.280e+1, 1.858e-8	7.280e+1, 1.039e-8	7.280e+1, 7.176e-9	7.280e+1, 2.026e-8		7.280e+1, 2.485e-8	7.280e+1, 1.669e-8	7.280e+1, 9.359e-9					7.280e+1, 1.941e-8	7.280e+1, 1.668e-8	7.280e+1, 1.089e-7	7.280e+1, 1.160e-8	7.280e+1, 1.303e-8	7.280e+1, 3.145e-8
7.290e+1, 1.297e-8	7.290e+1, 1.683e-8	7.290e+1, 1.820e-8	7.290e+1, 1.045e-8	7.290e+1, 7.500e-9	7.290e+1, 2.018e-8		7.290e+1, 2.500e-8	7.290e+1, 1.683e-8	7.290e+1, 9.406e-9					7.290e+1, 1.916e-8	7.290e+1, 1.674e-8	7.290e+1, 1.089e-7	7.290e+1, 1.172e-8	7.290e+1, 1.315e-8	7.290e+1, 3.163e-8
7.300e+1, 1.321e-8	7.300e+1, 1.686e-8	7.300e+1, 1.821e-8	7.300e+1, 9.907e-9	7.300e+1, 7.481e-9	7.300e+1, 2.005e-8		7.300e+1, 2.463e-8	7.300e+1, 1.686e-8	7.300e+1, 9.307e-9					7.300e+1, 1.930e-8	7.300e+1, 1.645e-8	7.300e+1, 1.089e-7	7.300e+1, 1.154e-8	7.300e+1, 1.300e-8	7.300e+1, 3.117e-8
7.310e+1, 1.315e-8	7.310e+1, 1.668e-8	7.310e+1, 1.852e-8	7.310e+1, 1.020e-8	7.310e+1, 8.114e-9	7.310e+1, 1.999e-8		7.310e+1, 2.467e-8	7.310e+1, 1.668e-8	7.310e+1, 9.189e-9					7.310e+1, 1.906e-8	7.310e+1, 1.645e-8	7.310e+1, 1.088e-7	7.310e+1, 1.135e-8	7.310e+1, 1.311e-8	7.310e+1, 3.150e-8
7.320e+1, 1.284e-8	7.320e+1, 1.684e-8	7.320e+1, 1.807e-8	7.320e+1, 1.029e-8	7.320e+1, 7.824e-9	7.320e+1, 2.037e-8		7.320e+1, 2.496e-8	7.320e+1, 1.684e-8	7.320e+1, 9.092e-9					7.320e+1, 1.932e-8	7.320e+1, 1.643e-8	7.320e+1, 1.088e-7	7.320e+1, 1.156e-8	7.320e+1, 1.320e-8	7.320e+1, 3.137e-8
7.330e+1, 1.312e-8	7.330e+1, 1.681e-8	7.330e+1, 1.809e-8	7.330e+1, 1.035e-8	7.330e+1, 8.240e-9	7.330e+1, 2.019e-8		7.330e+1, 2.476e-8	7.330e+1, 1.681e-8	7.330e+1, 9.473e-9					7.330e+1, 1.943e-8	7.330e+1, 1.672e-8	7.330e+1, 1.088e-7	7.330e+1, 1.131e-8	7.330e+1, 1.296e-8	7.330e+1, 3.141e-8
7.340e+1, 1.320e-8	7.340e+1, 1.681e-8	7.340e+1, 1.823e-8	7.340e+1, 1.035e-8	7.340e+1, 7.779e-9	7.340e+1, 2.028e-8		7.340e+1, 2.456e-8	7.340e+1, 1.681e-8	7.340e+1, 9.378e-9					7.340e+1, 1.922e-8	7.340e+1, 1.628e-8	7.340e+1, 1.088e-7	7.340e+1, 1.121e-8	7.340e+1, 1.300e-8	7.340e+1, 3.122e-8
7.350e+1, 1.318e-8	7.350e+1, 1.640e-8	7.350e+1, 1.832e-8	7.350e+1, 1.037e-8	7.350e+1, 7.928e-9	7.350e+1, 2.028e-8		7.350e+1, 2.432e-8	7.350e+1, 1.640e-8	7.350e+1, 9.343e-9					7.350e+1, 1.906e-8	7.350e+1, 1.657e-8	7.350e+1, 1.087e-7	7.350e+1, 1.178e-8	7.350e+1, 1.323e-8	7.350e+1, 3.098e-8
7.360e+1, 1.317e-8	7.360e+1, 1.691e-8	7.360e+1, 1.808e-8	7.360e+1, 9.986e-9	7.360e+1, 7.651e-9	7.360e+1, 2.021e-8		7.360e+1, 2.460e-8	7.360e+1, 1.691e-8	7.360e+1, 9.282e-9					7.360e+1, 1.906e-8	7.360e+1, 1.661e-8	7.360e+1, 1.087e-7	7.360e+1, 1.132e-8	7.360e+1, 1.301e-8	7.360e+1, 3.114e-8
7.370e+1, 1.312e-8	7.370e+1, 1.699e-8	7.370e+1, 1.854e-8	7.370e+1, 1.019e-8	7.370e+1, 7.636e-9	7.370e+1, 2.008e-8		7.370e+1, 2.466e-8	7.370e+1, 1.699e-8	7.370e+1, 9.358e-9					7.370e+1, 1.914e-8	7.370e+1, 1.665e-8	7.370e+1, 1.086e-7	7.370e+1, 1.167e-8	7.370e+1, 1.306e-8	7.370e+1, 3.147e-8
7.380e+1, 1.309e-8	7.380e+1, 1.655e-8	7.380e+1, 1.824e-8	7.380e+1, 1.010e-8	7.380e+1, 7.813e-9	7.380e+1, 2.001e-8		7.380e+1, 2.482e-8	7.380e+1, 1.655e-8	7.380e+1, 9.258e-9					7.380e+1, 1.912e-8	7.380e+1, 1.651e-8	7.380e+1, 1.086e-7	7.380e+1, 1.155e-8	7.380e+1, 1.315e-8	7.380e+1, 3.101e-8
7.390e+1, 1.309e-8	7.390e+1, 1.652e-8	7.390e+1, 1.818e-8	7.390e+1, 1.009e-8	7.390e+1, 8.262e-9	7.390e+1, 1.980e-8		7.390e+1, 2.507e-8	7.390e+1, 1.652e-8	7.390e+1, 9.113e-9					7.390e+1, 1.943e-8	7.390e+1, 1.651e-8	7.390e+1, 1.086e-7	7.390e+1, 1.143e-8	7.390e+1, 1.305e-8	7.390e+1, 3.128e-8
7.400e+1, 1.289e-8	7.400e+1, 1.666e-8	7.400e+1, 1.816e-8	7.400e+1, 1.050e-8	7.400e+1, 7.779e-9	7.400e+1, 2.004e-8		7.400e+1, 2.474e-8	7.400e+1, 1.666e-8	7.400e+1, 9.220e-9					7.400e+1, 1.923e-8	7.400e+1, 1.628e-8	7.400e+1, 1.086e-7	7.400e+1, 1.157e-8	7.400e+1, 1.318e-8	7.400e+1, 3.185e-8
7.410e+1, 1.321e-8	7.410e+1, 1.654e-8	7.410e+1, 1.826e-8	7.410e+1, 1.055e-8	7.410e+1, 7.880e-9	7.410e+1, 1.979e-8		7.410e+1, 2.442e-8	7.410e+1, 1.654e-8	7.410e+1, 9.321e-9					7.410e+1, 1.913e-8	7.410e+1, 1.669e-8	7.410e+1, 1.085e-7	7.410e+1, 1.160e-8	7.410e+1, 1.314e-8	7.410e+1, 3.133e-8
7.420e+1, 1.314e-8	7.420e+1, 1.664e-8	7.420e+1, 1.807e-8	7.420e+1, 9.877e-9	7.420e+1, 7.505e-9	7.420e+1, 2.011e-8		7.420e+1, 2.473e-8	7.420e+1, 1.664e-8	7.420e+1, 9.230e-9					7.420e+1, 1.918e-8	7.420e+1, 1.655e-8	7.420e+1, 1.085e-7	7.420e+1, 1.172e-8	7.420e+1, 1.330e-8	7.420e+1, 3.094e-8
7.430e+1, 1.291e-8	7.430e+1, 1.656e-8	7.430e+1, 1.811e-8	7.430e+1, 1.032e-8	7.430e+1, 7.715e-9	7.430e+1, 1.989e-8		7.430e+1, 2.475e-8	7.430e+1, 1.656e-8	7.430e+1, 9.062e-9					7.430e+1, 1.907e-8	7.430e+1, 1.655e-8	7.430e+1, 1.084e-7	7.430e+1, 1.160e-8	7.430e+1, 1.302e-8	7.430e+1, 3.123e-8
7.440e+1, 1.302e-8	7.440e+1, 1.685e-8	7.440e+1, 1.836e-8	7.440e+1, 1.023e-8	7.440e+1, 7.761e-9	7.440e+1, 2.009e-8		7.440e+1, 2.476e-8	7.440e+1, 1.685e-8	7.440e+1, 9.224e-9					7.440e+1, 1.928e-8	7.440e+1, 1.648e-8	7.440e+1, 1.084e-7	7.440e+1, 1.141e-8	7.440e+1, 1.300e-8	7.440e+1, 3.113e-8
7.450e+1, 1.303e-8	7.450e+1, 1.702e-8	7.450e+1, 1.801e-8	7.450e+1, 1.040e-8	7.450e+1, 7.643e-9	7.450e+1, 2.002e-8		7.450e+1, 2.446e-8	7.450e+1, 1.702e-8	7.450e+1, 9.298e-9					7.450e+1, 1.903e-8	7.450e+1, 1.672e-8	7.450e+1, 1.084e-7	7.450e+1, 1.151e-8	7.450e+1, 1.313e-8	7.450e+1, 3.063e-8
7.460e+1, 1.308e-8	7.460e+1, 1.638e-8	7.460e+1, 1.798e-8	7.460e+1, 1.037e-8	7.460e+1, 7.239e-9	7.460e+1, 2.027e-8		7.460e+1, 2.475e-8	7.460e+1, 1.638e-8	7.460e+1, 9.269e-9					7.460e+1, 1.921e-8	7.460e+1, 1.665e-8	7.460e+1, 1.084e-7	7.460e+1, 1.150e-8	7.460e+1, 1.287e-8	7.460e+1, 3.092e-8
7.470e+1, 1.305e-8	7.470e+1, 1.692e-8	7.470e+1, 1.797e-8	7.470e+1, 1.032e-8	7.470e+1, 7.734e-9	7.470e+1, 1.992e-8		7.470e+1, 2.489e-8	7.470e+1, 1.692e-8	7.470e+1, 9.324e-9					7.470e+1, 1.903e-8	7.470e+1, 1.649e-8	7.470e+1, 1.083e-7	7.470e+1, 1.153e-8	7.470e+1, 1.292e-8	7.470e+1, 3.088e-8
7.480e+1, 1.300e-8	7.480e+1, 1.679e-8	7.480e+1, 1.817e-8	7.480e+1, 1.007e-8	7.480e+1, 7.449e-9	7.480e+1, 2.016e-8		7.480e+1, 2.473e-8	7.480e+1, 1.679e-8	7.480e+1, 9.159e-9					7.480e+1, 1.917e-8	7.480e+1, 1.622e-8	7.480e+1, 1.083e-7	7.480e+1, 1.141e-8	7.480e+1, 1.286e-8	7.480e+1, 3.105e-8
7.490e+1, 1.309e-8	7.490e+1, 1.677e-8	7.490e+1, 1.802e-8	7.490e+1, 1.029e-8	7.490e+1, 7.417e-9	7.490e+1, 1.970e-8		7.490e+1, 2.440e-8	7.490e+1, 1.677e-8	7.490e+1, 9.239e-9					7.490e+1, 1.907e-8	7.490e+1, 1.655e-8	7.490e+1, 1.082e-7	7.490e+1, 1.144e-8	7.490e+1, 1.289e-8	7.490e+1, 3.087e-8
7.500e+1, 1.333e-8	7.500e+1, 1.671e-8	7.500e+1, 1.807e-8	7.500e+1, 1.013e-8	7.500e+1, 7.757e-9	7.500e+1, 1.976e-8		7.500e+1, 2.455e-8	7.500e+1, 1.671e-8	7.500e+1, 9.262e-9					7.500e+1, 1.921e-8	7.500e+1, 1.657e-8	7.500e+1, 1.082e-7	7.500e+1, 1.148e-8	7.500e+1, 1.284e-8	7.500e+1, 3.132e-8
7.510e+1, 1.318e-8	7.510e+1, 1.673e-8	7.510e+1, 1.793e-8	7.510e+1, 9.887e-9	7.510e+1, 7.412e-9	7.510e+1, 1.976e-8		7.510e+1, 2.458e-8	7.510e+1, 1.673e-8	7.510e+1, 9.298e-9					7.510e+1, 1.897e-8	7.510e+1, 1.686e-8	7.510e+1, 1.082e-7	7.510e+1, 1.134e-8	7.510e+1, 1.303e-8	7.510e+1, 3.106e-8
7.520e+1, 1.312e-8	7.520e+1, 1.681e-8	7.520e+1, 1.772e-8	7.520e+1, 1.038e-8	7.520e+1, 7.682e-9	7.520e+1, 1.993e-8		7.520e+1, 2.468e-8	7.520e+1, 1.681e-8	7.520e+1, 9.292e-9					7.520e+1, 1.922e-8	7.520e+1, 1.661e-8	7.520e+1, 1.081e-7	7.520e+1, 1.128e-8	7.520e+1, 1.303e-8	7.520e+1, 3.073e-8
7.530e+1, 1.295e-8	7.530e+1, 1.674e-8	7.530e+1, 1.848e-8	7.530e+1, 1.035e-8	7.530e+1, 7.914e-9	7.530e+1, 1.991e-8		7.530e+1, 2.462e-8	7.530e+1, 1.674e-8	7.530e+1, 8.996e-9					7.530e+1, 1.915e-8	7.530e+1, 1.659e-8	7.530e+1, 1.081e-7	7.530e+1, 1.147e-8	7.530e+1, 1.298e-8	7.530e+1, 3.108e-8
7.540e+1, 1.316e-8	7.540e+1, 1.647e-8	7.540e+1, 1.842e-8	7.540e+1, 1.009e-8	7.540e+1, 7.665e-9	7.540e+1, 2.011e-8		7.540e+1, 2.447e-8	7.540e+1, 1.647e-8	7.540e+1, 9.079e-9					7.540e+1, 1.906e-8	7.540e+1, 1.654e-8	7.540e+1, 1.081e-7	7.540e+1, 1.136e-8	7.540e+1, 1.292e-8	7.540e+1, 3.089e-8
7.550e+1, 1.318e-8	7.550e+1, 1.658e-8	7.550e+1, 1.821e-8	7.550e+1, 1.007e-8	7.550e+1, 7.472e-9	7.550e+1, 2.010e-8		7.550e+1, 2.456e-8	7.550e+1, 1.658e-8	7.550e+1, 9.251e-9					7.550e+1, 1.902e-8	7.550e+1, 1.639e-8	7.550e+1, 1.081e-7	7.550e+1, 1.161e-8	7.550e+1, 1.278e-8	7.550e+1, 3.061e-8
7.560e+1, 1.300e-8	7.560e+1, 1.679e-8	7.560e+1, 1.810e-8	7.560e+1, 1.038e-8	7.560e+1, 7.686e-9	7.560e+1, 1.962e-8		7.560e+1, 2.415e-8	7.560e+1, 1.679e-8	7.560e+1, 9.338e-9					7.560e+1, 1.901e-8	7.560e+1, 1.653e-8	7.560e+1, 1.080e-7	7.560e+1, 1.144e-8	7.560e+1, 1.282e-8	7.560e+1, 3.074e-8
7.570e+1, 1.295e-8	7.570e+1, 1.655e-8	7.570e+1, 1.821e-8	7.570e+1, 1.047e-8	7.570e+1, 7.479e-9	7.570e+1, 2.030e-8		7.570e+1, 2.474e-8	7.570e+1, 1.655e-8	7.570e+1, 9.257e-9					7.570e+1, 1.896e-8	7.570e+1, 1.654e-8	7.570e+1, 1.080e-7	7.570e+1, 1.112e-8	7.570e+1, 1.289e-8	7.570e+1, 3.102e-8
7.580e+1, 1.314e-8	7.580e+1, 1.681e-8	7.580e+1, 1.796e-8	7.580e+1, 9.683e-9	7.580e+1, 7.280e-9	7.580e+1, 1.994e-8		7.580e+1, 2.455e-8	7.580e+1, 1.681e-8	7.580e+1, 9.199e-9					7.580e+1, 1.881e-8	7.580e+1, 1.663e-8	7.580e+1, 1.080e-7	7.580e+1, 1.147e-8	7.580e+1, 1.324e-8	7.580e+1, 3.091e-8
7.590e+1, 1.299e-8	7.590e+1, 1.670e-8	7.590e+1, 1.818e-8	7.590e+1, 1.022e-8	7.590e+1, 7.184e-9	7.590e+1, 1.992e-8		7.590e+1, 2.464e-8	7.590e+1, 1.670e-8	7.590e+1, 9.005e-9					7.590e+1, 1.886e-8	7.590e+1, 1.649e-8	7.590e+1, 1.080e-7	7.590e+1, 1.137e-8	7.590e+1, 1.291e-8	7.590e+1, 3.055e-8
7.600e+1, 1.306e-8	7.600e+1, 1.668e-8	7.600e+1, 1.808e-8	7.600e+1, 9.846e-9	7.600e+1, 7.687e-9	7.600e+1, 2.001e-8		7.600e+1, 2.426e-8	7.600e+1, 1.668e-8	7.600e+1, 9.038e-9					7.600e+1, 1.886e-8	7.600e+1, 1.663e-8	7.600e+1, 1.079e-7	7.600e+1, 1.158e-8	7.600e+1, 1.304e-8	7.600e+1, 3.086e-8
7.610e+1, 1.285e-8	7.610e+1, 1.651e-8	7.610e+1, 1.817e-8	7.610e+1, 9.815e-9	7.610e+1, 7.710e-9	7.610e+1, 1.976e-8		7.610e+1, 2.459e-8	7.610e+1, 1.651e-8	7.610e+1, 9.089e-9					7.610e+1, 1.879e-8	7.610e+1, 1.661e-8	7.610e+1, 1.079e-7	7.610e+1, 1.151e-8	7.610e+1, 1.290e-8	7.610e+1, 3.042e-8
7.620e+1, 1.286e-8	7.620e+1, 1.671e-8	7.620e+1, 1.796e-8	7.620e+1, 1.036e-8	7.620e+1, 7.379e-9	7.620e+1, 1.989e-8		7.620e+1, 2.454e-8	7.620e+1, 1.671e-8	7.620e+1, 9.124e-9					7.620e+1, 1.890e-8	7.620e+1, 1.653e-8	7.620e+1, 1.079e-7	7.620e+1, 1.137e-8	7.620e+1, 1.298e-8	7.620e+1, 3.092e-8
7.630e+1, 1.277e-8	7.630e+1, 1.655e-8	7.630e+1, 1.817e-8	7.630e+1, 1.028e-8	7.630e+1, 7.401e-9	7.630e+1, 1.992e-8		7.630e+1, 2.443e-8	7.630e+1, 1.655e-8	7.630e+1, 9.085e-9					7.630e+1, 1.893e-8	7.630e+1, 1.630e-8	7.630e+1, 1.078e-7	7.630e+1, 1.137e-8	7.630e+1, 1.313e-8	7.630e+1, 3.097e-8
7.640e+1, 1.315e-8	7.640e+1, 1.657e-8	7.640e+1, 1.790e-8	7.640e+1, 1.032e-8	7.640e+1, 7.133e-9	7.640e+1, 1.976e-8		7.640e+1, 2.460e-8	7.640e+1, 1.657e-8	7.640e+1, 9.166e-9					7.640e+1, 1.900e-8	7.640e+1, 1.654e-8	7.640e+1, 1.078e-7	7.640e+1, 1.107e-8	7.640e+1, 1.267e-8	7.640e+1, 3.057e-8
7.650e+1, 1.312e-8	7.650e+1, 1.656e-8	7.650e+1, 1.830e-8	7.650e+1, 9.756e-9	7.650e+1, 7.432e-9	7.650e+1, 1.975e-8		7.650e+1, 2.478e-8	7.650e+1, 1.656e-8	7.650e+1, 9.325e-9					7.650e+1, 1.882e-8	7.650e+1, 1.644e-8	7.650e+1, 1.078e-7	7.650e+1, 1.158e-8	7.650e+1, 1.296e-8	7.650e+1, 3.047e-8
7.660e+1, 1.288e-8	7.660e+1, 1.671e-8	7.660e+1, 1.799e-8	7.660e+1, 1.007e-8	7.660e+1, 7.614e-9	7.660e+1, 1.988e-8		7.660e+1, 2.442e-8	7.660e+1, 1.671e-8	7.660e+1, 9.237e-9					7.660e+1, 1.884e-8	7.660e+1, 1.658e-8	7.660e+1, 1.077e-7	7.660e+1, 1.137e-8	7.660e+1, 1.302e-8	7.660e+1, 3.088e-8
7.670e+1, 1.286e-8	7.670e+1, 1.663e-8	7.670e+1, 1.834e-8	7.670e+1, 1.045e-8	7.670e+1, 7.428e-9	7.670e+1, 1.974e-8		7.670e+1, 2.437e-8	7.670e+1, 1.663e-8	7.670e+1, 9.154e-9					7.670e+1, 1.894e-8	7.670e+1, 1.687e-8	7.670e+1, 1.077e-7	7.670e+1, 1.155e-8	7.670e+1, 1.269e-8	7.670e+1, 3.060e-8
7.680e+1, 1.290e-8	7.680e+1, 1.669e-8	7.680e+1, 1.801e-8	7.680e+1, 9.877e-9	7.680e+1, 7.530e-9	7.680e+1, 1.976e-8		7.680e+1, 2.451e-8	7.680e+1, 1.669e-8	7.680e+1, 9.182e-9					7.680e+1, 1.883e-8	7.680e+1, 1.663e-8	7.680e+1, 1.077e-7	7.680e+1, 1.151e-8	7.680e+1, 1.301e-8	7.680e+1, 3.052e-8
7.690e+1, 1.295e-8	7.690e+1, 1.674e-8	7.690e+1, 1.820e-8	7.690e+1, 1.050e-8	7.690e+1, 7.744e-9	7.690e+1, 1.988e-8		7.690e+1, 2.441e-8	7.690e+1, 1.674e-8	7.690e+1, 8.960e-9					7.690e+1, 1.896e-8	7.690e+1, 1.645e-8	7.690e+1, 1.077e-7	7.690e+1, 1.120e-8	7.690e+1, 1.292e-8	7.690e+1, 3.074e-8
7.700e+1, 1.329e-8	7.700e+1, 1.684e-8	7.700e+1, 1.803e-8	7.700e+1, 9.964e-9	7.700e+1, 7.340e-9	7.700e+1, 1.884e-8		7.700e+1, 2.463e-8	7.700e+1, 1.684e-8	7.700e+1, 9.190e-9					7.700e+1, 1.885e-8	7.700e+1, 1.664e-8	7.700e+1, 1.076e-7	7.700e+1, 1.115e-8	7.700e+1, 1.289e-8	7.700e+1, 3.050e-8
7.710e+1, 1.313e-8	7.710e+1, 1.674e-8	7.710e+1, 1.809e-8	7.710e+1, 1.011e-8	7.710e+1, 7.352e-9	7.710e+1, 1.974e-8		7.710e+1, 2.444e-8	7.710e+1, 1.674e-8	7.710e+1, 9.051e-9					7.710e+1, 1.863e-8	7.710e+1, 1.645e-8	7.710e+1, 1.076e-7	7.710e+1, 1.117e-8	7.710e+1, 1.285e-8	7.710e+1, 3.056e-8
7.720e+1, 1.283e-8	7.720e+1, 1.655e-8	7.720e+1, 1.823e-8	7.720e+1, 1.065e-8	7.720e+1, 7.777e-9	7.720e+1, 1.980e-8		7.720e+1, 2.426e-8	7.720e+1, 1.655e-8	7.720e+1, 9.344e-9					7.720e+1, 1.883e-8	7.720e+1, 1.650e-8	7.720e+1, 1.076e-7	7.720e+1, 1.148e-8	7.720e+1, 1.293e-8	7.720e+1, 3.022e-8
7.730e+1, 1.306e-8	7.730e+1, 1.654e-8	7.730e+1, 1.791e-8	7.730e+1, 1.014e-8	7.730e+1, 7.488e-9	7.730e+1, 1.966e-8		7.730e+1, 2.470e-8	7.730e+1, 1.654e-8	7.730e+1, 9.182e-9					7.730e+1, 1.872e-8	7.730e+1, 1.629e-8	7.730e+1, 1.076e-7	7.730e+1, 1.132e-8	7.730e+1, 1.297e-8	7.730e+1, 3.070e-8
7.740e+1, 1.280e-8	7.740e+1, 1.696e-8	7.740e+1, 1.819e-8	7.740e+1, 9.976e-9	7.740e+1, 7.472e-9	7.740e+1, 1.947e-8		7.740e+1, 2.433e-8	7.740e+1, 1.696e-8	7.740e+1, 9.378e-9					7.740e+1, 1.878e-8	7.740e+1, 1.652e-8	7.740e+1, 1.075e-7	7.740e+1, 1.170e-8	7.740e+1, 1.288e-8	7.740e+1, 3.063e-8
7.750e+1, 1.312e-8	7.750e+1, 1.683e-8	7.750e+1, 1.806e-8	7.750e+1, 1.034e-8	7.750e+1, 7.775e-9	7.750e+1, 1.966e-8		7.750e+1, 2.421e-8	7.750e+1, 1.683e-8	7.750e+1, 9.059e-9					7.750e+1, 1.871e-8	7.750e+1, 1.640e-8	7.750e+1, 1.075e-7	7.750e+1, 1.112e-8	7.750e+1, 1.306e-8	7.750e+1, 3.030e-8
7.760e+1, 1.305e-8	7.760e+1, 1.663e-8	7.760e+1, 1.779e-8	7.760e+1, 9.605e-9	7.760e+1, 7.803e-9	7.760e+1, 1.976e-8		7.760e+1, 2.430e-8	7.760e+1, 1.663e-8	7.760e+1, 9.206e-9					7.760e+1, 1.887e-8	7.760e+1, 1.656e-8	7.760e+1, 1.074e-7	7.760e+1, 1.149e-8	7.760e+1, 1.306e-8	7.760e+1, 3.008e-8
7.770e+1, 1.286e-8	7.770e+1, 1.652e-8	7.770e+1, 1.803e-8	7.770e+1, 9.765e-9	7.770e+1, 7.634e-9	7.770e+1, 1.947e-8		7.770e+1, 2.444e-8	7.770e+1, 1.652e-8	7.770e+1, 9.254e-9					7.770e+1, 1.876e-8	7.770e+1, 1.642e-8	7.770e+1, 1.074e-7	7.770e+1, 1.106e-8	7.770e+1, 1.287e-8	7.770e+1, 3.033e-8
7.780e+1, 1.296e-8	7.780e+1, 1.661e-8	7.780e+1, 1.833e-8	7.780e+1, 9.772e-9	7.780e+1, 7.554e-9	7.780e+1, 1.981e-8		7.780e+1, 2.438e-8	7.780e+1, 1.661e-8	7.780e+1, 9.135e-9					7.780e+1, 1.880e-8	7.780e+1, 1.645e-8	7.780e+1, 1.074e-7	7.780e+1, 1.149e-8	7.780e+1, 1.268e-8	7.780e+1, 3.014e-8
7.790e+1, 1.296e-8	7.790e+1, 1.679e-8	7.790e+1, 1.798e-8	7.790e+1, 9.849e-9	7.790e+1, 7.428e-9	7.790e+1, 1.992e-8		7.790e+1, 2.415e-8	7.790e+1, 1.679e-8	7.790e+1, 9.172e-9					7.790e+1, 1.870e-8	7.790e+1, 1.678e-8	7.790e+1, 1.074e-7	7.790e+1, 1.119e-8	7.790e+1, 1.303e-8	7.790e+1, 3.008e-8
7.800e+1, 1.307e-8	7.800e+1, 1.662e-8	7.800e+1, 1.803e-8	7.800e+1, 1.011e-8	7.800e+1, 7.719e-9	7.800e+1, 1.963e-8		7.800e+1, 2.457e-8	7.800e+1, 1.662e-8	7.800e+1, 9.150e-9					7.800e+1, 1.875e-8	7.800e+1, 1.599e-8	7.800e+1, 1.073e-7	7.800e+1, 1.119e-8	7.800e+1, 1.305e-8	7.800e+1, 3.012e-8
7.810e+1, 1.294e-8	7.810e+1, 1.682e-8	7.810e+1, 1.796e-8	7.810e+1, 1.004e-8	7.810e+1, 7.232e-9	7.810e+1, 1.953e-8		7.810e+1, 2.428e-8	7.810e+1, 1.682e-8	7.810e+1, 9.095e-9					7.810e+1, 1.858e-8	7.810e+1, 1.625e-8	7.810e+1, 1.073e-7	7.810e+1, 1.144e-8	7.810e+1, 1.306e-8	7.810e+1, 3.058e-8
7.820e+1, 1.294e-8	7.820e+1, 1.678e-8	7.820e+1, 1.803e-8	7.820e+1, 1.025e-8	7.820e+1, 7.234e-9	7.820e+1, 1.995e-8		7.820e+1, 2.454e-8	7.820e+1, 1.678e-8	7.820e+1, 9.239e-9					7.820e+1, 1.869e-8	7.820e+1, 1.625e-8	7.820e+1, 1.073e-7	7.820e+1, 1.128e-8	7.820e+1, 1.279e-8	7.820e+1, 3.045e-8
7.830e+1, 1.318e-8	7.830e+1, 1.668e-8	7.830e+1, 1.801e-8	7.830e+1, 1.008e-8	7.830e+1, 7.344e-9	7.830e+1, 1.982e-8		7.830e+1, 2.384e-8	7.830e+1, 1.668e-8	7.830e+1, 9.123e-9					7.830e+1, 1.862e-8	7.830e+1, 1.624e-8	7.830e+1, 1.072e-7	7.830e+1, 1.124e-8	7.830e+1, 1.309e-8	7.830e+1, 3.039e-8
7.840e+1, 1.294e-8	7.840e+1, 1.686e-8	7.840e+1, 1.789e-8	7.840e+1, 9.865e-9	7.840e+1, 7.466e-9	7.840e+1, 1.968e-8		7.840e+1, 2.430e-8	7.840e+1, 1.686e-8	7.840e+1, 9.099e-9					7.840e+1, 1.861e-8	7.840e+1, 1.644e-8	7.840e+1, 1.072e-7	7.840e+1, 1.158e-8	7.840e+1, 1.289e-8	7.840e+1, 3.040e-8
7.850e+1, 1.291e-8	7.850e+1, 1.679e-8	7.850e+1, 1.799e-8	7.850e+1, 1.002e-8	7.850e+1, 7.570e-9	7.850e+1, 1.955e-8		7.850e+1, 2.457e-8	7.850e+1, 1.679e-8	7.850e+1, 9.239e-9					7.850e+1, 1.857e-8	7.850e+1, 1.634e-8	7.850e+1, 1.072e-7	7.850e+1, 1.108e-8	7.850e+1, 1.297e-8	7.850e+1, 3.023e-8
7.860e+1, 1.317e-8	7.860e+1, 1.642e-8	7.860e+1, 1.785e-8	7.860e+1, 9.974e-9	7.860e+1, 7.473e-9	7.860e+1, 1.988e-8		7.860e+1, 2.409e-8	7.860e+1, 1.642e-8	7.860e+1, 9.293e-9					7.860e+1, 1.869e-8	7.860e+1, 1.622e-8	7.860e+1, 1.071e-7	7.860e+1, 1.173e-8	7.860e+1, 1.286e-8	7.860e+1, 3.004e-8
7.870e+1, 1.309e-8	7.870e+1, 1.691e-8	7.870e+1, 1.822e-8	7.870e+1, 1.008e-8	7.870e+1, 7.350e-9	7.870e+1, 1.965e-8		7.870e+1, 2.396e-8	7.870e+1, 1.691e-8	7.870e+1, 9.093e-9					7.870e+1, 1.866e-8	7.870e+1, 1.638e-8	7.870e+1, 1.071e-7	7.870e+1, 1.121e-8	7.870e+1, 1.305e-8	7.870e+1, 3.020e-8
7.880e+1, 1.329e-8	7.880e+1, 1.656e-8	7.880e+1, 1.804e-8	7.880e+1, 1.038e-8	7.880e+1, 7.900e-9	7.880e+1, 1.957e-8		7.880e+1, 2.415e-8	7.880e+1, 1.656e-8	7.880e+1, 9.107e-9					7.880e+1, 1.837e-8	7.880e+1, 1.643e-8	7.880e+1, 1.071e-7	7.880e+1, 1.130e-8	7.880e+1, 1.297e-8	7.880e+1, 3.007e-8
7.890e+1, 1.297e-8	7.890e+1, 1.678e-8	7.890e+1, 1.753e-8	7.890e+1, 1.027e-8	7.890e+1, 7.234e-9	7.890e+1, 1.972e-8		7.890e+1, 2.437e-8	7.890e+1, 1.678e-8	7.890e+1, 9.209e-9					7.890e+1, 1.845e-8	7.890e+1, 1.653e-8	7.890e+1, 1.071e-7	7.890e+1, 1.134e-8	7.890e+1, 1.277e-8	7.890e+1, 3.031e-8
7.900e+1, 1.312e-8	7.900e+1, 1.674e-8	7.900e+1, 1.803e-8	7.900e+1, 9.972e-9	7.900e+1, 7.540e-9	7.900e+1, 1.935e-8		7.900e+1, 2.421e-8	7.900e+1, 1.674e-8	7.900e+1, 9.162e-9					7.900e+1, 1.852e-8	7.900e+1, 1.669e-8	7.900e+1, 1.070e-7	7.900e+1, 1.140e-8	7.900e+1, 1.286e-8	7.900e+1, 2.982e-8
7.910e+1, 1.286e-8	7.910e+1, 1.646e-8	7.910e+1, 1.813e-8	7.910e+1, 1.019e-8	7.910e+1, 7.155e-9	7.910e+1, 1.986e-8		7.910e+1, 2.398e-8	7.910e+1, 1.646e-8	7.910e+1, 9.206e-9					7.910e+1, 1.837e-8	7.910e+1, 1.622e-8	7.910e+1, 1.070e-7	7.910e+1, 1.130e-8	7.910e+1, 1.273e-8	7.910e+1, 2.974e-8
7.920e+1, 1.304e-8	7.920e+1, 1.687e-8	7.920e+1, 1.793e-8	7.920e+1, 1.045e-8	7.920e+1, 7.859e-9	7.920e+1, 1.977e-8		7.920e+1, 2.457e-8	7.920e+1, 1.687e-8	7.920e+1, 9.351e-9					7.920e+1, 1.871e-8	7.920e+1, 1.644e-8	7.920e+1, 1.069e-7	7.920e+1, 1.145e-8	7.920e+1, 1.269e-8	7.920e+1, 3.026e-8
7.930e+1, 1.273e-8	7.930e+1, 1.674e-8	7.930e+1, 1.788e-8	7.930e+1, 1.019e-8	7.930e+1, 7.054e-9	7.930e+1, 1.969e-8		7.930e+1, 2.426e-8	7.930e+1, 1.674e-8	7.930e+1, 8.949e-9					7.930e+1, 1.873e-8	7.930e+1, 1.650e-8	7.930e+1, 1.069e-7	7.930e+1, 1.126e-8	7.930e+1, 1.275e-8	7.930e+1, 2.996e-8
7.940e+1, 1.343e-8	7.940e+1, 1.662e-8	7.940e+1, 1.798e-8	7.940e+1, 9.723e-9	7.940e+1, 7.685e-9	7.940e+1, 1.951e-8		7.940e+1, 2.414e-8	7.940e+1, 1.662e-8	7.940e+1, 9.141e-9					7.940e+1, 1.854e-8	7.940e+1, 1.606e-8	7.940e+1, 1.069e-7	7.940e+1, 1.138e-8	7.940e+1, 1.302e-8	7.940e+1, 2.993e-8
7.950e+1, 1.293e-8	7.950e+1, 1.656e-8	7.950e+1, 1.794e-8	7.950e+1, 1.037e-8	7.950e+1, 7.502e-9	7.950e+1, 1.970e-8		7.950e+1, 2.413e-8	7.950e+1, 1.656e-8	7.950e+1, 9.147e-9					7.950e+1, 1.856e-8	7.950e+1, 1.647e-8	7.950e+1, 1.069e-7	7.950e+1, 1.143e-8	7.950e+1, 1.285e-8	7.950e+1, 3.005e-8
7.960e+1, 1.275e-8	7.960e+1, 1.681e-8	7.960e+1, 1.804e-8	7.960e+1, 1.015e-8	7.960e+1, 7.464e-9	7.960e+1, 1.918e-8		7.960e+1, 2.467e-8	7.960e+1, 1.681e-8	7.960e+1, 9.151e-9					7.960e+1, 1.853e-8	7.960e+1, 1.627e-8	7.960e+1, 1.068e-7	7.960e+1, 1.121e-8	7.960e+1, 1.323e-8	7.960e+1, 3.012e-8
7.970e+1, 1.295e-8	7.970e+1, 1.664e-8	7.970e+1, 1.775e-8	7.970e+1, 1.017e-8	7.970e+1, 7.272e-9	7.970e+1, 1.967e-8		7.970e+1, 2.431e-8	7.970e+1, 1.664e-8	7.970e+1, 9.159e-9					7.970e+1, 1.859e-8	7.970e+1, 1.623e-8	7.970e+1, 1.068e-7	7.970e+1, 1.157e-8	7.970e+1, 1.272e-8	7.970e+1, 3.027e-8
7.980e+1, 1.305e-8	7.980e+1, 1.662e-8	7.980e+1, 1.805e-8	7.980e+1, 1.037e-8	7.980e+1, 7.336e-9	7.980e+1, 1.957e-8		7.980e+1, 2.396e-8	7.980e+1, 1.662e-8	7.980e+1, 9.121e-9					7.980e+1, 1.839e-8	7.980e+1, 1.649e-8	7.980e+1, 1.068e-7	7.980e+1, 1.146e-8	7.980e+1, 1.304e-8	7.980e+1, 2.984e-8
7.990e+1, 1.295e-8	7.990e+1, 1.670e-8	7.990e+1, 1.798e-8	7.990e+1, 1.011e-8	7.990e+1, 7.458e-9	7.990e+1, 1.962e-8		7.990e+1, 2.433e-8	7.990e+1, 1.670e-8	7.990e+1, 9.133e-9					7.990e+1, 1.844e-8	7.990e+1, 1.632e-8	7.990e+1, 1.067e-7	7.990e+1, 1.120e-8	7.990e+1, 1.308e-8	7.990e+1, 3.020e-8
8.000e+1, 1.293e-8	8.000e+1, 1.699e-8	8.000e+1, 1.770e-8	8.000e+1, 1.005e-8	8.000e+1, 7.562e-9	8.000e+1, 1.933e-8		8.000e+1, 2.422e-8	8.000e+1, 1.699e-8	8.000e+1, 9.355e-9					8.000e+1, 1.854e-8	8.000e+1, 1.619e-8	8.000e+1, 1.067e-7	8.000e+1, 1.144e-8	8.000e+1, 1.291e-8	8.000e+1, 3.007e-8
8.010e+1, 1.304e-8	8.010e+1, 1.651e-8	8.010e+1, 1.784e-8	8.010e+1, 1.012e-8	8.010e+1, 7.397e-9	8.010e+1, 1.948e-8		8.010e+1, 2.407e-8	8.010e+1, 1.651e-8	8.010e+1, 8.806e-9					8.010e+1, 1.844e-8	8.010e+1, 1.650e-8	8.010e+1, 1.067e-7	8.010e+1, 1.147e-8	8.010e+1, 1.261e-8	8.010e+1, 2.984e-8
8.020e+1, 1.305e-8	8.020e+1, 1.687e-8	8.020e+1, 1.805e-8	8.020e+1, 1.023e-8	8.020e+1, 7.089e-9	8.020e+1, 1.966e-8		8.020e+1, 2.414e-8	8.020e+1, 1.687e-8	8.020e+1, 9.254e-9					8.020e+1, 1.859e-8	8.020e+1, 1.623e-8	8.020e+1, 1.066e-7	8.020e+1, 1.121e-8	8.020e+1, 1.289e-8	8.020e+1, 2.986e-8
8.030e+1, 1.303e-8	8.030e+1, 1.663e-8	8.030e+1, 1.788e-8	8.030e+1, 1.036e-8	8.030e+1, 7.627e-9	8.030e+1, 1.966e-8		8.030e+1, 2.401e-8	8.030e+1, 1.663e-8	8.030e+1, 9.178e-9					8.030e+1, 1.849e-8	8.030e+1, 1.612e-8	8.030e+1, 1.066e-7	8.030e+1, 1.141e-8	8.030e+1, 1.297e-8	8.030e+1, 2.998e-8
8.040e+1, 1.276e-8	8.040e+1, 1.667e-8	8.040e+1, 1.795e-8	8.040e+1, 1.011e-8	8.040e+1, 7.306e-9	8.040e+1, 1.948e-8		8.040e+1, 2.410e-8	8.040e+1, 1.667e-8	8.040e+1, 9.060e-9					8.040e+1, 1.856e-8	8.040e+1, 1.639e-8	8.040e+1, 1.066e-7	8.040e+1, 1.143e-8	8.040e+1, 1.290e-8	8.040e+1, 2.985e-8
8.050e+1, 1.279e-8	8.050e+1, 1.667e-8	8.050e+1, 1.780e-8	8.050e+1, 9.533e-9	8.050e+1, 7.541e-9	8.050e+1, 1.932e-8		8.050e+1, 2.426e-8	8.050e+1, 1.667e-8	8.050e+1, 9.112e-9					8.050e+1, 1.841e-8	8.050e+1, 1.620e-8	8.050e+1, 1.066e-7	8.050e+1, 1.142e-8	8.050e+1, 1.288e-8	8.050e+1, 3.014e-8
8.060e+1, 1.276e-8	8.060e+1, 1.627e-8	8.060e+1, 1.789e-8	8.060e+1, 1.008e-8	8.060e+1, 7.476e-9	8.060e+1, 1.968e-8		8.060e+1, 2.412e-8	8.060e+1, 1.627e-8	8.060e+1, 9.154e-9					8.060e+1, 1.840e-8	8.060e+1, 1.643e-8	8.060e+1, 1.065e-7	8.060e+1, 1.113e-8	8.060e+1, 1.292e-8	8.060e+1, 2.984e-8
8.070e+1, 1.306e-8	8.070e+1, 1.644e-8	8.070e+1, 1.735e-8	8.070e+1, 1.011e-8	8.070e+1, 7.337e-9	8.070e+1, 1.951e-8		8.070e+1, 2.419e-8	8.070e+1, 1.644e-8	8.070e+1, 9.159e-9					8.070e+1, 1.852e-8	8.070e+1, 1.633e-8	8.070e+1, 1.065e-7	8.070e+1, 1.142e-8	8.070e+1, 1.253e-8	8.070e+1, 2.987e-8
8.080e+1, 1.294e-8	8.080e+1, 1.664e-8	8.080e+1, 1.763e-8	8.080e+1, 1.004e-8	8.080e+1, 7.682e-9	8.080e+1, 1.936e-8		8.080e+1, 2.424e-8	8.080e+1, 1.664e-8	8.080e+1, 9.028e-9					8.080e+1, 1.821e-8	8.080e+1, 1.648e-8	8.080e+1, 1.065e-7	8.080e+1, 1.137e-8	8.080e+1, 1.267e-8	8.080e+1, 3.002e-8
8.090e+1, 1.290e-8	8.090e+1, 1.651e-8	8.090e+1, 1.812e-8	8.090e+1, 1.045e-8	8.090e+1, 7.606e-9	8.090e+1, 1.943e-8		8.090e+1, 2.385e-8	8.090e+1, 1.651e-8	8.090e+1, 9.004e-9					8.090e+1, 1.835e-8	8.090e+1, 1.638e-8	8.090e+1, 1.064e-7	8.090e+1, 1.152e-8	8.090e+1, 1.262e-8	8.090e+1, 2.994e-8
8.100e+1, 1.283e-8	8.100e+1, 1.675e-8	8.100e+1, 1.805e-8	8.100e+1, 1.027e-8	8.100e+1, 7.286e-9	8.100e+1, 1.942e-8		8.100e+1, 2.426e-8	8.100e+1, 1.675e-8	8.100e+1, 9.195e-9					8.100e+1, 1.817e-8	8.100e+1, 1.627e-8	8.100e+1, 1.064e-7	8.100e+1, 1.125e-8	8.100e+1, 1.287e-8	8.100e+1, 2.995e-8
8.110e+1, 1.275e-8	8.110e+1, 1.661e-8	8.110e+1, 1.782e-8	8.110e+1, 1.014e-8	8.110e+1, 7.669e-9	8.110e+1, 1.973e-8		8.110e+1, 2.417e-8	8.110e+1, 1.661e-8	8.110e+1, 9.025e-9					8.110e+1, 1.846e-8	8.110e+1, 1.626e-8	8.110e+1, 1.063e-7	8.110e+1, 1.134e-8	8.110e+1, 1.292e-8	8.110e+1, 2.965e-8
8.120e+1, 1.297e-8	8.120e+1, 1.641e-8	8.120e+1, 1.805e-8	8.120e+1, 1.028e-8	8.120e+1, 7.264e-9	8.120e+1, 1.917e-8		8.120e+1, 2.404e-8	8.120e+1, 1.641e-8	8.120e+1, 9.120e-9					8.120e+1, 1.837e-8	8.120e+1, 1.589e-8	8.120e+1, 1.063e-7	8.120e+1, 1.125e-8	8.120e+1, 1.253e-8	8.120e+1, 2.995e-8
8.130e+1, 1.291e-8	8.130e+1, 1.661e-8	8.130e+1, 1.810e-8	8.130e+1, 9.923e-9	8.130e+1, 7.318e-9	8.130e+1, 1.950e-8		8.130e+1, 2.384e-8	8.130e+1, 1.661e-8	8.130e+1, 9.169e-9					8.130e+1, 1.824e-8	8.130e+1, 1.592e-8	8.130e+1, 1.063e-7	8.130e+1, 1.109e-8	8.130e+1, 1.288e-8	8.130e+1, 2.954e-8
8.140e+1, 1.286e-8	8.140e+1, 1.658e-8	8.140e+1, 1.759e-8	8.140e+1, 1.019e-8	8.140e+1, 7.530e-9	8.140e+1, 1.943e-8		8.140e+1, 2.399e-8	8.140e+1, 1.658e-8	8.140e+1, 9.036e-9					8.140e+1, 1.837e-8	8.140e+1, 1.622e-8	8.140e+1, 1.062e-7	8.140e+1, 1.132e-8	8.140e+1, 1.305e-8	8.140e+1, 2.967e-8
8.150e+1, 1.278e-8	8.150e+1, 1.678e-8	8.150e+1, 1.786e-8	8.150e+1, 1.009e-8	8.150e+1, 7.396e-9	8.150e+1, 1.979e-8		8.150e+1, 2.414e-8	8.150e+1, 1.678e-8	8.150e+1, 9.164e-9					8.150e+1, 1.840e-8	8.150e+1, 1.625e-8	8.150e+1, 1.062e-7	8.150e+1, 1.139e-8	8.150e+1, 1.275e-8	8.150e+1, 2.986e-8
8.160e+1, 1.276e-8	8.160e+1, 1.647e-8	8.160e+1, 1.744e-8	8.160e+1, 1.039e-8	8.160e+1, 7.362e-9	8.160e+1, 1.959e-8		8.160e+1, 2.401e-8	8.160e+1, 1.647e-8	8.160e+1, 9.166e-9					8.160e+1, 1.827e-8	8.160e+1, 1.614e-8	8.160e+1, 1.062e-7	8.160e+1, 1.153e-8	8.160e+1, 1.283e-8	8.160e+1, 2.999e-8
8.170e+1, 1.272e-8	8.170e+1, 1.660e-8	8.170e+1, 1.801e-8	8.170e+1, 1.005e-8	8.170e+1, 7.488e-9	8.170e+1, 1.926e-8		8.170e+1, 2.370e-8	8.170e+1, 1.660e-8	8.170e+1, 9.057e-9					8.170e+1, 1.820e-8	8.170e+1, 1.629e-8	8.170e+1, 1.062e-7	8.170e+1, 1.148e-8	8.170e+1, 1.293e-8	8.170e+1, 2.974e-8
8.180e+1, 1.282e-8	8.180e+1, 1.649e-8	8.180e+1, 1.776e-8	8.180e+1, 1.027e-8	8.180e+1, 7.641e-9	8.180e+1, 1.955e-8		8.180e+1, 2.426e-8	8.180e+1, 1.649e-8	8.180e+1, 8.904e-9					8.180e+1, 1.841e-8	8.180e+1, 1.612e-8	8.180e+1, 1.061e-7	8.180e+1, 1.131e-8	8.180e+1, 1.285e-8	8.180e+1, 2.979e-8
8.190e+1, 1.290e-8	8.190e+1, 1.623e-8	8.190e+1, 1.784e-8	8.190e+1, 9.979e-9	8.190e+1, 7.518e-9	8.190e+1, 1.969e-8		8.190e+1, 2.375e-8	8.190e+1, 1.623e-8	8.190e+1, 8.990e-9					8.190e+1, 1.835e-8	8.190e+1, 1.644e-8	8.190e+1, 1.061e-7	8.190e+1, 1.135e-8	8.190e+1, 1.277e-8	8.190e+1, 2.986e-8
8.200e+1, 1.295e-8	8.200e+1, 1.636e-8	8.200e+1, 1.759e-8	8.200e+1, 9.979e-9	8.200e+1, 7.584e-9	8.200e+1, 1.910e-8		8.200e+1, 2.397e-8	8.200e+1, 1.636e-8	8.200e+1, 9.148e-9					8.200e+1, 1.800e-8	8.200e+1, 1.610e-8	8.200e+1, 1.061e-7	8.200e+1, 1.115e-8	8.200e+1, 1.262e-8	8.200e+1, 2.962e-8
8.210e+1, 1.305e-8	8.210e+1, 1.644e-8	8.210e+1, 1.749e-8	8.210e+1, 1.014e-8	8.210e+1, 7.274e-9	8.210e+1, 1.972e-8		8.210e+1, 2.380e-8	8.210e+1, 1.644e-8	8.210e+1, 8.918e-9					8.210e+1, 1.835e-8	8.210e+1, 1.630e-8	8.210e+1, 1.060e-7	8.210e+1, 1.134e-8	8.210e+1, 1.275e-8	8.210e+1, 2.987e-8
8.220e+1, 1.290e-8	8.220e+1, 1.636e-8	8.220e+1, 1.785e-8	8.220e+1, 9.846e-9	8.220e+1, 7.249e-9	8.220e+1, 1.947e-8		8.220e+1, 2.428e-8	8.220e+1, 1.636e-8	8.220e+1, 9.030e-9					8.220e+1, 1.807e-8	8.220e+1, 1.620e-8	8.220e+1, 1.060e-7	8.220e+1, 1.132e-8	8.220e+1, 1.255e-8	8.220e+1, 2.986e-8
8.230e+1, 1.281e-8	8.230e+1, 1.643e-8	8.230e+1, 1.765e-8	8.230e+1, 1.015e-8	8.230e+1, 7.298e-9	8.230e+1, 1.954e-8		8.230e+1, 2.377e-8	8.230e+1, 1.643e-8	8.230e+1, 9.154e-9					8.230e+1, 1.830e-8	8.230e+1, 1.631e-8	8.230e+1, 1.060e-7	8.230e+1, 1.114e-8	8.230e+1, 1.287e-8	8.230e+1, 2.938e-8
8.240e+1, 1.282e-8	8.240e+1, 1.615e-8	8.240e+1, 1.776e-8	8.240e+1, 9.882e-9	8.240e+1, 7.546e-9	8.240e+1, 1.971e-8		8.240e+1, 2.373e-8	8.240e+1, 1.615e-8	8.240e+1, 9.074e-9					8.240e+1, 1.830e-8	8.240e+1, 1.651e-8	8.240e+1, 1.059e-7	8.240e+1, 1.130e-8	8.240e+1, 1.248e-8	8.240e+1, 2.969e-8
8.250e+1, 1.273e-8	8.250e+1, 1.652e-8	8.250e+1, 1.797e-8	8.250e+1, 1.025e-8	8.250e+1, 7.344e-9	8.250e+1, 1.940e-8		8.250e+1, 2.377e-8	8.250e+1, 1.652e-8	8.250e+1, 8.952e-9					8.250e+1, 1.809e-8	8.250e+1, 1.600e-8	8.250e+1, 1.059e-7	8.250e+1, 1.143e-8	8.250e+1, 1.287e-8	8.250e+1, 2.953e-8
8.260e+1, 1.282e-8	8.260e+1, 1.655e-8	8.260e+1, 1.787e-8	8.260e+1, 1.000e-8	8.260e+1, 7.250e-9	8.260e+1, 1.964e-8		8.260e+1, 2.391e-8	8.260e+1, 1.655e-8	8.260e+1, 8.997e-9					8.260e+1, 1.820e-8	8.260e+1, 1.630e-8	8.260e+1, 1.059e-7	8.260e+1, 1.081e-8	8.260e+1, 1.268e-8	8.260e+1, 2.991e-8
8.270e+1, 1.285e-8	8.270e+1, 1.638e-8	8.270e+1, 1.783e-8	8.270e+1, 1.028e-8	8.270e+1, 7.674e-9	8.270e+1, 1.903e-8		8.270e+1, 2.390e-8	8.270e+1, 1.638e-8	8.270e+1, 9.147e-9					8.270e+1, 1.818e-8	8.270e+1, 1.576e-8	8.270e+1, 1.058e-7	8.270e+1, 1.138e-8	8.270e+1, 1.285e-8	8.270e+1, 2.957e-8
8.280e+1, 1.299e-8	8.280e+1, 1.650e-8	8.280e+1, 1.771e-8	8.280e+1, 1.021e-8	8.280e+1, 7.535e-9	8.280e+1, 1.923e-8		8.280e+1, 2.381e-8	8.280e+1, 1.650e-8	8.280e+1, 8.913e-9					8.280e+1, 1.832e-8	8.280e+1, 1.650e-8	8.280e+1, 1.058e-7	8.280e+1, 1.157e-8	8.280e+1, 1.267e-8	8.280e+1, 2.946e-8
8.290e+1, 1.263e-8	8.290e+1, 1.628e-8	8.290e+1, 1.782e-8	8.290e+1, 1.059e-8	8.290e+1, 7.108e-9	8.290e+1, 1.965e-8		8.290e+1, 2.370e-8	8.290e+1, 1.628e-8	8.290e+1, 8.918e-9					8.290e+1, 1.824e-8	8.290e+1, 1.624e-8	8.290e+1, 1.058e-7	8.290e+1, 1.111e-8	8.290e+1, 1.268e-8	8.290e+1, 2.968e-8
8.300e+1, 1.270e-8	8.300e+1, 1.619e-8	8.300e+1, 1.755e-8	8.300e+1, 1.026e-8	8.300e+1, 7.269e-9	8.300e+1, 1.950e-8		8.300e+1, 2.372e-8	8.300e+1, 1.619e-8	8.300e+1, 9.077e-9					8.300e+1, 1.824e-8	8.300e+1, 1.583e-8	8.300e+1, 1.058e-7	8.300e+1, 1.125e-8	8.300e+1, 1.290e-8	8.300e+1, 2.964e-8
8.310e+1, 1.272e-8	8.310e+1, 1.649e-8	8.310e+1, 1.774e-8	8.310e+1, 1.031e-8	8.310e+1, 7.806e-9	8.310e+1, 1.940e-8		8.310e+1, 2.407e-8	8.310e+1, 1.649e-8	8.310e+1, 8.973e-9					8.310e+1, 1.819e-8	8.310e+1, 1.641e-8	8.310e+1, 1.057e-7	8.310e+1, 1.118e-8	8.310e+1, 1.267e-8	8.310e+1, 2.937e-8
8.320e+1, 1.309e-8	8.320e+1, 1.644e-8	8.320e+1, 1.802e-8	8.320e+1, 9.818e-9	8.320e+1, 7.431e-9	8.320e+1, 1.940e-8		8.320e+1, 2.371e-8	8.320e+1, 1.644e-8	8.320e+1, 9.096e-9					8.320e+1, 1.807e-8	8.320e+1, 1.599e-8	8.320e+1, 1.057e-7	8.320e+1, 1.148e-8	8.320e+1, 1.238e-8	8.320e+1, 2.931e-8
8.330e+1, 1.268e-8	8.330e+1, 1.659e-8	8.330e+1, 1.774e-8	8.330e+1, 1.019e-8	8.330e+1, 7.375e-9	8.330e+1, 1.935e-8		8.330e+1, 2.438e-8	8.330e+1, 1.659e-8	8.330e+1, 8.925e-9					8.330e+1, 1.784e-8	8.330e+1, 1.616e-8	8.330e+1, 1.057e-7	8.330e+1, 1.167e-8	8.330e+1, 1.302e-8	8.330e+1, 2.949e-8
8.340e+1, 1.269e-8	8.340e+1, 1.643e-8	8.340e+1, 1.794e-8	8.340e+1, 1.045e-8	8.340e+1, 7.152e-9	8.340e+1, 1.954e-8		8.340e+1, 2.330e-8	8.340e+1, 1.643e-8	8.340e+1, 9.065e-9					8.340e+1, 1.826e-8	8.340e+1, 1.567e-8	8.340e+1, 1.056e-7	8.340e+1, 1.116e-8	8.340e+1, 1.283e-8	8.340e+1, 2.956e-8
8.350e+1, 1.261e-8	8.350e+1, 1.646e-8	8.350e+1, 1.776e-8	8.350e+1, 1.048e-8	8.350e+1, 7.398e-9	8.350e+1, 1.949e-8		8.350e+1, 2.401e-8	8.350e+1, 1.646e-8	8.350e+1, 8.874e-9					8.350e+1, 1.814e-8	8.350e+1, 1.608e-8	8.350e+1, 1.056e-7	8.350e+1, 1.120e-8	8.350e+1, 1.296e-8	8.350e+1, 2.938e-8
8.360e+1, 1.282e-8	8.360e+1, 1.639e-8	8.360e+1, 1.755e-8	8.360e+1, 1.016e-8	8.360e+1, 7.304e-9	8.360e+1, 1.923e-8		8.360e+1, 2.368e-8	8.360e+1, 1.639e-8	8.360e+1, 9.077e-9					8.360e+1, 1.830e-8	8.360e+1, 1.619e-8	8.360e+1, 1.056e-7	8.360e+1, 1.107e-8	8.360e+1, 1.248e-8	8.360e+1, 2.929e-8
8.370e+1, 1.285e-8	8.370e+1, 1.611e-8	8.370e+1, 1.774e-8	8.370e+1, 9.760e-9	8.370e+1, 7.161e-9	8.370e+1, 1.934e-8		8.370e+1, 2.395e-8	8.370e+1, 1.611e-8	8.370e+1, 8.862e-9					8.370e+1, 1.792e-8	8.370e+1, 1.608e-8	8.370e+1, 1.055e-7	8.370e+1, 1.112e-8	8.370e+1, 1.269e-8	8.370e+1, 2.955e-8
8.380e+1, 1.259e-8	8.380e+1, 1.609e-8	8.380e+1, 1.770e-8	8.380e+1, 1.011e-8	8.380e+1, 7.126e-9	8.380e+1, 1.937e-8		8.380e+1, 2.362e-8	8.380e+1, 1.609e-8	8.380e+1, 8.954e-9					8.380e+1, 1.800e-8	8.380e+1, 1.625e-8	8.380e+1, 1.055e-7	8.380e+1, 1.099e-8	8.380e+1, 1.252e-8	8.380e+1, 2.949e-8
8.390e+1, 1.260e-8	8.390e+1, 1.630e-8	8.390e+1, 1.772e-8	8.390e+1, 1.009e-8	8.390e+1, 7.343e-9	8.390e+1, 1.925e-8		8.390e+1, 2.383e-8	8.390e+1, 1.630e-8	8.390e+1, 9.000e-9					8.390e+1, 1.787e-8	8.390e+1, 1.595e-8	8.390e+1, 1.055e-7	8.390e+1, 1.130e-8	8.390e+1, 1.283e-8	8.390e+1, 2.929e-8
8.400e+1, 1.269e-8	8.400e+1, 1.611e-8	8.400e+1, 1.791e-8	8.400e+1, 9.871e-9	8.400e+1, 7.330e-9	8.400e+1, 1.978e-8		8.400e+1, 2.367e-8	8.400e+1, 1.611e-8	8.400e+1, 9.129e-9					8.400e+1, 1.791e-8	8.400e+1, 1.583e-8	8.400e+1, 1.054e-7	8.400e+1, 1.130e-8	8.400e+1, 1.279e-8	8.400e+1, 2.930e-8
8.410e+1, 1.299e-8	8.410e+1, 1.635e-8	8.410e+1, 1.763e-8	8.410e+1, 9.891e-9	8.410e+1, 7.295e-9	8.410e+1, 1.905e-8		8.410e+1, 2.377e-8	8.410e+1, 1.635e-8	8.410e+1, 8.849e-9					8.410e+1, 1.825e-8	8.410e+1, 1.613e-8	8.410e+1, 1.054e-7	8.410e+1, 1.120e-8	8.410e+1, 1.275e-8	8.410e+1, 2.940e-8
8.420e+1, 1.262e-8	8.420e+1, 1.604e-8	8.420e+1, 1.770e-8	8.420e+1, 9.824e-9	8.420e+1, 7.272e-9	8.420e+1, 1.932e-8		8.420e+1, 2.392e-8	8.420e+1, 1.604e-8	8.420e+1, 8.806e-9					8.420e+1, 1.804e-8	8.420e+1, 1.589e-8	8.420e+1, 1.054e-7	8.420e+1, 1.117e-8	8.420e+1, 1.291e-8	8.420e+1, 2.935e-8
8.430e+1, 1.252e-8	8.430e+1, 1.619e-8	8.430e+1, 1.784e-8	8.430e+1, 9.705e-9	8.430e+1, 7.278e-9	8.430e+1, 1.928e-8		8.430e+1, 2.394e-8	8.430e+1, 1.619e-8	8.430e+1, 9.013e-9					8.430e+1, 1.800e-8	8.430e+1, 1.623e-8	8.430e+1, 1.054e-7	8.430e+1, 1.111e-8	8.430e+1, 1.263e-8	8.430e+1, 2.918e-8
8.440e+1, 1.271e-8	8.440e+1, 1.652e-8	8.440e+1, 1.767e-8	8.440e+1, 1.034e-8	8.440e+1, 7.428e-9	8.440e+1, 1.909e-8		8.440e+1, 2.391e-8	8.440e+1, 1.652e-8	8.440e+1, 9.003e-9					8.440e+1, 1.821e-8	8.440e+1, 1.612e-8	8.440e+1, 1.053e-7	8.440e+1, 1.119e-8	8.440e+1, 1.257e-8	8.440e+1, 2.953e-8
8.450e+1, 1.266e-8	8.450e+1, 1.608e-8	8.450e+1, 1.768e-8	8.450e+1, 9.899e-9	8.450e+1, 7.227e-9	8.450e+1, 1.884e-8		8.450e+1, 2.359e-8	8.450e+1, 1.608e-8	8.450e+1, 8.904e-9					8.450e+1, 1.814e-8	8.450e+1, 1.641e-8	8.450e+1, 1.053e-7	8.450e+1, 1.092e-8	8.450e+1, 1.272e-8	8.450e+1, 2.926e-8
8.460e+1, 1.271e-8	8.460e+1, 1.628e-8	8.460e+1, 1.765e-8	8.460e+1, 9.799e-9	8.460e+1, 7.081e-9	8.460e+1, 1.918e-8		8.460e+1, 2.410e-8	8.460e+1, 1.628e-8	8.460e+1, 8.834e-9					8.460e+1, 1.788e-8	8.460e+1, 1.608e-8	8.460e+1, 1.053e-7	8.460e+1, 1.113e-8	8.460e+1, 1.289e-8	8.460e+1, 2.942e-8
8.470e+1, 1.265e-8	8.470e+1, 1.620e-8	8.470e+1, 1.780e-8	8.470e+1, 1.002e-8	8.470e+1, 6.853e-9	8.470e+1, 1.933e-8		8.470e+1, 2.360e-8	8.470e+1, 1.620e-8	8.470e+1, 8.930e-9					8.470e+1, 1.774e-8	8.470e+1, 1.602e-8	8.470e+1, 1.052e-7	8.470e+1, 1.144e-8	8.470e+1, 1.272e-8	8.470e+1, 2.953e-8
8.480e+1, 1.243e-8	8.480e+1, 1.624e-8	8.480e+1, 1.757e-8	8.480e+1, 1.028e-8	8.480e+1, 7.182e-9	8.480e+1, 1.939e-8		8.480e+1, 2.383e-8	8.480e+1, 1.624e-8	8.480e+1, 9.219e-9					8.480e+1, 1.803e-8	8.480e+1, 1.615e-8	8.480e+1, 1.052e-7	8.480e+1, 1.107e-8	8.480e+1, 1.265e-8	8.480e+1, 2.930e-8
8.490e+1, 1.287e-8	8.490e+1, 1.650e-8	8.490e+1, 1.779e-8	8.490e+1, 9.888e-9	8.490e+1, 7.214e-9	8.490e+1, 1.933e-8		8.490e+1, 2.365e-8	8.490e+1, 1.650e-8	8.490e+1, 8.959e-9					8.490e+1, 1.815e-8	8.490e+1, 1.592e-8	8.490e+1, 1.052e-7	8.490e+1, 1.099e-8	8.490e+1, 1.277e-8	8.490e+1, 2.946e-8
8.500e+1, 1.252e-8	8.500e+1, 1.613e-8	8.500e+1, 1.770e-8	8.500e+1, 9.829e-9	8.500e+1, 7.445e-9	8.500e+1, 1.921e-8		8.500e+1, 2.362e-8	8.500e+1, 1.613e-8	8.500e+1, 8.889e-9					8.500e+1, 1.809e-8	8.500e+1, 1.624e-8	8.500e+1, 1.051e-7	8.500e+1, 1.106e-8	8.500e+1, 1.292e-8	8.500e+1, 2.906e-8
8.510e+1, 1.284e-8	8.510e+1, 1.603e-8	8.510e+1, 1.763e-8	8.510e+1, 9.533e-9	8.510e+1, 7.250e-9	8.510e+1, 1.921e-8		8.510e+1, 2.353e-8	8.510e+1, 1.603e-8	8.510e+1, 8.932e-9					8.510e+1, 1.799e-8	8.510e+1, 1.563e-8	8.510e+1, 1.051e-7	8.510e+1, 1.080e-8	8.510e+1, 1.249e-8	8.510e+1, 2.950e-8
8.520e+1, 1.244e-8	8.520e+1, 1.637e-8	8.520e+1, 1.776e-8	8.520e+1, 9.786e-9	8.520e+1, 7.250e-9	8.520e+1, 1.917e-8		8.520e+1, 2.360e-8	8.520e+1, 1.637e-8	8.520e+1, 9.068e-9					8.520e+1, 1.799e-8	8.520e+1, 1.606e-8	8.520e+1, 1.050e-7	8.520e+1, 1.117e-8	8.520e+1, 1.253e-8	8.520e+1, 2.940e-8
8.530e+1, 1.262e-8	8.530e+1, 1.625e-8	8.530e+1, 1.775e-8	8.530e+1, 9.549e-9	8.530e+1, 7.270e-9	8.530e+1, 1.904e-8		8.530e+1, 2.362e-8	8.530e+1, 1.625e-8	8.530e+1, 8.931e-9					8.530e+1, 1.780e-8	8.530e+1, 1.622e-8	8.530e+1, 1.050e-7	8.530e+1, 1.108e-8	8.530e+1, 1.281e-8	8.530e+1, 2.919e-8
8.540e+1, 1.278e-8	8.540e+1, 1.583e-8	8.540e+1, 1.761e-8	8.540e+1, 1.016e-8	8.540e+1, 6.950e-9	8.540e+1, 1.907e-8		8.540e+1, 2.342e-8	8.540e+1, 1.583e-8	8.540e+1, 8.929e-9					8.540e+1, 1.797e-8	8.540e+1, 1.598e-8	8.540e+1, 1.050e-7	8.540e+1, 1.092e-8	8.540e+1, 1.306e-8	8.540e+1, 2.900e-8
8.550e+1, 1.266e-8	8.550e+1, 1.608e-8	8.550e+1, 1.782e-8	8.550e+1, 1.004e-8	8.550e+1, 7.268e-9	8.550e+1, 1.910e-8		8.550e+1, 2.345e-8	8.550e+1, 1.608e-8	8.550e+1, 8.912e-9					8.550e+1, 1.789e-8	8.550e+1, 1.607e-8	8.550e+1, 1.050e-7	8.550e+1, 1.114e-8	8.550e+1, 1.296e-8	8.550e+1, 2.943e-8
8.560e+1, 1.263e-8	8.560e+1, 1.601e-8	8.560e+1, 1.743e-8	8.560e+1, 1.012e-8	8.560e+1, 7.181e-9	8.560e+1, 1.930e-8		8.560e+1, 2.361e-8	8.560e+1, 1.601e-8	8.560e+1, 9.024e-9					8.560e+1, 1.822e-8	8.560e+1, 1.619e-8	8.560e+1, 1.049e-7	8.560e+1, 1.111e-8	8.560e+1, 1.277e-8	8.560e+1, 2.913e-8
8.570e+1, 1.269e-8	8.570e+1, 1.651e-8	8.570e+1, 1.710e-8	8.570e+1, 1.010e-8	8.570e+1, 7.492e-9	8.570e+1, 1.942e-8		8.570e+1, 2.341e-8	8.570e+1, 1.651e-8	8.570e+1, 8.855e-9					8.570e+1, 1.796e-8	8.570e+1, 1.597e-8	8.570e+1, 1.049e-7	8.570e+1, 1.112e-8	8.570e+1, 1.305e-8	8.570e+1, 2.951e-8
8.580e+1, 1.237e-8	8.580e+1, 1.600e-8	8.580e+1, 1.773e-8	8.580e+1, 1.007e-8	8.580e+1, 6.929e-9	8.580e+1, 1.938e-8		8.580e+1, 2.334e-8	8.580e+1, 1.600e-8	8.580e+1, 9.058e-9					8.580e+1, 1.777e-8	8.580e+1, 1.627e-8	8.580e+1, 1.049e-7	8.580e+1, 1.097e-8	8.580e+1, 1.269e-8	8.580e+1, 2.922e-8
8.590e+1, 1.263e-8	8.590e+1, 1.650e-8	8.590e+1, 1.772e-8	8.590e+1, 9.916e-9	8.590e+1, 7.239e-9	8.590e+1, 1.861e-8		8.590e+1, 2.352e-8	8.590e+1, 1.650e-8	8.590e+1, 8.908e-9					8.590e+1, 1.773e-8	8.590e+1, 1.605e-8	8.590e+1, 1.048e-7	8.590e+1, 1.109e-8	8.590e+1, 1.247e-8	8.590e+1, 2.915e-8
8.600e+1, 1.249e-8	8.600e+1, 1.653e-8	8.600e+1, 1.792e-8	8.600e+1, 9.950e-9	8.600e+1, 7.034e-9	8.600e+1, 1.909e-8		8.600e+1, 2.329e-8	8.600e+1, 1.653e-8	8.600e+1, 9.010e-9					8.600e+1, 1.800e-8	8.600e+1, 1.573e-8	8.600e+1, 1.048e-7	8.600e+1, 1.124e-8	8.600e+1, 1.283e-8	8.600e+1, 2.905e-8
8.610e+1, 1.263e-8	8.610e+1, 1.600e-8	8.610e+1, 1.749e-8	8.610e+1, 9.699e-9	8.610e+1, 7.283e-9	8.610e+1, 1.917e-8		8.610e+1, 2.354e-8	8.610e+1, 1.600e-8	8.610e+1, 9.004e-9					8.610e+1, 1.809e-8	8.610e+1, 1.579e-8	8.610e+1, 1.047e-7	8.610e+1, 1.110e-8	8.610e+1, 1.284e-8	8.610e+1, 2.887e-8
8.620e+1, 1.268e-8	8.620e+1, 1.607e-8	8.620e+1, 1.742e-8	8.620e+1, 9.746e-9	8.620e+1, 7.582e-9	8.620e+1, 1.913e-8		8.620e+1, 2.363e-8	8.620e+1, 1.607e-8	8.620e+1, 8.825e-9					8.620e+1, 1.804e-8	8.620e+1, 1.598e-8	8.620e+1, 1.047e-7	8.620e+1, 1.126e-8	8.620e+1, 1.256e-8	8.620e+1, 2.946e-8
8.630e+1, 1.277e-8	8.630e+1, 1.629e-8	8.630e+1, 1.750e-8	8.630e+1, 9.558e-9	8.630e+1, 7.021e-9	8.630e+1, 1.950e-8		8.630e+1, 2.387e-8	8.630e+1, 1.629e-8	8.630e+1, 8.736e-9					8.630e+1, 1.818e-8	8.630e+1, 1.597e-8	8.630e+1, 1.047e-7	8.630e+1, 1.087e-8	8.630e+1, 1.294e-8	8.630e+1, 2.891e-8
8.640e+1, 1.265e-8	8.640e+1, 1.629e-8	8.640e+1, 1.761e-8	8.640e+1, 9.849e-9	8.640e+1, 7.193e-9	8.640e+1, 1.935e-8		8.640e+1, 2.354e-8	8.640e+1, 1.629e-8	8.640e+1, 9.035e-9					8.640e+1, 1.781e-8	8.640e+1, 1.551e-8	8.640e+1, 1.047e-7	8.640e+1, 1.088e-8	8.640e+1, 1.255e-8	8.640e+1, 2.921e-8
8.650e+1, 1.254e-8	8.650e+1, 1.636e-8	8.650e+1, 1.742e-8	8.650e+1, 1.006e-8	8.650e+1, 7.342e-9	8.650e+1, 1.902e-8		8.650e+1, 2.348e-8	8.650e+1, 1.636e-8	8.650e+1, 8.761e-9					8.650e+1, 1.830e-8	8.650e+1, 1.603e-8	8.650e+1, 1.046e-7	8.650e+1, 1.085e-8	8.650e+1, 1.269e-8	8.650e+1, 2.884e-8
8.660e+1, 1.269e-8	8.660e+1, 1.635e-8	8.660e+1, 1.776e-8	8.660e+1, 1.012e-8	8.660e+1, 7.304e-9	8.660e+1, 1.906e-8		8.660e+1, 2.365e-8	8.660e+1, 1.635e-8	8.660e+1, 8.908e-9					8.660e+1, 1.797e-8	8.660e+1, 1.587e-8	8.660e+1, 1.046e-7	8.660e+1, 1.123e-8	8.660e+1, 1.312e-8	8.660e+1, 2.900e-8
8.670e+1, 1.250e-8	8.670e+1, 1.604e-8	8.670e+1, 1.764e-8	8.670e+1, 9.453e-9	8.670e+1, 7.241e-9	8.670e+1, 1.904e-8		8.670e+1, 2.331e-8	8.670e+1, 1.604e-8	8.670e+1, 9.053e-9					8.670e+1, 1.788e-8	8.670e+1, 1.562e-8	8.670e+1, 1.046e-7	8.670e+1, 1.099e-8	8.670e+1, 1.276e-8	8.670e+1, 2.921e-8
8.680e+1, 1.286e-8	8.680e+1, 1.623e-8	8.680e+1, 1.781e-8	8.680e+1, 9.617e-9	8.680e+1, 7.348e-9	8.680e+1, 1.931e-8		8.680e+1, 2.352e-8	8.680e+1, 1.623e-8	8.680e+1, 9.075e-9					8.680e+1, 1.790e-8	8.680e+1, 1.588e-8	8.680e+1, 1.045e-7	8.680e+1, 1.126e-8	8.680e+1, 1.258e-8	8.680e+1, 2.909e-8
8.690e+1, 1.242e-8	8.690e+1, 1.612e-8	8.690e+1, 1.758e-8	8.690e+1, 9.713e-9	8.690e+1, 7.193e-9	8.690e+1, 1.913e-8		8.690e+1, 2.360e-8	8.690e+1, 1.612e-8	8.690e+1, 9.003e-9					8.690e+1, 1.770e-8	8.690e+1, 1.612e-8	8.690e+1, 1.045e-7	8.690e+1, 1.099e-8	8.690e+1, 1.278e-8	8.690e+1, 2.883e-8
8.700e+1, 1.266e-8	8.700e+1, 1.599e-8	8.700e+1, 1.727e-8	8.700e+1, 9.815e-9	8.700e+1, 7.069e-9	8.700e+1, 1.928e-8		8.700e+1, 2.353e-8	8.700e+1, 1.599e-8	8.700e+1, 9.075e-9					8.700e+1, 1.787e-8	8.700e+1, 1.575e-8	8.700e+1, 1.045e-7	8.700e+1, 1.124e-8	8.700e+1, 1.288e-8	8.700e+1, 2.910e-8
8.710e+1, 1.253e-8	8.710e+1, 1.606e-8	8.710e+1, 1.771e-8	8.710e+1, 9.568e-9	8.710e+1, 7.403e-9	8.710e+1, 1.910e-8		8.710e+1, 2.358e-8	8.710e+1, 1.606e-8	8.710e+1, 8.813e-9					8.710e+1, 1.758e-8	8.710e+1, 1.573e-8	8.710e+1, 1.044e-7	8.710e+1, 1.119e-8	8.710e+1, 1.261e-8	8.710e+1, 2.906e-8
8.720e+1, 1.246e-8	8.720e+1, 1.612e-8	8.720e+1, 1.762e-8	8.720e+1, 9.622e-9	8.720e+1, 7.368e-9	8.720e+1, 1.916e-8		8.720e+1, 2.327e-8	8.720e+1, 1.612e-8	8.720e+1, 9.070e-9					8.720e+1, 1.764e-8	8.720e+1, 1.610e-8	8.720e+1, 1.044e-7	8.720e+1, 1.116e-8	8.720e+1, 1.294e-8	8.720e+1, 2.883e-8
8.730e+1, 1.262e-8	8.730e+1, 1.585e-8	8.730e+1, 1.760e-8	8.730e+1, 9.499e-9	8.730e+1, 7.215e-9	8.730e+1, 1.930e-8		8.730e+1, 2.348e-8	8.730e+1, 1.585e-8	8.730e+1, 9.045e-9					8.730e+1, 1.786e-8	8.730e+1, 1.593e-8	8.730e+1, 1.044e-7	8.730e+1, 1.114e-8	8.730e+1, 1.260e-8	8.730e+1, 2.875e-8
8.740e+1, 1.263e-8	8.740e+1, 1.613e-8	8.740e+1, 1.745e-8	8.740e+1, 1.021e-8	8.740e+1, 7.436e-9	8.740e+1, 1.884e-8		8.740e+1, 2.353e-8	8.740e+1, 1.613e-8	8.740e+1, 8.966e-9					8.740e+1, 1.774e-8	8.740e+1, 1.579e-8	8.740e+1, 1.043e-7	8.740e+1, 1.116e-8	8.740e+1, 1.276e-8	8.740e+1, 2.930e-8
8.750e+1, 1.281e-8	8.750e+1, 1.624e-8	8.750e+1, 1.767e-8	8.750e+1, 9.723e-9	8.750e+1, 7.300e-9	8.750e+1, 1.904e-8		8.750e+1, 2.357e-8	8.750e+1, 1.624e-8	8.750e+1, 8.890e-9					8.750e+1, 1.799e-8	8.750e+1, 1.587e-8	8.750e+1, 1.043e-7	8.750e+1, 1.107e-8	8.750e+1, 1.242e-8	8.750e+1, 2.893e-8
8.760e+1, 1.256e-8	8.760e+1, 1.607e-8	8.760e+1, 1.765e-8	8.760e+1, 9.718e-9	8.760e+1, 7.282e-9	8.760e+1, 1.909e-8		8.760e+1, 2.282e-8	8.760e+1, 1.607e-8	8.760e+1, 9.113e-9					8.760e+1, 1.777e-8	8.760e+1, 1.596e-8	8.760e+1, 1.043e-7	8.760e+1, 1.078e-8	8.760e+1, 1.296e-8	8.760e+1, 2.892e-8
8.770e+1, 1.258e-8	8.770e+1, 1.607e-8	8.770e+1, 1.771e-8	8.770e+1, 1.008e-8	8.770e+1, 7.390e-9	8.770e+1, 1.901e-8		8.770e+1, 2.363e-8	8.770e+1, 1.607e-8	8.770e+1, 8.923e-9					8.770e+1, 1.796e-8	8.770e+1, 1.580e-8	8.770e+1, 1.042e-7	8.770e+1, 1.111e-8	8.770e+1, 1.255e-8	8.770e+1, 2.912e-8
8.780e+1, 1.271e-8	8.780e+1, 1.583e-8	8.780e+1, 1.733e-8	8.780e+1, 9.252e-9	8.780e+1, 7.290e-9	8.780e+1, 1.922e-8		8.780e+1, 2.342e-8	8.780e+1, 1.583e-8	8.780e+1, 8.896e-9					8.780e+1, 1.772e-8	8.780e+1, 1.599e-8	8.780e+1, 1.042e-7	8.780e+1, 1.126e-8	8.780e+1, 1.289e-8	8.780e+1, 2.890e-8
8.790e+1, 1.273e-8	8.790e+1, 1.643e-8	8.790e+1, 1.770e-8	8.790e+1, 9.754e-9	8.790e+1, 7.254e-9	8.790e+1, 1.895e-8		8.790e+1, 2.361e-8	8.790e+1, 1.643e-8	8.790e+1, 8.846e-9					8.790e+1, 1.794e-8	8.790e+1, 1.568e-8	8.790e+1, 1.042e-7	8.790e+1, 1.097e-8	8.790e+1, 1.275e-8	8.790e+1, 2.885e-8
8.800e+1, 1.261e-8	8.800e+1, 1.621e-8	8.800e+1, 1.771e-8	8.800e+1, 1.007e-8	8.800e+1, 7.213e-9	8.800e+1, 1.895e-8		8.800e+1, 2.319e-8	8.800e+1, 1.621e-8	8.800e+1, 8.774e-9					8.800e+1, 1.774e-8	8.800e+1, 1.592e-8	8.800e+1, 1.042e-7	8.800e+1, 1.130e-8	8.800e+1, 1.296e-8	8.800e+1, 2.868e-8
8.810e+1, 1.270e-8	8.810e+1, 1.604e-8	8.810e+1, 1.756e-8	8.810e+1, 9.918e-9	8.810e+1, 7.208e-9	8.810e+1, 1.914e-8		8.810e+1, 2.335e-8	8.810e+1, 1.604e-8	8.810e+1, 8.929e-9					8.810e+1, 1.772e-8	8.810e+1, 1.574e-8	8.810e+1, 1.041e-7	8.810e+1, 1.095e-8	8.810e+1, 1.247e-8	8.810e+1, 2.895e-8
8.820e+1, 1.260e-8	8.820e+1, 1.617e-8	8.820e+1, 1.766e-8	8.820e+1, 9.461e-9	8.820e+1, 7.215e-9	8.820e+1, 1.941e-8		8.820e+1, 2.356e-8	8.820e+1, 1.617e-8	8.820e+1, 9.035e-9					8.820e+1, 1.760e-8	8.820e+1, 1.573e-8	8.820e+1, 1.041e-7	8.820e+1, 1.123e-8	8.820e+1, 1.248e-8	8.820e+1, 2.894e-8
8.830e+1, 1.265e-8	8.830e+1, 1.611e-8	8.830e+1, 1.773e-8	8.830e+1, 9.537e-9	8.830e+1, 6.965e-9	8.830e+1, 1.907e-8		8.830e+1, 2.311e-8	8.830e+1, 1.611e-8	8.830e+1, 9.080e-9					8.830e+1, 1.765e-8	8.830e+1, 1.594e-8	8.830e+1, 1.041e-7	8.830e+1, 1.095e-8	8.830e+1, 1.280e-8	8.830e+1, 2.866e-8
8.840e+1, 1.286e-8	8.840e+1, 1.594e-8	8.840e+1, 1.778e-8	8.840e+1, 1.014e-8	8.840e+1, 7.240e-9	8.840e+1, 1.889e-8		8.840e+1, 2.328e-8	8.840e+1, 1.594e-8	8.840e+1, 8.823e-9					8.840e+1, 1.771e-8	8.840e+1, 1.590e-8	8.840e+1, 1.040e-7	8.840e+1, 1.097e-8	8.840e+1, 1.234e-8	8.840e+1, 2.852e-8
8.850e+1, 1.251e-8	8.850e+1, 1.607e-8	8.850e+1, 1.770e-8	8.850e+1, 9.593e-9	8.850e+1, 7.423e-9	8.850e+1, 1.892e-8		8.850e+1, 2.300e-8	8.850e+1, 1.607e-8	8.850e+1, 8.814e-9					8.850e+1, 1.783e-8	8.850e+1, 1.558e-8	8.850e+1, 1.040e-7	8.850e+1, 1.084e-8	8.850e+1, 1.242e-8	8.850e+1, 2.868e-8
8.860e+1, 1.256e-8	8.860e+1, 1.605e-8	8.860e+1, 1.764e-8	8.860e+1, 9.858e-9	8.860e+1, 7.225e-9	8.860e+1, 1.908e-8		8.860e+1, 2.320e-8	8.860e+1, 1.605e-8	8.860e+1, 8.952e-9					8.860e+1, 1.775e-8	8.860e+1, 1.612e-8	8.860e+1, 1.040e-7	8.860e+1, 1.084e-8	8.860e+1, 1.265e-8	8.860e+1, 2.873e-8
8.870e+1, 1.282e-8	8.870e+1, 1.574e-8	8.870e+1, 1.754e-8	8.870e+1, 1.012e-8	8.870e+1, 6.946e-9	8.870e+1, 1.906e-8		8.870e+1, 2.322e-8	8.870e+1, 1.574e-8	8.870e+1, 9.060e-9					8.870e+1, 1.765e-8	8.870e+1, 1.608e-8	8.870e+1, 1.039e-7	8.870e+1, 1.105e-8	8.870e+1, 1.298e-8	8.870e+1, 2.855e-8
8.880e+1, 1.266e-8	8.880e+1, 1.605e-8	8.880e+1, 1.743e-8	8.880e+1, 9.926e-9	8.880e+1, 7.009e-9	8.880e+1, 1.912e-8		8.880e+1, 2.317e-8	8.880e+1, 1.605e-8	8.880e+1, 9.000e-9					8.880e+1, 1.761e-8	8.880e+1, 1.570e-8	8.880e+1, 1.039e-7	8.880e+1, 1.105e-8	8.880e+1, 1.268e-8	8.880e+1, 2.846e-8
8.890e+1, 1.260e-8	8.890e+1, 1.598e-8	8.890e+1, 1.768e-8	8.890e+1, 9.216e-9	8.890e+1, 7.217e-9	8.890e+1, 1.886e-8		8.890e+1, 2.305e-8	8.890e+1, 1.598e-8	8.890e+1, 8.827e-9					8.890e+1, 1.766e-8	8.890e+1, 1.577e-8	8.890e+1, 1.039e-7	8.890e+1, 1.102e-8	8.890e+1, 1.267e-8	8.890e+1, 2.868e-8
8.900e+1, 1.251e-8	8.900e+1, 1.598e-8	8.900e+1, 1.755e-8	8.900e+1, 9.652e-9	8.900e+1, 7.117e-9	8.900e+1, 1.923e-8		8.900e+1, 2.279e-8	8.900e+1, 1.598e-8	8.900e+1, 8.881e-9					8.900e+1, 1.776e-8	8.900e+1, 1.576e-8	8.900e+1, 1.038e-7	8.900e+1, 1.124e-8	8.900e+1, 1.296e-8	8.900e+1, 2.860e-8
8.910e+1, 1.259e-8	8.910e+1, 1.593e-8	8.910e+1, 1.783e-8	8.910e+1, 9.873e-9	8.910e+1, 6.891e-9	8.910e+1, 1.920e-8		8.910e+1, 2.308e-8	8.910e+1, 1.593e-8	8.910e+1, 8.771e-9					8.910e+1, 1.779e-8	8.910e+1, 1.592e-8	8.910e+1, 1.038e-7	8.910e+1, 1.120e-8	8.910e+1, 1.295e-8	8.910e+1, 2.874e-8
8.920e+1, 1.269e-8	8.920e+1, 1.581e-8	8.920e+1, 1.733e-8	8.920e+1, 9.589e-9	8.920e+1, 7.062e-9	8.920e+1, 1.879e-8		8.920e+1, 2.311e-8	8.920e+1, 1.581e-8	8.920e+1, 8.824e-9					8.920e+1, 1.797e-8	8.920e+1, 1.605e-8	8.920e+1, 1.037e-7	8.920e+1, 1.091e-8	8.920e+1, 1.271e-8	8.920e+1, 2.865e-8
8.930e+1, 1.279e-8	8.930e+1, 1.630e-8	8.930e+1, 1.748e-8	8.930e+1, 9.810e-9	8.930e+1, 7.178e-9	8.930e+1, 1.889e-8		8.930e+1, 2.307e-8	8.930e+1, 1.630e-8	8.930e+1, 8.882e-9					8.930e+1, 1.766e-8	8.930e+1, 1.567e-8	8.930e+1, 1.037e-7	8.930e+1, 1.071e-8	8.930e+1, 1.242e-8	8.930e+1, 2.854e-8
8.940e+1, 1.276e-8	8.940e+1, 1.596e-8	8.940e+1, 1.745e-8	8.940e+1, 9.519e-9	8.940e+1, 7.488e-9	8.940e+1, 1.907e-8		8.940e+1, 2.299e-8	8.940e+1, 1.596e-8	8.940e+1, 8.871e-9					8.940e+1, 1.769e-8	8.940e+1, 1.579e-8	8.940e+1, 1.037e-7	8.940e+1, 1.120e-8	8.940e+1, 1.251e-8	8.940e+1, 2.860e-8
8.950e+1, 1.257e-8	8.950e+1, 1.616e-8	8.950e+1, 1.763e-8	8.950e+1, 9.713e-9	8.950e+1, 7.496e-9	8.950e+1, 1.887e-8		8.950e+1, 2.347e-8	8.950e+1, 1.616e-8	8.950e+1, 8.951e-9					8.950e+1, 1.759e-8	8.950e+1, 1.569e-8	8.950e+1, 1.036e-7	8.950e+1, 1.133e-8	8.950e+1, 1.297e-8	8.950e+1, 2.840e-8
8.960e+1, 1.269e-8	8.960e+1, 1.583e-8	8.960e+1, 1.746e-8	8.960e+1, 9.911e-9	8.960e+1, 7.284e-9	8.960e+1, 1.900e-8		8.960e+1, 2.288e-8	8.960e+1, 1.583e-8	8.960e+1, 8.990e-9					8.960e+1, 1.770e-8	8.960e+1, 1.573e-8	8.960e+1, 1.036e-7	8.960e+1, 1.109e-8	8.960e+1, 1.319e-8	8.960e+1, 2.857e-8
8.970e+1, 1.258e-8	8.970e+1, 1.581e-8	8.970e+1, 1.739e-8	8.970e+1, 9.813e-9	8.970e+1, 7.136e-9	8.970e+1, 1.907e-8		8.970e+1, 2.275e-8	8.970e+1, 1.581e-8	8.970e+1, 8.935e-9					8.970e+1, 1.777e-8	8.970e+1, 1.594e-8	8.970e+1, 1.036e-7	8.970e+1, 1.072e-8	8.970e+1, 1.253e-8	8.970e+1, 2.842e-8
8.980e+1, 1.264e-8	8.980e+1, 1.583e-8	8.980e+1, 1.758e-8	8.980e+1, 9.645e-9	8.980e+1, 7.668e-9	8.980e+1, 1.886e-8		8.980e+1, 2.298e-8	8.980e+1, 1.583e-8	8.980e+1, 8.835e-9					8.980e+1, 1.765e-8	8.980e+1, 1.563e-8	8.980e+1, 1.035e-7	8.980e+1, 1.096e-8	8.980e+1, 1.268e-8	8.980e+1, 2.862e-8
8.990e+1, 1.250e-8	8.990e+1, 1.605e-8	8.990e+1, 1.738e-8	8.990e+1, 9.766e-9	8.990e+1, 7.224e-9	8.990e+1, 1.900e-8		8.990e+1, 2.333e-8	8.990e+1, 1.605e-8	8.990e+1, 8.779e-9					8.990e+1, 1.753e-8	8.990e+1, 1.592e-8	8.990e+1, 1.035e-7	8.990e+1, 1.103e-8	8.990e+1, 1.282e-8	8.990e+1, 2.876e-8
9.000e+1, 1.252e-8	9.000e+1, 1.600e-8	9.000e+1, 1.737e-8	9.000e+1, 9.884e-9	9.000e+1, 8.197e-9	9.000e+1, 1.893e-8		9.000e+1, 2.285e-8	9.000e+1, 1.600e-8	9.000e+1, 8.906e-9					9.000e+1, 1.762e-8	9.000e+1, 1.582e-8	9.000e+1, 1.035e-7	9.000e+1, 1.084e-8	9.000e+1, 1.291e-8	9.000e+1, 2.880e-8
9.010e+1, 1.263e-8	9.010e+1, 1.582e-8	9.010e+1, 1.740e-8	9.010e+1, 9.842e-9	9.010e+1, 7.359e-9	9.010e+1, 1.888e-8		9.010e+1, 2.296e-8	9.010e+1, 1.582e-8	9.010e+1, 9.059e-9					9.010e+1, 1.765e-8	9.010e+1, 1.587e-8	9.010e+1, 1.035e-7	9.010e+1, 1.114e-8	9.010e+1, 1.258e-8	9.010e+1, 2.811e-8
9.020e+1, 1.262e-8	9.020e+1, 1.614e-8	9.020e+1, 1.785e-8	9.020e+1, 9.879e-9	9.020e+1, 7.493e-9	9.020e+1, 1.911e-8		9.020e+1, 2.305e-8	9.020e+1, 1.614e-8	9.020e+1, 8.856e-9					9.020e+1, 1.767e-8	9.020e+1, 1.594e-8	9.020e+1, 1.034e-7	9.020e+1, 1.102e-8	9.020e+1, 1.275e-8	9.020e+1, 2.854e-8
9.030e+1, 1.244e-8	9.030e+1, 1.558e-8	9.030e+1, 1.771e-8	9.030e+1, 1.015e-8	9.030e+1, 7.332e-9	9.030e+1, 1.923e-8		9.030e+1, 2.287e-8	9.030e+1, 1.558e-8	9.030e+1, 9.079e-9					9.030e+1, 1.741e-8	9.030e+1, 1.548e-8	9.030e+1, 1.034e-7	9.030e+1, 1.108e-8	9.030e+1, 1.254e-8	9.030e+1, 2.854e-8
9.040e+1, 1.281e-8	9.040e+1, 1.573e-8	9.040e+1, 1.751e-8	9.040e+1, 1.000e-8	9.040e+1, 7.038e-9	9.040e+1, 1.864e-8		9.040e+1, 2.313e-8	9.040e+1, 1.573e-8	9.040e+1, 8.929e-9					9.040e+1, 1.762e-8	9.040e+1, 1.579e-8	9.040e+1, 1.034e-7	9.040e+1, 1.084e-8	9.040e+1, 1.301e-8	9.040e+1, 2.865e-8
9.050e+1, 1.245e-8	9.050e+1, 1.606e-8	9.050e+1, 1.730e-8	9.050e+1, 1.006e-8	9.050e+1, 7.358e-9	9.050e+1, 1.877e-8		9.050e+1, 2.319e-8	9.050e+1, 1.606e-8	9.050e+1, 9.095e-9					9.050e+1, 1.770e-8	9.050e+1, 1.565e-8	9.050e+1, 1.033e-7	9.050e+1, 1.092e-8	9.050e+1, 1.282e-8	9.050e+1, 2.832e-8
9.060e+1, 1.260e-8	9.060e+1, 1.612e-8	9.060e+1, 1.756e-8	9.060e+1, 9.889e-9	9.060e+1, 7.089e-9	9.060e+1, 1.899e-8		9.060e+1, 2.285e-8	9.060e+1, 1.612e-8	9.060e+1, 8.734e-9					9.060e+1, 1.756e-8	9.060e+1, 1.577e-8	9.060e+1, 1.033e-7	9.060e+1, 1.102e-8	9.060e+1, 1.274e-8	9.060e+1, 2.856e-8
9.070e+1, 1.277e-8	9.070e+1, 1.595e-8	9.070e+1, 1.755e-8	9.070e+1, 9.992e-9	9.070e+1, 7.379e-9	9.070e+1, 1.879e-8		9.070e+1, 2.292e-8	9.070e+1, 1.595e-8	9.070e+1, 8.759e-9					9.070e+1, 1.752e-8	9.070e+1, 1.585e-8	9.070e+1, 1.033e-7	9.070e+1, 1.067e-8	9.070e+1, 1.260e-8	9.070e+1, 2.900e-8
9.080e+1, 1.263e-8	9.080e+1, 1.599e-8	9.080e+1, 1.749e-8	9.080e+1, 9.850e-9	9.080e+1, 7.618e-9	9.080e+1, 1.878e-8		9.080e+1, 2.283e-8	9.080e+1, 1.599e-8	9.080e+1, 8.894e-9					9.080e+1, 1.745e-8	9.080e+1, 1.537e-8	9.080e+1, 1.032e-7	9.080e+1, 1.098e-8	9.080e+1, 1.269e-8	9.080e+1, 2.849e-8
9.090e+1, 1.271e-8	9.090e+1, 1.621e-8	9.090e+1, 1.710e-8	9.090e+1, 1.002e-8	9.090e+1, 7.370e-9	9.090e+1, 1.854e-8		9.090e+1, 2.305e-8	9.090e+1, 1.621e-8	9.090e+1, 8.779e-9					9.090e+1, 1.751e-8	9.090e+1, 1.535e-8	9.090e+1, 1.032e-7	9.090e+1, 1.103e-8	9.090e+1, 1.260e-8	9.090e+1, 2.802e-8
9.100e+1, 1.230e-8	9.100e+1, 1.594e-8	9.100e+1, 1.745e-8	9.100e+1, 1.012e-8	9.100e+1, 7.355e-9	9.100e+1, 1.891e-8		9.100e+1, 2.251e-8	9.100e+1, 1.594e-8	9.100e+1, 9.033e-9					9.100e+1, 1.751e-8	9.100e+1, 1.578e-8	9.100e+1, 1.031e-7	9.100e+1, 1.106e-8	9.100e+1, 1.251e-8	9.100e+1, 2.835e-8
9.110e+1, 1.251e-8	9.110e+1, 1.589e-8	9.110e+1, 1.779e-8	9.110e+1, 1.002e-8	9.110e+1, 7.548e-9	9.110e+1, 1.867e-8		9.110e+1, 2.294e-8	9.110e+1, 1.589e-8	9.110e+1, 8.642e-9					9.110e+1, 1.763e-8	9.110e+1, 1.591e-8	9.110e+1, 1.031e-7	9.110e+1, 1.091e-8	9.110e+1, 1.253e-8	9.110e+1, 2.850e-8
9.120e+1, 1.265e-8	9.120e+1, 1.583e-8	9.120e+1, 1.733e-8	9.120e+1, 9.888e-9	9.120e+1, 7.837e-9	9.120e+1, 1.842e-8		9.120e+1, 2.326e-8	9.120e+1, 1.583e-8	9.120e+1, 8.845e-9					9.120e+1, 1.745e-8	9.120e+1, 1.595e-8	9.120e+1, 1.031e-7	9.120e+1, 1.111e-8	9.120e+1, 1.258e-8	9.120e+1, 2.859e-8
9.130e+1, 1.248e-8	9.130e+1, 1.585e-8	9.130e+1, 1.744e-8	9.130e+1, 1.005e-8	9.130e+1, 7.215e-9	9.130e+1, 1.874e-8		9.130e+1, 2.300e-8	9.130e+1, 1.585e-8	9.130e+1, 8.885e-9					9.130e+1, 1.749e-8	9.130e+1, 1.599e-8	9.130e+1, 1.030e-7	9.130e+1, 1.099e-8	9.130e+1, 1.272e-8	9.130e+1, 2.859e-8
9.140e+1, 1.259e-8	9.140e+1, 1.597e-8	9.140e+1, 1.765e-8	9.140e+1, 9.746e-9	9.140e+1, 6.975e-9	9.140e+1, 1.880e-8		9.140e+1, 2.318e-8	9.140e+1, 1.597e-8	9.140e+1, 9.000e-9					9.140e+1, 1.749e-8	9.140e+1, 1.562e-8	9.140e+1, 1.030e-7	9.140e+1, 1.110e-8	9.140e+1, 1.285e-8	9.140e+1, 2.829e-8
9.150e+1, 1.265e-8	9.150e+1, 1.599e-8	9.150e+1, 1.732e-8	9.150e+1, 1.005e-8	9.150e+1, 7.279e-9	9.150e+1, 1.865e-8		9.150e+1, 2.292e-8	9.150e+1, 1.599e-8	9.150e+1, 8.868e-9					9.150e+1, 1.750e-8	9.150e+1, 1.569e-8	9.150e+1, 1.030e-7	9.150e+1, 1.099e-8	9.150e+1, 1.255e-8	9.150e+1, 2.855e-8
9.160e+1, 1.249e-8	9.160e+1, 1.576e-8	9.160e+1, 1.729e-8	9.160e+1, 9.590e-9	9.160e+1, 7.398e-9	9.160e+1, 1.869e-8		9.160e+1, 2.286e-8	9.160e+1, 1.576e-8	9.160e+1, 8.870e-9					9.160e+1, 1.767e-8	9.160e+1, 1.551e-8	9.160e+1, 1.030e-7	9.160e+1, 1.129e-8	9.160e+1, 1.253e-8	9.160e+1, 2.825e-8
9.170e+1, 1.242e-8	9.170e+1, 1.604e-8	9.170e+1, 1.706e-8	9.170e+1, 9.467e-9	9.170e+1, 7.544e-9	9.170e+1, 1.874e-8		9.170e+1, 2.318e-8	9.170e+1, 1.604e-8	9.170e+1, 8.618e-9					9.170e+1, 1.763e-8	9.170e+1, 1.582e-8	9.170e+1, 1.029e-7	9.170e+1, 1.056e-8	9.170e+1, 1.283e-8	9.170e+1, 2.843e-8
9.180e+1, 1.257e-8	9.180e+1, 1.596e-8	9.180e+1, 1.754e-8	9.180e+1, 1.014e-8	9.180e+1, 7.102e-9	9.180e+1, 1.882e-8		9.180e+1, 2.307e-8	9.180e+1, 1.596e-8	9.180e+1, 8.801e-9					9.180e+1, 1.741e-8	9.180e+1, 1.567e-8	9.180e+1, 1.029e-7	9.180e+1, 1.113e-8	9.180e+1, 1.261e-8	9.180e+1, 2.835e-8
9.190e+1, 1.254e-8	9.190e+1, 1.582e-8	9.190e+1, 1.726e-8	9.190e+1, 1.000e-8	9.190e+1, 7.135e-9	9.190e+1, 1.869e-8		9.190e+1, 2.272e-8	9.190e+1, 1.582e-8	9.190e+1, 8.948e-9					9.190e+1, 1.732e-8	9.190e+1, 1.578e-8	9.190e+1, 1.029e-7	9.190e+1, 1.127e-8	9.190e+1, 1.253e-8	9.190e+1, 2.838e-8
9.200e+1, 1.267e-8	9.200e+1, 1.596e-8	9.200e+1, 1.745e-8	9.200e+1, 1.006e-8	9.200e+1, 7.288e-9	9.200e+1, 1.871e-8		9.200e+1, 2.278e-8	9.200e+1, 1.596e-8	9.200e+1, 9.032e-9					9.200e+1, 1.757e-8	9.200e+1, 1.531e-8	9.200e+1, 1.028e-7	9.200e+1, 1.109e-8	9.200e+1, 1.292e-8	9.200e+1, 2.856e-8
9.210e+1, 1.289e-8	9.210e+1, 1.587e-8	9.210e+1, 1.739e-8	9.210e+1, 9.800e-9	9.210e+1, 6.938e-9	9.210e+1, 1.874e-8		9.210e+1, 2.286e-8	9.210e+1, 1.587e-8	9.210e+1, 8.727e-9					9.210e+1, 1.730e-8	9.210e+1, 1.579e-8	9.210e+1, 1.028e-7	9.210e+1, 1.093e-8	9.210e+1, 1.249e-8	9.210e+1, 2.819e-8
9.220e+1, 1.257e-8	9.220e+1, 1.588e-8	9.220e+1, 1.714e-8	9.220e+1, 9.644e-9	9.220e+1, 7.765e-9	9.220e+1, 1.898e-8		9.220e+1, 2.300e-8	9.220e+1, 1.588e-8	9.220e+1, 8.899e-9					9.220e+1, 1.740e-8	9.220e+1, 1.580e-8	9.220e+1, 1.027e-7	9.220e+1, 1.101e-8	9.220e+1, 1.268e-8	9.220e+1, 2.884e-8
9.230e+1, 1.239e-8	9.230e+1, 1.598e-8	9.230e+1, 1.763e-8	9.230e+1, 9.826e-9	9.230e+1, 6.836e-9	9.230e+1, 1.857e-8		9.230e+1, 2.289e-8	9.230e+1, 1.598e-8	9.230e+1, 8.793e-9					9.230e+1, 1.741e-8	9.230e+1, 1.575e-8	9.230e+1, 1.027e-7	9.230e+1, 1.099e-8	9.230e+1, 1.262e-8	9.230e+1, 2.831e-8
9.240e+1, 1.277e-8	9.240e+1, 1.578e-8	9.240e+1, 1.745e-8	9.240e+1, 9.979e-9	9.240e+1, 7.137e-9	9.240e+1, 1.876e-8		9.240e+1, 2.316e-8	9.240e+1, 1.578e-8	9.240e+1, 8.979e-9					9.240e+1, 1.736e-8	9.240e+1, 1.537e-8	9.240e+1, 1.027e-7	9.240e+1, 1.096e-8	9.240e+1, 1.234e-8	9.240e+1, 2.826e-8
9.250e+1, 1.230e-8	9.250e+1, 1.592e-8	9.250e+1, 1.734e-8	9.250e+1, 9.741e-9	9.250e+1, 7.281e-9	9.250e+1, 1.876e-8		9.250e+1, 2.309e-8	9.250e+1, 1.592e-8	9.250e+1, 8.709e-9					9.250e+1, 1.756e-8	9.250e+1, 1.569e-8	9.250e+1, 1.026e-7	9.250e+1, 1.114e-8	9.250e+1, 1.249e-8	9.250e+1, 2.832e-8
9.260e+1, 1.237e-8	9.260e+1, 1.589e-8	9.260e+1, 1.749e-8	9.260e+1, 1.003e-8	9.260e+1, 7.242e-9	9.260e+1, 1.869e-8		9.260e+1, 2.267e-8	9.260e+1, 1.589e-8	9.260e+1, 8.795e-9					9.260e+1, 1.732e-8	9.260e+1, 1.539e-8	9.260e+1, 1.026e-7	9.260e+1, 1.109e-8	9.260e+1, 1.290e-8	9.260e+1, 2.842e-8
9.270e+1, 1.268e-8	9.270e+1, 1.570e-8	9.270e+1, 1.735e-8	9.270e+1, 9.605e-9	9.270e+1, 7.201e-9	9.270e+1, 1.875e-8		9.270e+1, 2.306e-8	9.270e+1, 1.570e-8	9.270e+1, 8.737e-9					9.270e+1, 1.755e-8	9.270e+1, 1.572e-8	9.270e+1, 1.026e-7	9.270e+1, 1.121e-8	9.270e+1, 1.289e-8	9.270e+1, 2.811e-8
9.280e+1, 1.251e-8	9.280e+1, 1.595e-8	9.280e+1, 1.736e-8	9.280e+1, 9.917e-9	9.280e+1, 7.074e-9	9.280e+1, 1.872e-8		9.280e+1, 2.278e-8	9.280e+1, 1.595e-8	9.280e+1, 8.691e-9					9.280e+1, 1.745e-8	9.280e+1, 1.541e-8	9.280e+1, 1.025e-7	9.280e+1, 1.124e-8	9.280e+1, 1.234e-8	9.280e+1, 2.829e-8
9.290e+1, 1.297e-8	9.290e+1, 1.603e-8	9.290e+1, 1.730e-8	9.290e+1, 1.003e-8	9.290e+1, 7.131e-9	9.290e+1, 1.857e-8		9.290e+1, 2.289e-8	9.290e+1, 1.603e-8	9.290e+1, 8.824e-9					9.290e+1, 1.737e-8	9.290e+1, 1.572e-8	9.290e+1, 1.025e-7	9.290e+1, 1.087e-8	9.290e+1, 1.249e-8	9.290e+1, 2.819e-8
9.300e+1, 1.255e-8	9.300e+1, 1.587e-8	9.300e+1, 1.749e-8	9.300e+1, 9.668e-9	9.300e+1, 7.177e-9	9.300e+1, 1.886e-8		9.300e+1, 2.254e-8	9.300e+1, 1.587e-8	9.300e+1, 8.631e-9					9.300e+1, 1.742e-8	9.300e+1, 1.558e-8	9.300e+1, 1.025e-7	9.300e+1, 1.116e-8	9.300e+1, 1.251e-8	9.300e+1, 2.826e-8
9.310e+1, 1.222e-8	9.310e+1, 1.574e-8	9.310e+1, 1.728e-8	9.310e+1, 1.026e-8	9.310e+1, 6.994e-9	9.310e+1, 1.823e-8		9.310e+1, 2.290e-8	9.310e+1, 1.574e-8	9.310e+1, 8.844e-9					9.310e+1, 1.737e-8	9.310e+1, 1.531e-8	9.310e+1, 1.024e-7	9.310e+1, 1.111e-8	9.310e+1, 1.235e-8	9.310e+1, 2.829e-8
9.320e+1, 1.246e-8	9.320e+1, 1.633e-8	9.320e+1, 1.707e-8	9.320e+1, 1.012e-8	9.320e+1, 7.217e-9	9.320e+1, 1.829e-8		9.320e+1, 2.246e-8	9.320e+1, 1.633e-8	9.320e+1, 8.638e-9					9.320e+1, 1.724e-8	9.320e+1, 1.582e-8	9.320e+1, 1.024e-7	9.320e+1, 1.096e-8	9.320e+1, 1.277e-8	9.320e+1, 2.813e-8
9.330e+1, 1.246e-8	9.330e+1, 1.603e-8	9.330e+1, 1.750e-8	9.330e+1, 9.873e-9	9.330e+1, 7.161e-9	9.330e+1, 1.897e-8		9.330e+1, 2.305e-8	9.330e+1, 1.603e-8	9.330e+1, 8.790e-9					9.330e+1, 1.735e-8	9.330e+1, 1.584e-8	9.330e+1, 1.024e-7	9.330e+1, 1.101e-8	9.330e+1, 1.288e-8	9.330e+1, 2.783e-8
9.340e+1, 1.242e-8	9.340e+1, 1.578e-8	9.340e+1, 1.726e-8	9.340e+1, 9.650e-9	9.340e+1, 7.002e-9	9.340e+1, 1.855e-8		9.340e+1, 2.301e-8	9.340e+1, 1.578e-8	9.340e+1, 8.821e-9					9.340e+1, 1.727e-8	9.340e+1, 1.551e-8	9.340e+1, 1.023e-7	9.340e+1, 1.104e-8	9.340e+1, 1.270e-8	9.340e+1, 2.833e-8
9.350e+1, 1.257e-8	9.350e+1, 1.589e-8	9.350e+1, 1.739e-8	9.350e+1, 9.785e-9	9.350e+1, 7.097e-9	9.350e+1, 1.855e-8		9.350e+1, 2.289e-8	9.350e+1, 1.589e-8	9.350e+1, 8.971e-9					9.350e+1, 1.751e-8	9.350e+1, 1.531e-8	9.350e+1, 1.023e-7	9.350e+1, 1.125e-8	9.350e+1, 1.258e-8	9.350e+1, 2.823e-8
9.360e+1, 1.249e-8	9.360e+1, 1.578e-8	9.360e+1, 1.731e-8	9.360e+1, 1.015e-8	9.360e+1, 7.176e-9	9.360e+1, 1.834e-8		9.360e+1, 2.297e-8	9.360e+1, 1.578e-8	9.360e+1, 8.794e-9					9.360e+1, 1.736e-8	9.360e+1, 1.560e-8	9.360e+1, 1.023e-7	9.360e+1, 1.113e-8	9.360e+1, 1.254e-8	9.360e+1, 2.839e-8
9.370e+1, 1.246e-8	9.370e+1, 1.583e-8	9.370e+1, 1.737e-8	9.370e+1, 9.685e-9	9.370e+1, 7.064e-9	9.370e+1, 1.880e-8		9.370e+1, 2.295e-8	9.370e+1, 1.583e-8	9.370e+1, 8.764e-9					9.370e+1, 1.738e-8	9.370e+1, 1.569e-8	9.370e+1, 1.023e-7	9.370e+1, 1.069e-8	9.370e+1, 1.277e-8	9.370e+1, 2.815e-8
9.380e+1, 1.255e-8	9.380e+1, 1.571e-8	9.380e+1, 1.744e-8	9.380e+1, 1.002e-8	9.380e+1, 7.238e-9	9.380e+1, 1.860e-8		9.380e+1, 2.282e-8	9.380e+1, 1.571e-8	9.380e+1, 8.886e-9					9.380e+1, 1.727e-8	9.380e+1, 1.555e-8	9.380e+1, 1.022e-7	9.380e+1, 1.117e-8	9.380e+1, 1.261e-8	9.380e+1, 2.830e-8
9.390e+1, 1.261e-8	9.390e+1, 1.584e-8	9.390e+1, 1.736e-8	9.390e+1, 9.940e-9	9.390e+1, 7.203e-9	9.390e+1, 1.849e-8		9.390e+1, 2.285e-8	9.390e+1, 1.584e-8	9.390e+1, 8.626e-9					9.390e+1, 1.734e-8	9.390e+1, 1.577e-8	9.390e+1, 1.022e-7	9.390e+1, 1.077e-8	9.390e+1, 1.234e-8	9.390e+1, 2.815e-8
9.400e+1, 1.251e-8	9.400e+1, 1.583e-8	9.400e+1, 1.720e-8	9.400e+1, 9.984e-9	9.400e+1, 6.953e-9	9.400e+1, 1.876e-8		9.400e+1, 2.263e-8	9.400e+1, 1.583e-8	9.400e+1, 8.554e-9					9.400e+1, 1.719e-8	9.400e+1, 1.587e-8	9.400e+1, 1.022e-7	9.400e+1, 1.115e-8	9.400e+1, 1.281e-8	9.400e+1, 2.798e-8
9.410e+1, 1.225e-8	9.410e+1, 1.587e-8	9.410e+1, 1.719e-8	9.410e+1, 9.697e-9	9.410e+1, 6.914e-9	9.410e+1, 1.867e-8		9.410e+1, 2.290e-8	9.410e+1, 1.587e-8	9.410e+1, 8.775e-9					9.410e+1, 1.715e-8	9.410e+1, 1.581e-8	9.410e+1, 1.022e-7	9.410e+1, 1.107e-8	9.410e+1, 1.226e-8	9.410e+1, 2.769e-8
9.420e+1, 1.233e-8	9.420e+1, 1.598e-8	9.420e+1, 1.736e-8	9.420e+1, 9.985e-9	9.420e+1, 6.960e-9	9.420e+1, 1.850e-8		9.420e+1, 2.249e-8	9.420e+1, 1.598e-8	9.420e+1, 8.704e-9					9.420e+1, 1.722e-8	9.420e+1, 1.571e-8	9.420e+1, 1.021e-7	9.420e+1, 1.137e-8	9.420e+1, 1.265e-8	9.420e+1, 2.819e-8
9.430e+1, 1.270e-8	9.430e+1, 1.613e-8	9.430e+1, 1.736e-8	9.430e+1, 9.600e-9	9.430e+1, 7.564e-9	9.430e+1, 1.844e-8		9.430e+1, 2.283e-8	9.430e+1, 1.613e-8	9.430e+1, 8.815e-9					9.430e+1, 1.728e-8	9.430e+1, 1.574e-8	9.430e+1, 1.021e-7	9.430e+1, 1.088e-8	9.430e+1, 1.242e-8	9.430e+1, 2.785e-8
9.440e+1, 1.242e-8	9.440e+1, 1.583e-8	9.440e+1, 1.723e-8	9.440e+1, 1.003e-8	9.440e+1, 6.884e-9	9.440e+1, 1.862e-8		9.440e+1, 2.248e-8	9.440e+1, 1.583e-8	9.440e+1, 8.740e-9					9.440e+1, 1.694e-8	9.440e+1, 1.574e-8	9.440e+1, 1.021e-7	9.440e+1, 1.132e-8	9.440e+1, 1.250e-8	9.440e+1, 2.831e-8
9.450e+1, 1.252e-8	9.450e+1, 1.577e-8	9.450e+1, 1.739e-8	9.450e+1, 9.768e-9	9.450e+1, 6.816e-9	9.450e+1, 1.866e-8		9.450e+1, 2.285e-8	9.450e+1, 1.577e-8	9.450e+1, 8.698e-9					9.450e+1, 1.739e-8	9.450e+1, 1.578e-8	9.450e+1, 1.020e-7	9.450e+1, 1.118e-8	9.450e+1, 1.226e-8	9.450e+1, 2.789e-8
9.460e+1, 1.216e-8	9.460e+1, 1.599e-8	9.460e+1, 1.744e-8	9.460e+1, 9.804e-9	9.460e+1, 7.332e-9	9.460e+1, 1.868e-8		9.460e+1, 2.286e-8	9.460e+1, 1.599e-8	9.460e+1, 8.902e-9					9.460e+1, 1.738e-8	9.460e+1, 1.534e-8	9.460e+1, 1.020e-7	9.460e+1, 1.102e-8	9.460e+1, 1.261e-8	9.460e+1, 2.814e-8
9.470e+1, 1.274e-8	9.470e+1, 1.617e-8	9.470e+1, 1.710e-8	9.470e+1, 9.676e-9	9.470e+1, 6.810e-9	9.470e+1, 1.855e-8		9.470e+1, 2.294e-8	9.470e+1, 1.617e-8	9.470e+1, 8.910e-9					9.470e+1, 1.727e-8	9.470e+1, 1.546e-8	9.470e+1, 1.020e-7	9.470e+1, 1.117e-8	9.470e+1, 1.251e-8	9.470e+1, 2.815e-8
9.480e+1, 1.245e-8	9.480e+1, 1.552e-8	9.480e+1, 1.734e-8	9.480e+1, 9.608e-9	9.480e+1, 6.247e-9	9.480e+1, 1.826e-8		9.480e+1, 2.287e-8	9.480e+1, 1.552e-8	9.480e+1, 8.663e-9					9.480e+1, 1.721e-8	9.480e+1, 1.563e-8	9.480e+1, 1.019e-7	9.480e+1, 1.095e-8	9.480e+1, 1.237e-8	9.480e+1, 2.816e-8
9.490e+1, 1.247e-8	9.490e+1, 1.580e-8	9.490e+1, 1.727e-8	9.490e+1, 9.788e-9	9.490e+1, 6.878e-9	9.490e+1, 1.856e-8		9.490e+1, 2.288e-8	9.490e+1, 1.580e-8	9.490e+1, 8.653e-9					9.490e+1, 1.718e-8	9.490e+1, 1.571e-8	9.490e+1, 1.019e-7	9.490e+1, 1.109e-8	9.490e+1, 1.235e-8	9.490e+1, 2.773e-8
9.500e+1, 1.237e-8	9.500e+1, 1.623e-8	9.500e+1, 1.738e-8	9.500e+1, 9.992e-9	9.500e+1, 6.904e-9	9.500e+1, 1.876e-8		9.500e+1, 2.268e-8	9.500e+1, 1.623e-8	9.500e+1, 8.845e-9					9.500e+1, 1.707e-8	9.500e+1, 1.543e-8	9.500e+1, 1.019e-7	9.500e+1, 1.096e-8	9.500e+1, 1.261e-8	9.500e+1, 2.834e-8
9.510e+1, 1.227e-8	9.510e+1, 1.577e-8	9.510e+1, 1.731e-8	9.510e+1, 9.998e-9	9.510e+1, 7.088e-9	9.510e+1, 1.878e-8		9.510e+1, 2.281e-8	9.510e+1, 1.577e-8	9.510e+1, 9.096e-9					9.510e+1, 1.712e-8	9.510e+1, 1.593e-8	9.510e+1, 1.019e-7	9.510e+1, 1.101e-8	9.510e+1, 1.287e-8	9.510e+1, 2.800e-8
9.520e+1, 1.225e-8	9.520e+1, 1.575e-8	9.520e+1, 1.729e-8	9.520e+1, 9.822e-9	9.520e+1, 6.814e-9	9.520e+1, 1.880e-8		9.520e+1, 2.306e-8	9.520e+1, 1.575e-8	9.520e+1, 8.995e-9					9.520e+1, 1.713e-8	9.520e+1, 1.584e-8	9.520e+1, 1.018e-7	9.520e+1, 1.090e-8	9.520e+1, 1.234e-8	9.520e+1, 2.873e-8
9.530e+1, 1.269e-8	9.530e+1, 1.592e-8	9.530e+1, 1.744e-8	9.530e+1, 9.933e-9	9.530e+1, 7.219e-9	9.530e+1, 1.852e-8		9.530e+1, 2.263e-8	9.530e+1, 1.592e-8	9.530e+1, 8.606e-9					9.530e+1, 1.722e-8	9.530e+1, 1.566e-8	9.530e+1, 1.018e-7	9.530e+1, 1.113e-8	9.530e+1, 1.258e-8	9.530e+1, 2.840e-8
9.540e+1, 1.249e-8	9.540e+1, 1.591e-8	9.540e+1, 1.727e-8	9.540e+1, 9.822e-9	9.540e+1, 6.998e-9	9.540e+1, 1.835e-8		9.540e+1, 2.295e-8	9.540e+1, 1.591e-8	9.540e+1, 8.802e-9					9.540e+1, 1.731e-8	9.540e+1, 1.568e-8	9.540e+1, 1.018e-7	9.540e+1, 1.111e-8	9.540e+1, 1.234e-8	9.540e+1, 2.810e-8
9.550e+1, 1.260e-8	9.550e+1, 1.584e-8	9.550e+1, 1.717e-8	9.550e+1, 9.841e-9	9.550e+1, 6.824e-9	9.550e+1, 1.899e-8		9.550e+1, 2.286e-8	9.550e+1, 1.584e-8	9.550e+1, 8.922e-9					9.550e+1, 1.726e-8	9.550e+1, 1.559e-8	9.550e+1, 1.017e-7	9.550e+1, 1.112e-8	9.550e+1, 1.249e-8	9.550e+1, 2.820e-8
9.560e+1, 1.229e-8	9.560e+1, 1.598e-8	9.560e+1, 1.690e-8	9.560e+1, 9.850e-9	9.560e+1, 6.943e-9	9.560e+1, 1.864e-8		9.560e+1, 2.276e-8	9.560e+1, 1.598e-8	9.560e+1, 8.691e-9					9.560e+1, 1.720e-8	9.560e+1, 1.583e-8	9.560e+1, 1.017e-7	9.560e+1, 1.117e-8	9.560e+1, 1.271e-8	9.560e+1, 2.796e-8
9.570e+1, 1.219e-8	9.570e+1, 1.597e-8	9.570e+1, 1.736e-8	9.570e+1, 1.008e-8	9.570e+1, 7.404e-9	9.570e+1, 1.880e-8		9.570e+1, 2.287e-8	9.570e+1, 1.597e-8	9.570e+1, 8.876e-9					9.570e+1, 1.731e-8	9.570e+1, 1.545e-8	9.570e+1, 1.017e-7	9.570e+1, 1.085e-8	9.570e+1, 1.274e-8	9.570e+1, 2.806e-8
9.580e+1, 1.205e-8	9.580e+1, 1.590e-8	9.580e+1, 1.717e-8	9.580e+1, 9.805e-9	9.580e+1, 7.155e-9	9.580e+1, 1.854e-8		9.580e+1, 2.277e-8	9.580e+1, 1.590e-8	9.580e+1, 8.632e-9					9.580e+1, 1.704e-8	9.580e+1, 1.570e-8	9.580e+1, 1.016e-7	9.580e+1, 1.138e-8	9.580e+1, 1.237e-8	9.580e+1, 2.791e-8
9.590e+1, 1.234e-8	9.590e+1, 1.572e-8	9.590e+1, 1.734e-8	9.590e+1, 9.649e-9	9.590e+1, 7.098e-9	9.590e+1, 1.872e-8		9.590e+1, 2.284e-8	9.590e+1, 1.572e-8	9.590e+1, 8.602e-9					9.590e+1, 1.706e-8	9.590e+1, 1.580e-8	9.590e+1, 1.016e-7	9.590e+1, 1.096e-8	9.590e+1, 1.242e-8	9.590e+1, 2.833e-8
9.600e+1, 1.244e-8	9.600e+1, 1.564e-8	9.600e+1, 1.715e-8	9.600e+1, 9.586e-9	9.600e+1, 7.267e-9	9.600e+1, 1.837e-8		9.600e+1, 2.260e-8	9.600e+1, 1.564e-8	9.600e+1, 8.826e-9					9.600e+1, 1.708e-8	9.600e+1, 1.557e-8	9.600e+1, 1.016e-7	9.600e+1, 1.097e-8	9.600e+1, 1.247e-8	9.600e+1, 2.811e-8
9.610e+1, 1.251e-8	9.610e+1, 1.577e-8	9.610e+1, 1.751e-8	9.610e+1, 9.609e-9	9.610e+1, 6.969e-9	9.610e+1, 1.842e-8		9.610e+1, 2.305e-8	9.610e+1, 1.577e-8	9.610e+1, 8.890e-9					9.610e+1, 1.708e-8	9.610e+1, 1.568e-8	9.610e+1, 1.016e-7	9.610e+1, 1.090e-8	9.610e+1, 1.253e-8	9.610e+1, 2.812e-8
9.620e+1, 1.236e-8	9.620e+1, 1.572e-8	9.620e+1, 1.715e-8	9.620e+1, 9.203e-9	9.620e+1, 7.324e-9	9.620e+1, 1.881e-8		9.620e+1, 2.279e-8	9.620e+1, 1.572e-8	9.620e+1, 8.933e-9					9.620e+1, 1.689e-8	9.620e+1, 1.553e-8	9.620e+1, 1.015e-7	9.620e+1, 1.086e-8	9.620e+1, 1.267e-8	9.620e+1, 2.814e-8
9.630e+1, 1.238e-8	9.630e+1, 1.551e-8	9.630e+1, 1.728e-8	9.630e+1, 9.816e-9	9.630e+1, 6.827e-9	9.630e+1, 1.842e-8		9.630e+1, 2.238e-8	9.630e+1, 1.551e-8	9.630e+1, 8.858e-9					9.630e+1, 1.711e-8	9.630e+1, 1.579e-8	9.630e+1, 1.015e-7	9.630e+1, 1.098e-8	9.630e+1, 1.226e-8	9.630e+1, 2.816e-8
9.640e+1, 1.231e-8	9.640e+1, 1.584e-8	9.640e+1, 1.710e-8	9.640e+1, 9.795e-9	9.640e+1, 7.317e-9	9.640e+1, 1.876e-8		9.640e+1, 2.248e-8	9.640e+1, 1.584e-8	9.640e+1, 8.714e-9					9.640e+1, 1.705e-8	9.640e+1, 1.559e-8	9.640e+1, 1.015e-7	9.640e+1, 1.082e-8	9.640e+1, 1.249e-8	9.640e+1, 2.801e-8
9.650e+1, 1.252e-8	9.650e+1, 1.612e-8	9.650e+1, 1.711e-8	9.650e+1, 9.521e-9	9.650e+1, 6.764e-9	9.650e+1, 1.869e-8		9.650e+1, 2.299e-8	9.650e+1, 1.612e-8	9.650e+1, 8.778e-9					9.650e+1, 1.695e-8	9.650e+1, 1.564e-8	9.650e+1, 1.015e-7	9.650e+1, 1.125e-8	9.650e+1, 1.253e-8	9.650e+1, 2.802e-8
9.660e+1, 1.242e-8	9.660e+1, 1.547e-8	9.660e+1, 1.728e-8	9.660e+1, 9.590e-9	9.660e+1, 6.686e-9	9.660e+1, 1.878e-8		9.660e+1, 2.251e-8	9.660e+1, 1.547e-8	9.660e+1, 8.647e-9					9.660e+1, 1.722e-8	9.660e+1, 1.541e-8	9.660e+1, 1.014e-7	9.660e+1, 1.099e-8	9.660e+1, 1.233e-8	9.660e+1, 2.784e-8
9.670e+1, 1.230e-8	9.670e+1, 1.566e-8	9.670e+1, 1.741e-8	9.670e+1, 9.546e-9	9.670e+1, 6.859e-9	9.670e+1, 1.850e-8		9.670e+1, 2.266e-8	9.670e+1, 1.566e-8	9.670e+1, 8.527e-9					9.670e+1, 1.696e-8	9.670e+1, 1.582e-8	9.670e+1, 1.014e-7	9.670e+1, 1.096e-8	9.670e+1, 1.242e-8	9.670e+1, 2.788e-8
9.680e+1, 1.216e-8	9.680e+1, 1.603e-8	9.680e+1, 1.717e-8	9.680e+1, 9.248e-9	9.680e+1, 7.151e-9	9.680e+1, 1.862e-8		9.680e+1, 2.291e-8	9.680e+1, 1.603e-8	9.680e+1, 8.827e-9					9.680e+1, 1.703e-8	9.680e+1, 1.533e-8	9.680e+1, 1.013e-7	9.680e+1, 1.094e-8	9.680e+1, 1.287e-8	9.680e+1, 2.807e-8
9.690e+1, 1.239e-8	9.690e+1, 1.571e-8	9.690e+1, 1.725e-8	9.690e+1, 9.415e-9	9.690e+1, 6.873e-9	9.690e+1, 1.861e-8		9.690e+1, 2.268e-8	9.690e+1, 1.571e-8	9.690e+1, 8.661e-9					9.690e+1, 1.706e-8	9.690e+1, 1.547e-8	9.690e+1, 1.013e-7	9.690e+1, 1.123e-8	9.690e+1, 1.259e-8	9.690e+1, 2.819e-8
9.700e+1, 1.232e-8	9.700e+1, 1.575e-8	9.700e+1, 1.732e-8	9.700e+1, 9.260e-9	9.700e+1, 6.717e-9	9.700e+1, 1.863e-8		9.700e+1, 2.277e-8	9.700e+1, 1.575e-8	9.700e+1, 8.761e-9					9.700e+1, 1.697e-8	9.700e+1, 1.543e-8	9.700e+1, 1.013e-7	9.700e+1, 1.102e-8	9.700e+1, 1.285e-8	9.700e+1, 2.765e-8
9.710e+1, 1.228e-8	9.710e+1, 1.574e-8	9.710e+1, 1.718e-8	9.710e+1, 9.376e-9	9.710e+1, 6.775e-9	9.710e+1, 1.865e-8		9.710e+1, 2.235e-8	9.710e+1, 1.574e-8	9.710e+1, 8.893e-9					9.710e+1, 1.693e-8	9.710e+1, 1.560e-8	9.710e+1, 1.013e-7	9.710e+1, 1.100e-8	9.710e+1, 1.244e-8	9.710e+1, 2.807e-8
9.720e+1, 1.228e-8	9.720e+1, 1.532e-8	9.720e+1, 1.700e-8	9.720e+1, 9.806e-9	9.720e+1, 6.889e-9	9.720e+1, 1.871e-8		9.720e+1, 2.277e-8	9.720e+1, 1.532e-8	9.720e+1, 8.847e-9					9.720e+1, 1.694e-8	9.720e+1, 1.562e-8	9.720e+1, 1.012e-7	9.720e+1, 1.103e-8	9.720e+1, 1.225e-8	9.720e+1, 2.812e-8
9.730e+1, 1.210e-8	9.730e+1, 1.568e-8	9.730e+1, 1.717e-8	9.730e+1, 9.710e-9	9.730e+1, 7.230e-9	9.730e+1, 1.830e-8		9.730e+1, 2.254e-8	9.730e+1, 1.568e-8	9.730e+1, 8.823e-9					9.730e+1, 1.706e-8	9.730e+1, 1.554e-8	9.730e+1, 1.012e-7	9.730e+1, 1.081e-8	9.730e+1, 1.252e-8	9.730e+1, 2.749e-8
9.740e+1, 1.222e-8	9.740e+1, 1.557e-8	9.740e+1, 1.742e-8	9.740e+1, 9.674e-9	9.740e+1, 6.598e-9	9.740e+1, 1.873e-8		9.740e+1, 2.289e-8	9.740e+1, 1.557e-8	9.740e+1, 8.595e-9					9.740e+1, 1.693e-8	9.740e+1, 1.529e-8	9.740e+1, 1.012e-7	9.740e+1, 1.104e-8	9.740e+1, 1.242e-8	9.740e+1, 2.804e-8
9.750e+1, 1.206e-8	9.750e+1, 1.608e-8	9.750e+1, 1.703e-8	9.750e+1, 9.791e-9	9.750e+1, 7.008e-9	9.750e+1, 1.855e-8		9.750e+1, 2.259e-8	9.750e+1, 1.608e-8	9.750e+1, 8.963e-9					9.750e+1, 1.686e-8	9.750e+1, 1.526e-8	9.750e+1, 1.012e-7	9.750e+1, 1.103e-8	9.750e+1, 1.253e-8	9.750e+1, 2.819e-8
9.760e+1, 1.231e-8	9.760e+1, 1.576e-8	9.760e+1, 1.732e-8	9.760e+1, 9.435e-9	9.760e+1, 7.464e-9	9.760e+1, 1.868e-8		9.760e+1, 2.262e-8	9.760e+1, 1.576e-8	9.760e+1, 8.783e-9					9.760e+1, 1.706e-8	9.760e+1, 1.557e-8	9.760e+1, 1.011e-7	9.760e+1, 1.102e-8	9.760e+1, 1.227e-8	9.760e+1, 2.785e-8
9.770e+1, 1.216e-8	9.770e+1, 1.558e-8	9.770e+1, 1.740e-8	9.770e+1, 9.458e-9	9.770e+1, 6.787e-9	9.770e+1, 1.840e-8		9.770e+1, 2.256e-8	9.770e+1, 1.558e-8	9.770e+1, 8.851e-9					9.770e+1, 1.696e-8	9.770e+1, 1.527e-8	9.770e+1, 1.011e-7	9.770e+1, 1.119e-8	9.770e+1, 1.237e-8	9.770e+1, 2.817e-8
9.780e+1, 1.226e-8	9.780e+1, 1.557e-8	9.780e+1, 1.719e-8	9.780e+1, 9.249e-9	9.780e+1, 7.224e-9	9.780e+1, 1.884e-8		9.780e+1, 2.275e-8	9.780e+1, 1.557e-8	9.780e+1, 8.908e-9					9.780e+1, 1.692e-8	9.780e+1, 1.537e-8	9.780e+1, 1.011e-7	9.780e+1, 1.126e-8	9.780e+1, 1.257e-8	9.780e+1, 2.773e-8
9.790e+1, 1.227e-8	9.790e+1, 1.586e-8	9.790e+1, 1.710e-8	9.790e+1, 9.756e-9	9.790e+1, 6.781e-9	9.790e+1, 1.861e-8		9.790e+1, 2.254e-8	9.790e+1, 1.586e-8	9.790e+1, 8.604e-9					9.790e+1, 1.680e-8	9.790e+1, 1.565e-8	9.790e+1, 1.010e-7	9.790e+1, 1.121e-8	9.790e+1, 1.224e-8	9.790e+1, 2.778e-8
9.800e+1, 1.217e-8	9.800e+1, 1.561e-8	9.800e+1, 1.686e-8	9.800e+1, 9.852e-9	9.800e+1, 6.840e-9	9.800e+1, 1.873e-8		9.800e+1, 2.248e-8	9.800e+1, 1.561e-8	9.800e+1, 8.681e-9					9.800e+1, 1.705e-8	9.800e+1, 1.543e-8	9.800e+1, 1.010e-7	9.800e+1, 1.079e-8	9.800e+1, 1.262e-8	9.800e+1, 2.763e-8
9.810e+1, 1.229e-8	9.810e+1, 1.547e-8	9.810e+1, 1.750e-8	9.810e+1, 9.260e-9	9.810e+1, 7.193e-9	9.810e+1, 1.860e-8		9.810e+1, 2.290e-8	9.810e+1, 1.547e-8	9.810e+1, 8.734e-9					9.810e+1, 1.695e-8	9.810e+1, 1.555e-8	9.810e+1, 1.010e-7	9.810e+1, 1.113e-8	9.810e+1, 1.261e-8	9.810e+1, 2.756e-8
9.820e+1, 1.224e-8	9.820e+1, 1.558e-8	9.820e+1, 1.722e-8	9.820e+1, 9.234e-9	9.820e+1, 7.015e-9	9.820e+1, 1.852e-8		9.820e+1, 2.265e-8	9.820e+1, 1.558e-8	9.820e+1, 8.805e-9					9.820e+1, 1.707e-8	9.820e+1, 1.583e-8	9.820e+1, 1.010e-7	9.820e+1, 1.107e-8	9.820e+1, 1.280e-8	9.820e+1, 2.770e-8
9.830e+1, 1.228e-8	9.830e+1, 1.574e-8	9.830e+1, 1.716e-8	9.830e+1, 9.770e-9	9.830e+1, 6.846e-9	9.830e+1, 1.867e-8		9.830e+1, 2.245e-8	9.830e+1, 1.574e-8	9.830e+1, 8.519e-9					9.830e+1, 1.691e-8	9.830e+1, 1.572e-8	9.830e+1, 1.009e-7	9.830e+1, 1.092e-8	9.830e+1, 1.243e-8	9.830e+1, 2.773e-8
9.840e+1, 1.198e-8	9.840e+1, 1.569e-8	9.840e+1, 1.719e-8	9.840e+1, 9.759e-9	9.840e+1, 7.020e-9	9.840e+1, 1.854e-8		9.840e+1, 2.262e-8	9.840e+1, 1.569e-8	9.840e+1, 8.926e-9					9.840e+1, 1.697e-8	9.840e+1, 1.508e-8	9.840e+1, 1.009e-7	9.840e+1, 1.096e-8	9.840e+1, 1.265e-8	9.840e+1, 2.760e-8
9.850e+1, 1.227e-8	9.850e+1, 1.565e-8	9.850e+1, 1.745e-8	9.850e+1, 9.320e-9	9.850e+1, 7.073e-9	9.850e+1, 1.845e-8		9.850e+1, 2.255e-8	9.850e+1, 1.565e-8	9.850e+1, 8.703e-9					9.850e+1, 1.699e-8	9.850e+1, 1.550e-8	9.850e+1, 1.009e-7	9.850e+1, 1.085e-8	9.850e+1, 1.280e-8	9.850e+1, 2.757e-8
9.860e+1, 1.243e-8	9.860e+1, 1.545e-8	9.860e+1, 1.729e-8	9.860e+1, 9.369e-9	9.860e+1, 7.302e-9	9.860e+1, 1.804e-8		9.860e+1, 2.238e-8	9.860e+1, 1.545e-8	9.860e+1, 8.578e-9					9.860e+1, 1.691e-8	9.860e+1, 1.528e-8	9.860e+1, 1.008e-7	9.860e+1, 1.067e-8	9.860e+1, 1.241e-8	9.860e+1, 2.774e-8
9.870e+1, 1.205e-8	9.870e+1, 1.564e-8	9.870e+1, 1.703e-8	9.870e+1, 9.697e-9	9.870e+1, 7.103e-9	9.870e+1, 1.856e-8		9.870e+1, 2.284e-8	9.870e+1, 1.564e-8	9.870e+1, 8.658e-9					9.870e+1, 1.675e-8	9.870e+1, 1.555e-8	9.870e+1, 1.008e-7	9.870e+1, 1.079e-8	9.870e+1, 1.259e-8	9.870e+1, 2.772e-8
9.880e+1, 1.233e-8	9.880e+1, 1.581e-8	9.880e+1, 1.710e-8	9.880e+1, 9.720e-9	9.880e+1, 7.040e-9	9.880e+1, 1.854e-8		9.880e+1, 2.255e-8	9.880e+1, 1.581e-8	9.880e+1, 8.557e-9					9.880e+1, 1.671e-8	9.880e+1, 1.515e-8	9.880e+1, 1.008e-7	9.880e+1, 1.097e-8	9.880e+1, 1.256e-8	9.880e+1, 2.780e-8
9.890e+1, 1.220e-8	9.890e+1, 1.568e-8	9.890e+1, 1.718e-8	9.890e+1, 9.776e-9	9.890e+1, 6.935e-9	9.890e+1, 1.833e-8		9.890e+1, 2.262e-8	9.890e+1, 1.568e-8	9.890e+1, 8.833e-9					9.890e+1, 1.683e-8	9.890e+1, 1.581e-8	9.890e+1, 1.008e-7	9.890e+1, 1.090e-8	9.890e+1, 1.251e-8	9.890e+1, 2.768e-8
9.900e+1, 1.261e-8	9.900e+1, 1.570e-8	9.900e+1, 1.713e-8	9.900e+1, 9.723e-9	9.900e+1, 7.266e-9	9.900e+1, 1.871e-8		9.900e+1, 2.276e-8	9.900e+1, 1.570e-8	9.900e+1, 8.561e-9					9.900e+1, 1.681e-8	9.900e+1, 1.559e-8	9.900e+1, 1.007e-7	9.900e+1, 1.112e-8	9.900e+1, 1.283e-8	9.900e+1, 2.763e-8
9.910e+1, 1.232e-8	9.910e+1, 1.584e-8	9.910e+1, 1.736e-8	9.910e+1, 9.524e-9	9.910e+1, 7.262e-9	9.910e+1, 1.817e-8		9.910e+1, 2.208e-8	9.910e+1, 1.584e-8	9.910e+1, 8.963e-9					9.910e+1, 1.709e-8	9.910e+1, 1.547e-8	9.910e+1, 1.007e-7	9.910e+1, 1.077e-8	9.910e+1, 1.241e-8	9.910e+1, 2.788e-8
9.920e+1, 1.235e-8	9.920e+1, 1.525e-8	9.920e+1, 1.734e-8	9.920e+1, 9.381e-9	9.920e+1, 7.257e-9	9.920e+1, 1.844e-8		9.920e+1, 2.271e-8	9.920e+1, 1.525e-8	9.920e+1, 8.625e-9					9.920e+1, 1.696e-8	9.920e+1, 1.581e-8	9.920e+1, 1.007e-7	9.920e+1, 1.090e-8	9.920e+1, 1.270e-8	9.920e+1, 2.741e-8
9.930e+1, 1.215e-8	9.930e+1, 1.555e-8	9.930e+1, 1.722e-8	9.930e+1, 9.209e-9	9.930e+1, 6.802e-9	9.930e+1, 1.845e-8		9.930e+1, 2.272e-8	9.930e+1, 1.555e-8	9.930e+1, 8.277e-9					9.930e+1, 1.683e-8	9.930e+1, 1.541e-8	9.930e+1, 1.007e-7	9.930e+1, 1.112e-8	9.930e+1, 1.270e-8	9.930e+1, 2.763e-8
9.940e+1, 1.240e-8	9.940e+1, 1.521e-8	9.940e+1, 1.739e-8	9.940e+1, 9.810e-9	9.940e+1, 7.067e-9	9.940e+1, 1.840e-8		9.940e+1, 2.240e-8	9.940e+1, 1.521e-8	9.940e+1, 8.545e-9					9.940e+1, 1.696e-8	9.940e+1, 1.590e-8	9.940e+1, 1.006e-7	9.940e+1, 1.081e-8	9.940e+1, 1.258e-8	9.940e+1, 2.747e-8
9.950e+1, 1.239e-8	9.950e+1, 1.578e-8	9.950e+1, 1.707e-8	9.950e+1, 9.489e-9	9.950e+1, 6.894e-9	9.950e+1, 1.826e-8		9.950e+1, 2.247e-8	9.950e+1, 1.578e-8	9.950e+1, 8.739e-9					9.950e+1, 1.688e-8	9.950e+1, 1.556e-8	9.950e+1, 1.006e-7	9.950e+1, 1.134e-8	9.950e+1, 1.275e-8	9.950e+1, 2.781e-8
9.960e+1, 1.202e-8	9.960e+1, 1.583e-8	9.960e+1, 1.718e-8	9.960e+1, 9.573e-9	9.960e+1, 7.111e-9	9.960e+1, 1.858e-8		9.960e+1, 2.262e-8	9.960e+1, 1.583e-8	9.960e+1, 8.754e-9					9.960e+1, 1.670e-8	9.960e+1, 1.561e-8	9.960e+1, 1.006e-7	9.960e+1, 1.117e-8	9.960e+1, 1.247e-8	9.960e+1, 2.749e-8
9.970e+1, 1.239e-8	9.970e+1, 1.553e-8	9.970e+1, 1.705e-8	9.970e+1, 9.965e-9	9.970e+1, 7.011e-9	9.970e+1, 1.806e-8		9.970e+1, 2.247e-8	9.970e+1, 1.553e-8	9.970e+1, 8.603e-9					9.970e+1, 1.692e-8	9.970e+1, 1.560e-8	9.970e+1, 1.006e-7	9.970e+1, 1.096e-8	9.970e+1, 1.269e-8	9.970e+1, 2.736e-8
9.980e+1, 1.245e-8	9.980e+1, 1.575e-8	9.980e+1, 1.717e-8	9.980e+1, 9.445e-9	9.980e+1, 7.001e-9	9.980e+1, 1.860e-8		9.980e+1, 2.238e-8	9.980e+1, 1.575e-8	9.980e+1, 8.731e-9					9.980e+1, 1.684e-8	9.980e+1, 1.558e-8	9.980e+1, 1.005e-7	9.980e+1, 1.118e-8	9.980e+1, 1.265e-8	9.980e+1, 2.734e-8
9.990e+1, 1.204e-8	9.990e+1, 1.562e-8	9.990e+1, 1.722e-8	9.990e+1, 9.531e-9	9.990e+1, 7.103e-9	9.990e+1, 1.804e-8		9.990e+1, 2.252e-8	9.990e+1, 1.562e-8	9.990e+1, 8.583e-9					9.990e+1, 1.674e-8	9.990e+1, 1.545e-8	9.990e+1, 1.005e-7	9.990e+1, 1.124e-8	9.990e+1, 1.209e-8	9.990e+1, 2.760e-8
1.000e+2, 1.231e-8	1.000e+2, 1.540e-8	1.000e+2, 1.726e-8	1.000e+2, 9.662e-9	1.000e+2, 7.028e-9	1.000e+2, 1.870e-8		1.000e+2, 2.224e-8	1.000e+2, 1.540e-8	1.000e+2, 8.578e-9					1.000e+2, 1.678e-8	1.000e+2, 1.564e-8	1.000e+2, 1.005e-7	1.000e+2, 1.097e-8	1.000e+2, 1.255e-8	1.000e+2, 2.723e-8
1.001e+2, 1.208e-8	1.001e+2, 1.570e-8	1.001e+2, 1.698e-8	1.001e+2, 9.149e-9	1.001e+2, 6.766e-9	1.001e+2, 1.798e-8		1.001e+2, 2.244e-8	1.001e+2, 1.570e-8	1.001e+2, 8.616e-9					1.001e+2, 1.667e-8	1.001e+2, 1.548e-8	1.001e+2, 1.004e-7	1.001e+2, 1.081e-8	1.001e+2, 1.253e-8	1.001e+2, 2.720e-8
1.002e+2, 1.220e-8	1.002e+2, 1.557e-8	1.002e+2, 1.693e-8	1.002e+2, 9.443e-9	1.002e+2, 7.079e-9	1.002e+2, 1.837e-8		1.002e+2, 2.274e-8	1.002e+2, 1.557e-8	1.002e+2, 8.511e-9					1.002e+2, 1.676e-8	1.002e+2, 1.585e-8	1.002e+2, 1.004e-7	1.002e+2, 1.086e-8	1.002e+2, 1.243e-8	1.002e+2, 2.763e-8
1.003e+2, 1.216e-8	1.003e+2, 1.580e-8	1.003e+2, 1.732e-8	1.003e+2, 9.608e-9	1.003e+2, 6.831e-9	1.003e+2, 1.839e-8		1.003e+2, 2.278e-8	1.003e+2, 1.580e-8	1.003e+2, 8.532e-9					1.003e+2, 1.689e-8	1.003e+2, 1.569e-8	1.003e+2, 1.004e-7	1.003e+2, 1.116e-8	1.003e+2, 1.254e-8	1.003e+2, 2.737e-8
1.004e+2, 1.239e-8	1.004e+2, 1.567e-8	1.004e+2, 1.710e-8	1.004e+2, 1.187e-8	1.004e+2, 7.310e-9	1.004e+2, 1.879e-8		1.004e+2, 2.225e-8	1.004e+2, 1.567e-8	1.004e+2, 8.654e-9					1.004e+2, 1.685e-8	1.004e+2, 1.547e-8	1.004e+2, 1.004e-7	1.004e+2, 1.102e-8	1.004e+2, 1.243e-8	1.004e+2, 2.742e-8
1.005e+2, 1.223e-8	1.005e+2, 1.559e-8	1.005e+2, 1.721e-8	1.005e+2, 9.762e-9	1.005e+2, 7.222e-9	1.005e+2, 1.798e-8		1.005e+2, 2.244e-8	1.005e+2, 1.559e-8	1.005e+2, 8.661e-9					1.005e+2, 1.683e-8	1.005e+2, 1.529e-8	1.005e+2, 1.003e-7	1.005e+2, 1.072e-8	1.005e+2, 1.256e-8	1.005e+2, 2.741e-8
1.006e+2, 1.203e-8	1.006e+2, 1.554e-8	1.006e+2, 1.705e-8	1.006e+2, 9.329e-9	1.006e+2, 6.828e-9	1.006e+2, 1.782e-8		1.006e+2, 2.249e-8	1.006e+2, 1.554e-8	1.006e+2, 8.746e-9					1.006e+2, 1.651e-8	1.006e+2, 1.566e-8	1.006e+2, 1.003e-7	1.006e+2, 1.054e-8	1.006e+2, 1.271e-8	1.006e+2, 2.759e-8
1.007e+2, 1.231e-8	1.007e+2, 1.559e-8	1.007e+2, 1.722e-8	1.007e+2, 9.792e-9	1.007e+2, 7.360e-9	1.007e+2, 1.826e-8		1.007e+2, 2.225e-8	1.007e+2, 1.559e-8	1.007e+2, 8.539e-9					1.007e+2, 1.670e-8	1.007e+2, 1.563e-8	1.007e+2, 1.003e-7	1.007e+2, 1.122e-8	1.007e+2, 1.243e-8	1.007e+2, 2.749e-8
1.008e+2, 1.217e-8	1.008e+2, 1.578e-8	1.008e+2, 1.687e-8	1.008e+2, 9.856e-9	1.008e+2, 6.379e-9	1.008e+2, 1.825e-8		1.008e+2, 2.229e-8	1.008e+2, 1.578e-8	1.008e+2, 8.476e-9					1.008e+2, 1.676e-8	1.008e+2, 1.533e-8	1.008e+2, 1.003e-7	1.008e+2, 1.113e-8	1.008e+2, 1.229e-8	1.008e+2, 2.730e-8
1.009e+2, 1.216e-8	1.009e+2, 1.579e-8	1.009e+2, 1.730e-8	1.009e+2, 9.420e-9	1.009e+2, 7.266e-9	1.009e+2, 1.820e-8		1.009e+2, 2.252e-8	1.009e+2, 1.579e-8	1.009e+2, 8.634e-9					1.009e+2, 1.673e-8	1.009e+2, 1.549e-8	1.009e+2, 1.003e-7	1.009e+2, 1.106e-8	1.009e+2, 1.269e-8	1.009e+2, 2.709e-8
1.010e+2, 1.229e-8	1.010e+2, 1.561e-8	1.010e+2, 1.725e-8	1.010e+2, 9.250e-9	1.010e+2, 6.569e-9	1.010e+2, 1.806e-8		1.010e+2, 2.190e-8	1.010e+2, 1.561e-8	1.010e+2, 8.699e-9					1.010e+2, 1.694e-8	1.010e+2, 1.575e-8	1.010e+2, 1.002e-7	1.010e+2, 1.076e-8	1.010e+2, 1.245e-8	1.010e+2, 2.762e-8
1.011e+2, 1.229e-8	1.011e+2, 1.566e-8	1.011e+2, 1.713e-8	1.011e+2, 9.369e-9	1.011e+2, 7.224e-9	1.011e+2, 1.811e-8		1.011e+2, 2.225e-8	1.011e+2, 1.566e-8	1.011e+2, 8.528e-9					1.011e+2, 1.682e-8	1.011e+2, 1.540e-8	1.011e+2, 1.002e-7	1.011e+2, 1.088e-8	1.011e+2, 1.276e-8	1.011e+2, 2.732e-8
1.012e+2, 1.229e-8	1.012e+2, 1.547e-8	1.012e+2, 1.708e-8	1.012e+2, 9.201e-9	1.012e+2, 6.836e-9	1.012e+2, 1.807e-8		1.012e+2, 2.231e-8	1.012e+2, 1.547e-8	1.012e+2, 8.563e-9					1.012e+2, 1.662e-8	1.012e+2, 1.568e-8	1.012e+2, 1.002e-7	1.012e+2, 1.086e-8	1.012e+2, 1.226e-8	1.012e+2, 2.751e-8
1.013e+2, 1.199e-8	1.013e+2, 1.579e-8	1.013e+2, 1.728e-8	1.013e+2, 9.833e-9	1.013e+2, 7.145e-9	1.013e+2, 1.807e-8		1.013e+2, 2.232e-8	1.013e+2, 1.579e-8	1.013e+2, 8.539e-9					1.013e+2, 1.675e-8	1.013e+2, 1.530e-8	1.013e+2, 1.001e-7	1.013e+2, 1.106e-8	1.013e+2, 1.239e-8	1.013e+2, 2.716e-8
1.014e+2, 1.244e-8	1.014e+2, 1.560e-8	1.014e+2, 1.713e-8	1.014e+2, 9.386e-9	1.014e+2, 7.222e-9	1.014e+2, 1.833e-8		1.014e+2, 2.237e-8	1.014e+2, 1.560e-8	1.014e+2, 8.472e-9					1.014e+2, 1.669e-8	1.014e+2, 1.533e-8	1.014e+2, 1.001e-7	1.014e+2, 1.087e-8	1.014e+2, 1.252e-8	1.014e+2, 2.726e-8
1.015e+2, 1.220e-8	1.015e+2, 1.576e-8	1.015e+2, 1.728e-8	1.015e+2, 9.149e-9	1.015e+2, 6.897e-9	1.015e+2, 1.807e-8		1.015e+2, 2.265e-8	1.015e+2, 1.576e-8	1.015e+2, 8.652e-9					1.015e+2, 1.665e-8	1.015e+2, 1.569e-8	1.015e+2, 1.000e-7	1.015e+2, 1.108e-8	1.015e+2, 1.246e-8	1.015e+2, 2.710e-8
1.016e+2, 1.222e-8	1.016e+2, 1.557e-8	1.016e+2, 1.715e-8	1.016e+2, 8.965e-9	1.016e+2, 6.591e-9	1.016e+2, 1.823e-8		1.016e+2, 2.227e-8	1.016e+2, 1.557e-8	1.016e+2, 8.650e-9					1.016e+2, 1.670e-8	1.016e+2, 1.540e-8	1.016e+2, 1.000e-7	1.016e+2, 1.082e-8	1.016e+2, 1.259e-8	1.016e+2, 2.689e-8
1.017e+2, 1.184e-8	1.017e+2, 1.550e-8	1.017e+2, 1.708e-8	1.017e+2, 9.506e-9	1.017e+2, 6.761e-9	1.017e+2, 1.819e-8		1.017e+2, 2.229e-8	1.017e+2, 1.550e-8	1.017e+2, 8.596e-9					1.017e+2, 1.666e-8	1.017e+2, 1.535e-8	1.017e+2, 9.999e-8	1.017e+2, 1.093e-8	1.017e+2, 1.262e-8	1.017e+2, 2.705e-8
1.018e+2, 1.178e-8	1.018e+2, 1.558e-8	1.018e+2, 1.693e-8	1.018e+2, 9.586e-9	1.018e+2, 6.760e-9	1.018e+2, 1.795e-8		1.018e+2, 2.243e-8	1.018e+2, 1.558e-8	1.018e+2, 8.679e-9					1.018e+2, 1.665e-8	1.018e+2, 1.579e-8	1.018e+2, 9.998e-8	1.018e+2, 1.114e-8	1.018e+2, 1.219e-8	1.018e+2, 2.693e-8
1.019e+2, 1.203e-8	1.019e+2, 1.558e-8	1.019e+2, 1.700e-8	1.019e+2, 9.159e-9	1.019e+2, 6.907e-9	1.019e+2, 1.841e-8		1.019e+2, 2.231e-8	1.019e+2, 1.558e-8	1.019e+2, 8.602e-9					1.019e+2, 1.683e-8	1.019e+2, 1.548e-8	1.019e+2, 9.996e-8	1.019e+2, 1.084e-8	1.019e+2, 1.258e-8	1.019e+2, 2.726e-8
1.020e+2, 1.196e-8	1.020e+2, 1.547e-8	1.020e+2, 1.718e-8	1.020e+2, 9.552e-9	1.020e+2, 7.136e-9	1.020e+2, 1.777e-8		1.020e+2, 2.213e-8	1.020e+2, 1.547e-8	1.020e+2, 8.621e-9					1.020e+2, 1.643e-8	1.020e+2, 1.547e-8	1.020e+2, 9.993e-8	1.020e+2, 1.071e-8	1.020e+2, 1.255e-8	1.020e+2, 2.745e-8
1.021e+2, 1.202e-8	1.021e+2, 1.548e-8	1.021e+2, 1.728e-8	1.021e+2, 8.954e-9	1.021e+2, 6.705e-9	1.021e+2, 1.820e-8		1.021e+2, 2.270e-8	1.021e+2, 1.548e-8	1.021e+2, 8.751e-9					1.021e+2, 1.665e-8	1.021e+2, 1.536e-8	1.021e+2, 9.990e-8	1.021e+2, 1.087e-8	1.021e+2, 1.233e-8	1.021e+2, 2.715e-8
1.022e+2, 1.251e-8	1.022e+2, 1.571e-8	1.022e+2, 1.709e-8	1.022e+2, 9.699e-9	1.022e+2, 7.053e-9	1.022e+2, 1.804e-8		1.022e+2, 2.220e-8	1.022e+2, 1.571e-8	1.022e+2, 8.698e-9					1.022e+2, 1.686e-8	1.022e+2, 1.572e-8	1.022e+2, 9.990e-8	1.022e+2, 1.092e-8	1.022e+2, 1.235e-8	1.022e+2, 2.721e-8
1.023e+2, 1.245e-8	1.023e+2, 1.570e-8	1.023e+2, 1.710e-8	1.023e+2, 9.495e-9	1.023e+2, 6.997e-9	1.023e+2, 1.790e-8		1.023e+2, 2.232e-8	1.023e+2, 1.570e-8	1.023e+2, 8.499e-9					1.023e+2, 1.668e-8	1.023e+2, 1.516e-8	1.023e+2, 9.985e-8	1.023e+2, 1.100e-8	1.023e+2, 1.244e-8	1.023e+2, 2.712e-8
1.024e+2, 1.225e-8	1.024e+2, 1.578e-8	1.024e+2, 1.691e-8	1.024e+2, 9.310e-9	1.024e+2, 7.217e-9	1.024e+2, 1.820e-8		1.024e+2, 2.242e-8	1.024e+2, 1.578e-8	1.024e+2, 8.627e-9					1.024e+2, 1.659e-8	1.024e+2, 1.551e-8	1.024e+2, 9.985e-8	1.024e+2, 1.083e-8	1.024e+2, 1.236e-8	1.024e+2, 2.708e-8
1.025e+2, 1.228e-8	1.025e+2, 1.522e-8	1.025e+2, 1.682e-8	1.025e+2, 9.426e-9	1.025e+2, 6.783e-9	1.025e+2, 1.821e-8		1.025e+2, 2.213e-8	1.025e+2, 1.522e-8	1.025e+2, 8.610e-9					1.025e+2, 1.655e-8	1.025e+2, 1.554e-8	1.025e+2, 9.982e-8	1.025e+2, 1.107e-8	1.025e+2, 1.259e-8	1.025e+2, 2.719e-8
1.026e+2, 1.206e-8	1.026e+2, 1.537e-8	1.026e+2, 1.722e-8	1.026e+2, 9.280e-9	1.026e+2, 7.014e-9	1.026e+2, 1.812e-8		1.026e+2, 2.237e-8	1.026e+2, 1.537e-8	1.026e+2, 8.510e-9					1.026e+2, 1.620e-8	1.026e+2, 1.549e-8	1.026e+2, 9.978e-8	1.026e+2, 1.099e-8	1.026e+2, 1.218e-8	1.026e+2, 2.659e-8
1.027e+2, 1.217e-8	1.027e+2, 1.568e-8	1.027e+2, 1.749e-8	1.027e+2, 9.732e-9	1.027e+2, 7.099e-9	1.027e+2, 1.795e-8		1.027e+2, 2.217e-8	1.027e+2, 1.568e-8	1.027e+2, 8.538e-9					1.027e+2, 1.680e-8	1.027e+2, 1.590e-8	1.027e+2, 9.976e-8	1.027e+2, 1.097e-8	1.027e+2, 1.269e-8	1.027e+2, 2.742e-8
1.028e+2, 1.223e-8	1.028e+2, 1.550e-8	1.028e+2, 1.686e-8	1.028e+2, 9.427e-9	1.028e+2, 6.872e-9	1.028e+2, 1.823e-8		1.028e+2, 2.212e-8	1.028e+2, 1.550e-8	1.028e+2, 8.582e-9					1.028e+2, 1.676e-8	1.028e+2, 1.534e-8	1.028e+2, 9.972e-8	1.028e+2, 1.084e-8	1.028e+2, 1.253e-8	1.028e+2, 2.701e-8
1.029e+2, 1.210e-8	1.029e+2, 1.540e-8	1.029e+2, 1.733e-8	1.029e+2, 9.402e-9	1.029e+2, 6.838e-9	1.029e+2, 1.799e-8		1.029e+2, 2.252e-8	1.029e+2, 1.540e-8	1.029e+2, 8.622e-9					1.029e+2, 1.662e-8	1.029e+2, 1.589e-8	1.029e+2, 9.971e-8	1.029e+2, 1.091e-8	1.029e+2, 1.239e-8	1.029e+2, 2.681e-8
1.030e+2, 1.218e-8	1.030e+2, 1.574e-8	1.030e+2, 1.666e-8	1.030e+2, 9.060e-9	1.030e+2, 7.007e-9	1.030e+2, 1.810e-8		1.030e+2, 2.219e-8	1.030e+2, 1.574e-8	1.030e+2, 8.833e-9					1.030e+2, 1.650e-8	1.030e+2, 1.568e-8	1.030e+2, 9.968e-8	1.030e+2, 1.098e-8	1.030e+2, 1.242e-8	1.030e+2, 2.676e-8
1.031e+2, 1.223e-8	1.031e+2, 1.537e-8	1.031e+2, 1.705e-8	1.031e+2, 9.387e-9	1.031e+2, 7.106e-9	1.031e+2, 1.791e-8		1.031e+2, 2.210e-8	1.031e+2, 1.537e-8	1.031e+2, 8.365e-9					1.031e+2, 1.665e-8	1.031e+2, 1.547e-8	1.031e+2, 9.965e-8	1.031e+2, 1.096e-8	1.031e+2, 1.246e-8	1.031e+2, 2.709e-8
1.032e+2, 1.218e-8	1.032e+2, 1.576e-8	1.032e+2, 1.713e-8	1.032e+2, 9.662e-9	1.032e+2, 6.908e-9	1.032e+2, 1.801e-8		1.032e+2, 2.213e-8	1.032e+2, 1.576e-8	1.032e+2, 8.665e-9					1.032e+2, 1.658e-8	1.032e+2, 1.512e-8	1.032e+2, 9.965e-8	1.032e+2, 1.096e-8	1.032e+2, 1.231e-8	1.032e+2, 2.684e-8
1.033e+2, 1.233e-8	1.033e+2, 1.573e-8	1.033e+2, 1.714e-8	1.033e+2, 8.983e-9	1.033e+2, 6.859e-9	1.033e+2, 1.810e-8		1.033e+2, 2.179e-8	1.033e+2, 1.573e-8	1.033e+2, 8.769e-9					1.033e+2, 1.634e-8	1.033e+2, 1.531e-8	1.033e+2, 9.961e-8	1.033e+2, 1.070e-8	1.033e+2, 1.222e-8	1.033e+2, 2.712e-8
1.034e+2, 1.218e-8	1.034e+2, 1.551e-8	1.034e+2, 1.688e-8	1.034e+2, 9.327e-9	1.034e+2, 6.615e-9	1.034e+2, 1.785e-8		1.034e+2, 2.258e-8	1.034e+2, 1.551e-8	1.034e+2, 8.604e-9					1.034e+2, 1.654e-8	1.034e+2, 1.573e-8	1.034e+2, 9.959e-8	1.034e+2, 1.058e-8	1.034e+2, 1.258e-8	1.034e+2, 2.697e-8
1.035e+2, 1.215e-8	1.035e+2, 1.578e-8	1.035e+2, 1.693e-8	1.035e+2, 8.946e-9	1.035e+2, 7.279e-9	1.035e+2, 1.812e-8		1.035e+2, 2.199e-8	1.035e+2, 1.578e-8	1.035e+2, 8.682e-9					1.035e+2, 1.665e-8	1.035e+2, 1.532e-8	1.035e+2, 9.957e-8	1.035e+2, 1.095e-8	1.035e+2, 1.232e-8	1.035e+2, 2.703e-8
1.036e+2, 1.215e-8	1.036e+2, 1.544e-8	1.036e+2, 1.697e-8	1.036e+2, 9.731e-9	1.036e+2, 6.814e-9	1.036e+2, 1.787e-8		1.036e+2, 2.191e-8	1.036e+2, 1.544e-8	1.036e+2, 8.686e-9					1.036e+2, 1.639e-8	1.036e+2, 1.558e-8	1.036e+2, 9.953e-8	1.036e+2, 1.067e-8	1.036e+2, 1.246e-8	1.036e+2, 2.689e-8
1.037e+2, 1.254e-8	1.037e+2, 1.562e-8	1.037e+2, 1.700e-8	1.037e+2, 9.144e-9	1.037e+2, 7.128e-9	1.037e+2, 1.800e-8		1.037e+2, 2.226e-8	1.037e+2, 1.562e-8	1.037e+2, 8.558e-9					1.037e+2, 1.676e-8	1.037e+2, 1.537e-8	1.037e+2, 9.952e-8	1.037e+2, 1.109e-8	1.037e+2, 1.236e-8	1.037e+2, 2.699e-8
1.038e+2, 1.248e-8	1.038e+2, 1.578e-8	1.038e+2, 1.689e-8	1.038e+2, 9.291e-9	1.038e+2, 6.680e-9	1.038e+2, 1.819e-8		1.038e+2, 2.210e-8	1.038e+2, 1.578e-8	1.038e+2, 8.672e-9					1.038e+2, 1.639e-8	1.038e+2, 1.535e-8	1.038e+2, 9.949e-8	1.038e+2, 1.097e-8	1.038e+2, 1.243e-8	1.038e+2, 2.678e-8
1.039e+2, 1.248e-8	1.039e+2, 1.551e-8	1.039e+2, 1.703e-8	1.039e+2, 9.356e-9	1.039e+2, 7.023e-9	1.039e+2, 1.783e-8		1.039e+2, 2.212e-8	1.039e+2, 1.551e-8	1.039e+2, 8.510e-9					1.039e+2, 1.636e-8	1.039e+2, 1.525e-8	1.039e+2, 9.944e-8	1.039e+2, 1.090e-8	1.039e+2, 1.236e-8	1.039e+2, 2.686e-8
1.040e+2, 1.225e-8	1.040e+2, 1.553e-8	1.040e+2, 1.713e-8	1.040e+2, 9.299e-9	1.040e+2, 7.107e-9	1.040e+2, 1.825e-8		1.040e+2, 2.219e-8	1.040e+2, 1.553e-8	1.040e+2, 8.762e-9					1.040e+2, 1.657e-8	1.040e+2, 1.556e-8	1.040e+2, 9.941e-8	1.040e+2, 1.065e-8	1.040e+2, 1.219e-8	1.040e+2, 2.710e-8
1.041e+2, 1.250e-8	1.041e+2, 1.560e-8	1.041e+2, 1.690e-8	1.041e+2, 9.289e-9	1.041e+2, 7.082e-9	1.041e+2, 1.798e-8		1.041e+2, 2.213e-8	1.041e+2, 1.560e-8	1.041e+2, 8.536e-9					1.041e+2, 1.659e-8	1.041e+2, 1.562e-8	1.041e+2, 9.937e-8	1.041e+2, 1.079e-8	1.041e+2, 1.258e-8	1.041e+2, 2.691e-8
1.042e+2, 1.210e-8	1.042e+2, 1.556e-8	1.042e+2, 1.712e-8	1.042e+2, 9.662e-9	1.042e+2, 6.788e-9	1.042e+2, 1.823e-8		1.042e+2, 2.203e-8	1.042e+2, 1.556e-8	1.042e+2, 8.763e-9					1.042e+2, 1.655e-8	1.042e+2, 1.525e-8	1.042e+2, 9.936e-8	1.042e+2, 1.104e-8	1.042e+2, 1.173e-8	1.042e+2, 2.686e-8
1.043e+2, 1.214e-8	1.043e+2, 1.545e-8	1.043e+2, 1.688e-8	1.043e+2, 8.814e-9	1.043e+2, 6.830e-9	1.043e+2, 1.792e-8		1.043e+2, 2.197e-8	1.043e+2, 1.545e-8	1.043e+2, 8.748e-9					1.043e+2, 1.638e-8	1.043e+2, 1.544e-8	1.043e+2, 9.935e-8	1.043e+2, 1.074e-8	1.043e+2, 1.203e-8	1.043e+2, 2.708e-8
1.044e+2, 1.225e-8	1.044e+2, 1.578e-8	1.044e+2, 1.682e-8	1.044e+2, 9.691e-9	1.044e+2, 6.741e-9	1.044e+2, 1.795e-8		1.044e+2, 2.210e-8	1.044e+2, 1.578e-8	1.044e+2, 8.474e-9					1.044e+2, 1.635e-8	1.044e+2, 1.530e-8	1.044e+2, 9.931e-8	1.044e+2, 1.073e-8	1.044e+2, 1.234e-8	1.044e+2, 2.664e-8
1.045e+2, 1.222e-8	1.045e+2, 1.562e-8	1.045e+2, 1.694e-8	1.045e+2, 9.075e-9	1.045e+2, 7.015e-9	1.045e+2, 1.787e-8		1.045e+2, 2.156e-8	1.045e+2, 1.562e-8	1.045e+2, 8.665e-9					1.045e+2, 1.647e-8	1.045e+2, 1.557e-8	1.045e+2, 9.930e-8	1.045e+2, 1.103e-8	1.045e+2, 1.244e-8	1.045e+2, 2.673e-8
1.046e+2, 1.219e-8	1.046e+2, 1.541e-8	1.046e+2, 1.665e-8	1.046e+2, 9.219e-9	1.046e+2, 7.018e-9	1.046e+2, 1.769e-8		1.046e+2, 2.228e-8	1.046e+2, 1.541e-8	1.046e+2, 8.347e-9					1.046e+2, 1.642e-8	1.046e+2, 1.552e-8	1.046e+2, 9.930e-8	1.046e+2, 1.114e-8	1.046e+2, 1.223e-8	1.046e+2, 2.706e-8
1.047e+2, 1.206e-8	1.047e+2, 1.568e-8	1.047e+2, 1.689e-8	1.047e+2, 9.146e-9	1.047e+2, 6.897e-9	1.047e+2, 1.792e-8		1.047e+2, 2.199e-8	1.047e+2, 1.568e-8	1.047e+2, 8.703e-9					1.047e+2, 1.630e-8	1.047e+2, 1.503e-8	1.047e+2, 9.928e-8	1.047e+2, 1.096e-8	1.047e+2, 1.241e-8	1.047e+2, 2.694e-8
1.048e+2, 1.222e-8	1.048e+2, 1.556e-8	1.048e+2, 1.715e-8	1.048e+2, 9.088e-9	1.048e+2, 6.780e-9	1.048e+2, 1.825e-8		1.048e+2, 2.218e-8	1.048e+2, 1.556e-8	1.048e+2, 8.626e-9					1.048e+2, 1.634e-8	1.048e+2, 1.546e-8	1.048e+2, 9.924e-8	1.048e+2, 1.079e-8	1.048e+2, 1.225e-8	1.048e+2, 2.650e-8
1.049e+2, 1.253e-8	1.049e+2, 1.560e-8	1.049e+2, 1.689e-8	1.049e+2, 9.462e-9	1.049e+2, 6.919e-9	1.049e+2, 1.787e-8		1.049e+2, 2.195e-8	1.049e+2, 1.560e-8	1.049e+2, 8.705e-9					1.049e+2, 1.650e-8	1.049e+2, 1.532e-8	1.049e+2, 9.922e-8	1.049e+2, 1.070e-8	1.049e+2, 1.231e-8	1.049e+2, 2.668e-8
1.050e+2, 1.209e-8	1.050e+2, 1.557e-8	1.050e+2, 1.695e-8	1.050e+2, 9.225e-9	1.050e+2, 6.972e-9	1.050e+2, 1.788e-8		1.050e+2, 2.187e-8	1.050e+2, 1.557e-8	1.050e+2, 8.348e-9					1.050e+2, 1.644e-8	1.050e+2, 1.506e-8	1.050e+2, 9.920e-8	1.050e+2, 1.069e-8	1.050e+2, 1.254e-8	1.050e+2, 2.659e-8
1.051e+2, 1.174e-8	1.051e+2, 1.544e-8	1.051e+2, 1.685e-8	1.051e+2, 9.349e-9	1.051e+2, 6.651e-9	1.051e+2, 1.836e-8		1.051e+2, 2.221e-8	1.051e+2, 1.544e-8	1.051e+2, 8.504e-9					1.051e+2, 1.649e-8	1.051e+2, 1.520e-8	1.051e+2, 9.916e-8	1.051e+2, 1.092e-8	1.051e+2, 1.234e-8	1.051e+2, 2.704e-8
1.052e+2, 1.175e-8	1.052e+2, 1.542e-8	1.052e+2, 1.695e-8	1.052e+2, 9.245e-9	1.052e+2, 6.728e-9	1.052e+2, 1.778e-8		1.052e+2, 2.178e-8	1.052e+2, 1.542e-8	1.052e+2, 8.684e-9					1.052e+2, 1.650e-8	1.052e+2, 1.527e-8	1.052e+2, 9.914e-8	1.052e+2, 1.070e-8	1.052e+2, 1.235e-8	1.052e+2, 2.677e-8
1.053e+2, 1.242e-8	1.053e+2, 1.558e-8	1.053e+2, 1.652e-8	1.053e+2, 9.435e-9	1.053e+2, 6.869e-9	1.053e+2, 1.807e-8		1.053e+2, 2.168e-8	1.053e+2, 1.558e-8	1.053e+2, 8.731e-9					1.053e+2, 1.662e-8	1.053e+2, 1.536e-8	1.053e+2, 9.911e-8	1.053e+2, 1.092e-8	1.053e+2, 1.236e-8	1.053e+2, 2.642e-8
1.054e+2, 1.189e-8	1.054e+2, 1.569e-8	1.054e+2, 1.696e-8	1.054e+2, 9.281e-9	1.054e+2, 7.012e-9	1.054e+2, 1.833e-8		1.054e+2, 2.183e-8	1.054e+2, 1.569e-8	1.054e+2, 8.651e-9					1.054e+2, 1.637e-8	1.054e+2, 1.544e-8	1.054e+2, 9.910e-8	1.054e+2, 1.073e-8	1.054e+2, 1.211e-8	1.054e+2, 2.675e-8
1.055e+2, 1.141e-8	1.055e+2, 1.547e-8	1.055e+2, 1.693e-8	1.055e+2, 9.123e-9	1.055e+2, 6.965e-9	1.055e+2, 1.820e-8		1.055e+2, 2.155e-8	1.055e+2, 1.547e-8	1.055e+2, 8.583e-9					1.055e+2, 1.652e-8	1.055e+2, 1.511e-8	1.055e+2, 9.908e-8	1.055e+2, 1.069e-8	1.055e+2, 1.206e-8	1.055e+2, 2.677e-8
1.056e+2, 1.186e-8	1.056e+2, 1.544e-8	1.056e+2, 1.688e-8	1.056e+2, 9.454e-9	1.056e+2, 6.521e-9	1.056e+2, 1.797e-8		1.056e+2, 2.201e-8	1.056e+2, 1.544e-8	1.056e+2, 8.483e-9					1.056e+2, 1.634e-8	1.056e+2, 1.519e-8	1.056e+2, 9.903e-8	1.056e+2, 1.091e-8	1.056e+2, 1.222e-8	1.056e+2, 2.671e-8
1.057e+2, 1.183e-8	1.057e+2, 1.533e-8	1.057e+2, 1.686e-8	1.057e+2, 9.254e-9	1.057e+2, 6.718e-9	1.057e+2, 1.809e-8		1.057e+2, 2.183e-8	1.057e+2, 1.533e-8	1.057e+2, 8.474e-9					1.057e+2, 1.634e-8	1.057e+2, 1.543e-8	1.057e+2, 9.900e-8	1.057e+2, 1.108e-8	1.057e+2, 1.228e-8	1.057e+2, 2.698e-8
1.058e+2, 1.171e-8	1.058e+2, 1.569e-8	1.058e+2, 1.685e-8	1.058e+2, 9.156e-9	1.058e+2, 7.321e-9	1.058e+2, 1.813e-8		1.058e+2, 2.214e-8	1.058e+2, 1.569e-8	1.058e+2, 8.308e-9					1.058e+2, 1.637e-8	1.058e+2, 1.550e-8	1.058e+2, 9.900e-8	1.058e+2, 1.114e-8	1.058e+2, 1.251e-8	1.058e+2, 2.658e-8
1.059e+2, 1.215e-8	1.059e+2, 1.529e-8	1.059e+2, 1.705e-8	1.059e+2, 9.064e-9	1.059e+2, 6.719e-9	1.059e+2, 1.824e-8		1.059e+2, 2.187e-8	1.059e+2, 1.529e-8	1.059e+2, 8.623e-9					1.059e+2, 1.629e-8	1.059e+2, 1.531e-8	1.059e+2, 9.897e-8	1.059e+2, 1.080e-8	1.059e+2, 1.239e-8	1.059e+2, 2.637e-8
1.060e+2, 1.229e-8	1.060e+2, 1.564e-8	1.060e+2, 1.679e-8	1.060e+2, 8.994e-9	1.060e+2, 6.641e-9	1.060e+2, 1.808e-8		1.060e+2, 2.166e-8	1.060e+2, 1.564e-8	1.060e+2, 8.516e-9					1.060e+2, 1.628e-8	1.060e+2, 1.516e-8	1.060e+2, 9.897e-8	1.060e+2, 1.077e-8	1.060e+2, 1.234e-8	1.060e+2, 2.659e-8
1.061e+2, 1.194e-8	1.061e+2, 1.535e-8	1.061e+2, 1.702e-8	1.061e+2, 9.211e-9	1.061e+2, 6.871e-9	1.061e+2, 1.833e-8		1.061e+2, 2.161e-8	1.061e+2, 1.535e-8	1.061e+2, 8.476e-9					1.061e+2, 1.637e-8	1.061e+2, 1.519e-8	1.061e+2, 9.894e-8	1.061e+2, 1.068e-8	1.061e+2, 1.204e-8	1.061e+2, 2.666e-8
1.062e+2, 1.246e-8	1.062e+2, 1.567e-8	1.062e+2, 1.657e-8	1.062e+2, 9.412e-9	1.062e+2, 6.736e-9	1.062e+2, 1.783e-8		1.062e+2, 2.221e-8	1.062e+2, 1.567e-8	1.062e+2, 8.358e-9					1.062e+2, 1.647e-8	1.062e+2, 1.519e-8	1.062e+2, 9.891e-8	1.062e+2, 1.081e-8	1.062e+2, 1.232e-8	1.062e+2, 2.645e-8
1.063e+2, 1.211e-8	1.063e+2, 1.530e-8	1.063e+2, 1.691e-8	1.063e+2, 9.168e-9	1.063e+2, 6.802e-9	1.063e+2, 1.777e-8		1.063e+2, 2.132e-8	1.063e+2, 1.530e-8	1.063e+2, 8.378e-9					1.063e+2, 1.652e-8	1.063e+2, 1.528e-8	1.063e+2, 9.889e-8	1.063e+2, 1.105e-8	1.063e+2, 1.234e-8	1.063e+2, 2.656e-8
1.064e+2, 1.230e-8	1.064e+2, 1.512e-8	1.064e+2, 1.675e-8	1.064e+2, 9.568e-9	1.064e+2, 6.891e-9	1.064e+2, 1.780e-8		1.064e+2, 2.182e-8	1.064e+2, 1.512e-8	1.064e+2, 8.550e-9					1.064e+2, 1.630e-8	1.064e+2, 1.539e-8	1.064e+2, 9.886e-8	1.064e+2, 1.092e-8	1.064e+2, 1.204e-8	1.064e+2, 2.654e-8
1.065e+2, 1.216e-8	1.065e+2, 1.549e-8	1.065e+2, 1.713e-8	1.065e+2, 8.942e-9	1.065e+2, 6.481e-9	1.065e+2, 1.813e-8		1.065e+2, 2.163e-8	1.065e+2, 1.549e-8	1.065e+2, 8.681e-9					1.065e+2, 1.644e-8	1.065e+2, 1.507e-8	1.065e+2, 9.884e-8	1.065e+2, 1.105e-8	1.065e+2, 1.223e-8	1.065e+2, 2.704e-8
1.066e+2, 1.225e-8	1.066e+2, 1.537e-8	1.066e+2, 1.703e-8	1.066e+2, 9.681e-9	1.066e+2, 7.040e-9	1.066e+2, 1.792e-8		1.066e+2, 2.181e-8	1.066e+2, 1.537e-8	1.066e+2, 8.451e-9					1.066e+2, 1.635e-8	1.066e+2, 1.516e-8	1.066e+2, 9.882e-8	1.066e+2, 1.091e-8	1.066e+2, 1.203e-8	1.066e+2, 2.683e-8
1.067e+2, 1.232e-8	1.067e+2, 1.546e-8	1.067e+2, 1.702e-8	1.067e+2, 8.853e-9	1.067e+2, 6.784e-9	1.067e+2, 1.790e-8		1.067e+2, 2.188e-8	1.067e+2, 1.546e-8	1.067e+2, 8.353e-9					1.067e+2, 1.618e-8	1.067e+2, 1.532e-8	1.067e+2, 9.881e-8	1.067e+2, 1.075e-8	1.067e+2, 1.225e-8	1.067e+2, 2.658e-8
1.068e+2, 1.220e-8	1.068e+2, 1.539e-8	1.068e+2, 1.673e-8	1.068e+2, 9.351e-9	1.068e+2, 6.536e-9	1.068e+2, 1.827e-8		1.068e+2, 2.157e-8	1.068e+2, 1.539e-8	1.068e+2, 8.528e-9					1.068e+2, 1.630e-8	1.068e+2, 1.513e-8	1.068e+2, 9.877e-8	1.068e+2, 1.106e-8	1.068e+2, 1.172e-8	1.068e+2, 2.641e-8
1.069e+2, 1.222e-8	1.069e+2, 1.533e-8	1.069e+2, 1.659e-8	1.069e+2, 9.418e-9	1.069e+2, 6.507e-9	1.069e+2, 1.798e-8		1.069e+2, 2.169e-8	1.069e+2, 1.533e-8	1.069e+2, 8.605e-9					1.069e+2, 1.621e-8	1.069e+2, 1.550e-8	1.069e+2, 9.877e-8	1.069e+2, 1.098e-8	1.069e+2, 1.210e-8	1.069e+2, 2.634e-8
1.070e+2, 1.218e-8	1.070e+2, 1.527e-8	1.070e+2, 1.659e-8	1.070e+2, 9.232e-9	1.070e+2, 6.840e-9	1.070e+2, 1.808e-8		1.070e+2, 2.177e-8	1.070e+2, 1.527e-8	1.070e+2, 8.396e-9					1.070e+2, 1.622e-8	1.070e+2, 1.537e-8	1.070e+2, 9.875e-8	1.070e+2, 1.095e-8	1.070e+2, 1.228e-8	1.070e+2, 2.670e-8
1.071e+2, 1.212e-8	1.071e+2, 1.539e-8	1.071e+2, 1.653e-8	1.071e+2, 9.256e-9	1.071e+2, 6.864e-9	1.071e+2, 1.819e-8		1.071e+2, 2.175e-8	1.071e+2, 1.539e-8	1.071e+2, 8.381e-9					1.071e+2, 1.633e-8	1.071e+2, 1.554e-8	1.071e+2, 9.872e-8	1.071e+2, 1.120e-8	1.071e+2, 1.215e-8	1.071e+2, 2.670e-8
1.072e+2, 1.231e-8	1.072e+2, 1.525e-8	1.072e+2, 1.707e-8	1.072e+2, 9.135e-9	1.072e+2, 6.898e-9	1.072e+2, 1.828e-8		1.072e+2, 2.192e-8	1.072e+2, 1.525e-8	1.072e+2, 8.452e-9					1.072e+2, 1.626e-8	1.072e+2, 1.567e-8	1.072e+2, 9.871e-8	1.072e+2, 1.076e-8	1.072e+2, 1.227e-8	1.072e+2, 2.648e-8
1.073e+2, 1.193e-8	1.073e+2, 1.513e-8	1.073e+2, 1.659e-8	1.073e+2, 9.429e-9	1.073e+2, 7.044e-9	1.073e+2, 1.795e-8		1.073e+2, 2.183e-8	1.073e+2, 1.513e-8	1.073e+2, 8.450e-9					1.073e+2, 1.603e-8	1.073e+2, 1.544e-8	1.073e+2, 9.869e-8	1.073e+2, 1.059e-8	1.073e+2, 1.203e-8	1.073e+2, 2.655e-8
1.074e+2, 1.219e-8	1.074e+2, 1.519e-8	1.074e+2, 1.671e-8	1.074e+2, 9.435e-9	1.074e+2, 6.910e-9	1.074e+2, 1.797e-8		1.074e+2, 2.172e-8	1.074e+2, 1.519e-8	1.074e+2, 8.308e-9					1.074e+2, 1.626e-8	1.074e+2, 1.558e-8	1.074e+2, 9.864e-8	1.074e+2, 1.051e-8	1.074e+2, 1.214e-8	1.074e+2, 2.660e-8
1.075e+2, 1.197e-8	1.075e+2, 1.537e-8	1.075e+2, 1.694e-8	1.075e+2, 8.929e-9	1.075e+2, 6.598e-9	1.075e+2, 1.795e-8		1.075e+2, 2.168e-8	1.075e+2, 1.537e-8	1.075e+2, 8.401e-9					1.075e+2, 1.628e-8	1.075e+2, 1.569e-8	1.075e+2, 9.862e-8	1.075e+2, 1.072e-8	1.075e+2, 1.215e-8	1.075e+2, 2.646e-8
1.076e+2, 1.187e-8	1.076e+2, 1.536e-8	1.076e+2, 1.680e-8	1.076e+2, 9.591e-9	1.076e+2, 6.892e-9	1.076e+2, 1.802e-8		1.076e+2, 2.153e-8	1.076e+2, 1.536e-8	1.076e+2, 8.533e-9					1.076e+2, 1.616e-8	1.076e+2, 1.539e-8	1.076e+2, 9.859e-8	1.076e+2, 1.063e-8	1.076e+2, 1.227e-8	1.076e+2, 2.674e-8
1.077e+2, 1.168e-8	1.077e+2, 1.548e-8	1.077e+2, 1.671e-8	1.077e+2, 9.388e-9	1.077e+2, 6.885e-9	1.077e+2, 1.828e-8		1.077e+2, 2.176e-8	1.077e+2, 1.548e-8	1.077e+2, 8.504e-9					1.077e+2, 1.616e-8	1.077e+2, 1.511e-8	1.077e+2, 9.856e-8	1.077e+2, 1.120e-8	1.077e+2, 1.217e-8	1.077e+2, 2.652e-8
1.078e+2, 1.183e-8	1.078e+2, 1.536e-8	1.078e+2, 1.711e-8	1.078e+2, 9.018e-9	1.078e+2, 6.577e-9	1.078e+2, 1.833e-8		1.078e+2, 2.145e-8	1.078e+2, 1.536e-8	1.078e+2, 8.597e-9					1.078e+2, 1.640e-8	1.078e+2, 1.539e-8	1.078e+2, 9.853e-8	1.078e+2, 1.109e-8	1.078e+2, 1.221e-8	1.078e+2, 2.666e-8
1.079e+2, 1.211e-8	1.079e+2, 1.549e-8	1.079e+2, 1.664e-8	1.079e+2, 9.099e-9	1.079e+2, 6.892e-9	1.079e+2, 1.797e-8		1.079e+2, 2.180e-8	1.079e+2, 1.549e-8	1.079e+2, 8.591e-9					1.079e+2, 1.630e-8	1.079e+2, 1.563e-8	1.079e+2, 9.853e-8	1.079e+2, 1.090e-8	1.079e+2, 1.236e-8	1.079e+2, 2.658e-8
1.080e+2, 1.190e-8	1.080e+2, 1.511e-8	1.080e+2, 1.665e-8	1.080e+2, 9.464e-9	1.080e+2, 6.537e-9	1.080e+2, 1.815e-8		1.080e+2, 2.151e-8	1.080e+2, 1.511e-8	1.080e+2, 8.543e-9					1.080e+2, 1.624e-8	1.080e+2, 1.528e-8	1.080e+2, 9.851e-8	1.080e+2, 1.084e-8	1.080e+2, 1.205e-8	1.080e+2, 2.650e-8
1.081e+2, 1.224e-8	1.081e+2, 1.535e-8	1.081e+2, 1.678e-8	1.081e+2, 9.227e-9	1.081e+2, 6.661e-9	1.081e+2, 1.800e-8		1.081e+2, 2.193e-8	1.081e+2, 1.535e-8	1.081e+2, 8.514e-9					1.081e+2, 1.622e-8	1.081e+2, 1.525e-8	1.081e+2, 9.849e-8	1.081e+2, 1.073e-8	1.081e+2, 1.214e-8	1.081e+2, 2.623e-8
1.082e+2, 1.201e-8	1.082e+2, 1.550e-8	1.082e+2, 1.688e-8	1.082e+2, 9.097e-9	1.082e+2, 6.394e-9	1.082e+2, 1.791e-8		1.082e+2, 2.151e-8	1.082e+2, 1.550e-8	1.082e+2, 8.296e-9					1.082e+2, 1.603e-8	1.082e+2, 1.554e-8	1.082e+2, 9.846e-8	1.082e+2, 1.100e-8	1.082e+2, 1.230e-8	1.082e+2, 2.687e-8
1.083e+2, 1.214e-8	1.083e+2, 1.561e-8	1.083e+2, 1.654e-8	1.083e+2, 9.490e-9	1.083e+2, 6.361e-9	1.083e+2, 1.796e-8		1.083e+2, 2.184e-8	1.083e+2, 1.561e-8	1.083e+2, 8.435e-9					1.083e+2, 1.604e-8	1.083e+2, 1.540e-8	1.083e+2, 9.846e-8	1.083e+2, 1.085e-8	1.083e+2, 1.221e-8	1.083e+2, 2.684e-8
1.084e+2, 1.184e-8	1.084e+2, 1.503e-8	1.084e+2, 1.678e-8	1.084e+2, 9.651e-9	1.084e+2, 6.937e-9	1.084e+2, 1.806e-8		1.084e+2, 2.141e-8	1.084e+2, 1.503e-8	1.084e+2, 8.539e-9					1.084e+2, 1.623e-8	1.084e+2, 1.523e-8	1.084e+2, 9.845e-8	1.084e+2, 1.101e-8	1.084e+2, 1.226e-8	1.084e+2, 2.668e-8
1.085e+2, 1.222e-8	1.085e+2, 1.533e-8	1.085e+2, 1.655e-8	1.085e+2, 9.711e-9	1.085e+2, 6.423e-9	1.085e+2, 1.820e-8		1.085e+2, 2.134e-8	1.085e+2, 1.533e-8	1.085e+2, 8.691e-9					1.085e+2, 1.594e-8	1.085e+2, 1.505e-8	1.085e+2, 9.842e-8	1.085e+2, 1.099e-8	1.085e+2, 1.240e-8	1.085e+2, 2.666e-8
1.086e+2, 1.217e-8	1.086e+2, 1.502e-8	1.086e+2, 1.674e-8	1.086e+2, 9.050e-9	1.086e+2, 6.733e-9	1.086e+2, 1.774e-8		1.086e+2, 2.172e-8	1.086e+2, 1.502e-8	1.086e+2, 8.414e-9					1.086e+2, 1.615e-8	1.086e+2, 1.564e-8	1.086e+2, 9.840e-8	1.086e+2, 1.104e-8	1.086e+2, 1.230e-8	1.086e+2, 2.658e-8
1.087e+2, 1.220e-8	1.087e+2, 1.540e-8	1.087e+2, 1.651e-8	1.087e+2, 9.122e-9	1.087e+2, 6.924e-9	1.087e+2, 1.803e-8		1.087e+2, 2.188e-8	1.087e+2, 1.540e-8	1.087e+2, 8.511e-9					1.087e+2, 1.613e-8	1.087e+2, 1.515e-8	1.087e+2, 9.837e-8	1.087e+2, 1.063e-8	1.087e+2, 1.218e-8	1.087e+2, 2.646e-8
1.088e+2, 1.211e-8	1.088e+2, 1.529e-8	1.088e+2, 1.696e-8	1.088e+2, 9.522e-9	1.088e+2, 6.792e-9	1.088e+2, 1.821e-8		1.088e+2, 2.199e-8	1.088e+2, 1.529e-8	1.088e+2, 8.436e-9					1.088e+2, 1.617e-8	1.088e+2, 1.591e-8	1.088e+2, 9.835e-8	1.088e+2, 1.056e-8	1.088e+2, 1.199e-8	1.088e+2, 2.653e-8
1.089e+2, 1.222e-8	1.089e+2, 1.533e-8	1.089e+2, 1.674e-8	1.089e+2, 9.549e-9	1.089e+2, 6.546e-9	1.089e+2, 1.805e-8		1.089e+2, 2.183e-8	1.089e+2, 1.533e-8	1.089e+2, 8.503e-9					1.089e+2, 1.623e-8	1.089e+2, 1.550e-8	1.089e+2, 9.831e-8	1.089e+2, 1.111e-8	1.089e+2, 1.224e-8	1.089e+2, 2.658e-8
1.090e+2, 1.203e-8	1.090e+2, 1.521e-8	1.090e+2, 1.662e-8	1.090e+2, 9.079e-9	1.090e+2, 6.759e-9	1.090e+2, 1.789e-8		1.090e+2, 2.170e-8	1.090e+2, 1.521e-8	1.090e+2, 8.476e-9					1.090e+2, 1.624e-8	1.090e+2, 1.558e-8	1.090e+2, 9.831e-8	1.090e+2, 1.073e-8	1.090e+2, 1.185e-8	1.090e+2, 2.652e-8
1.091e+2, 1.216e-8	1.091e+2, 1.513e-8	1.091e+2, 1.697e-8	1.091e+2, 9.057e-9	1.091e+2, 6.573e-9	1.091e+2, 1.796e-8		1.091e+2, 2.153e-8	1.091e+2, 1.513e-8	1.091e+2, 8.566e-9					1.091e+2, 1.605e-8	1.091e+2, 1.534e-8	1.091e+2, 9.828e-8	1.091e+2, 1.090e-8	1.091e+2, 1.222e-8	1.091e+2, 2.655e-8
1.092e+2, 1.177e-8	1.092e+2, 1.499e-8	1.092e+2, 1.667e-8	1.092e+2, 9.384e-9	1.092e+2, 6.564e-9	1.092e+2, 1.798e-8		1.092e+2, 2.164e-8	1.092e+2, 1.499e-8	1.092e+2, 8.404e-9					1.092e+2, 1.620e-8	1.092e+2, 1.537e-8	1.092e+2, 9.827e-8	1.092e+2, 1.085e-8	1.092e+2, 1.215e-8	1.092e+2, 2.674e-8
1.093e+2, 1.192e-8	1.093e+2, 1.536e-8	1.093e+2, 1.657e-8	1.093e+2, 9.427e-9	1.093e+2, 7.109e-9	1.093e+2, 1.818e-8		1.093e+2, 2.138e-8	1.093e+2, 1.536e-8	1.093e+2, 8.511e-9					1.093e+2, 1.609e-8	1.093e+2, 1.528e-8	1.093e+2, 9.826e-8	1.093e+2, 1.073e-8	1.093e+2, 1.211e-8	1.093e+2, 2.662e-8
1.094e+2, 1.202e-8	1.094e+2, 1.537e-8	1.094e+2, 1.657e-8	1.094e+2, 9.487e-9	1.094e+2, 6.357e-9	1.094e+2, 1.777e-8		1.094e+2, 2.160e-8	1.094e+2, 1.537e-8	1.094e+2, 8.545e-9					1.094e+2, 1.611e-8	1.094e+2, 1.523e-8	1.094e+2, 9.824e-8	1.094e+2, 1.071e-8	1.094e+2, 1.197e-8	1.094e+2, 2.654e-8
1.095e+2, 1.195e-8	1.095e+2, 1.556e-8	1.095e+2, 1.639e-8	1.095e+2, 9.183e-9	1.095e+2, 6.950e-9	1.095e+2, 1.781e-8		1.095e+2, 2.183e-8	1.095e+2, 1.556e-8	1.095e+2, 8.468e-9					1.095e+2, 1.608e-8	1.095e+2, 1.531e-8	1.095e+2, 9.822e-8	1.095e+2, 1.108e-8	1.095e+2, 1.226e-8	1.095e+2, 2.655e-8
1.096e+2, 1.188e-8	1.096e+2, 1.500e-8	1.096e+2, 1.646e-8	1.096e+2, 9.381e-9	1.096e+2, 6.679e-9	1.096e+2, 1.788e-8		1.096e+2, 2.142e-8	1.096e+2, 1.500e-8	1.096e+2, 8.449e-9					1.096e+2, 1.616e-8	1.096e+2, 1.524e-8	1.096e+2, 9.818e-8	1.096e+2, 1.051e-8	1.096e+2, 1.201e-8	1.096e+2, 2.628e-8
1.097e+2, 1.207e-8	1.097e+2, 1.541e-8	1.097e+2, 1.675e-8	1.097e+2, 9.034e-9	1.097e+2, 6.555e-9	1.097e+2, 1.778e-8		1.097e+2, 2.144e-8	1.097e+2, 1.541e-8	1.097e+2, 8.335e-9					1.097e+2, 1.615e-8	1.097e+2, 1.491e-8	1.097e+2, 9.817e-8	1.097e+2, 1.084e-8	1.097e+2, 1.229e-8	1.097e+2, 2.644e-8
1.098e+2, 1.202e-8	1.098e+2, 1.489e-8	1.098e+2, 1.658e-8	1.098e+2, 9.111e-9	1.098e+2, 6.643e-9	1.098e+2, 1.761e-8		1.098e+2, 2.155e-8	1.098e+2, 1.489e-8	1.098e+2, 8.514e-9					1.098e+2, 1.636e-8	1.098e+2, 1.542e-8	1.098e+2, 9.815e-8	1.098e+2, 1.066e-8	1.098e+2, 1.214e-8	1.098e+2, 2.609e-8
1.099e+2, 1.218e-8	1.099e+2, 1.517e-8	1.099e+2, 1.675e-8	1.099e+2, 8.834e-9	1.099e+2, 6.450e-9	1.099e+2, 1.817e-8		1.099e+2, 2.189e-8	1.099e+2, 1.517e-8	1.099e+2, 8.460e-9					1.099e+2, 1.607e-8	1.099e+2, 1.540e-8	1.099e+2, 9.813e-8	1.099e+2, 1.070e-8	1.099e+2, 1.202e-8	1.099e+2, 2.652e-8
1.100e+2, 1.230e-8	1.100e+2, 1.498e-8	1.100e+2, 1.654e-8	1.100e+2, 9.384e-9	1.100e+2, 6.763e-9	1.100e+2, 1.796e-8		1.100e+2, 2.142e-8	1.100e+2, 1.498e-8	1.100e+2, 8.512e-9					1.100e+2, 1.593e-8	1.100e+2, 1.542e-8	1.100e+2, 9.809e-8	1.100e+2, 1.102e-8	1.100e+2, 1.212e-8	1.100e+2, 2.638e-8
1.101e+2, 1.199e-8	1.101e+2, 1.522e-8	1.101e+2, 1.660e-8	1.101e+2, 9.272e-9	1.101e+2, 6.790e-9	1.101e+2, 1.806e-8		1.101e+2, 2.201e-8	1.101e+2, 1.522e-8	1.101e+2, 8.540e-9					1.101e+2, 1.607e-8	1.101e+2, 1.547e-8	1.101e+2, 9.807e-8	1.101e+2, 1.066e-8	1.101e+2, 1.186e-8	1.101e+2, 2.613e-8
1.102e+2, 1.196e-8	1.102e+2, 1.512e-8	1.102e+2, 1.655e-8	1.102e+2, 9.346e-9	1.102e+2, 6.316e-9	1.102e+2, 1.793e-8		1.102e+2, 2.146e-8	1.102e+2, 1.512e-8	1.102e+2, 8.312e-9					1.102e+2, 1.607e-8	1.102e+2, 1.537e-8	1.102e+2, 9.807e-8	1.102e+2, 1.070e-8	1.102e+2, 1.193e-8	1.102e+2, 2.653e-8
1.103e+2, 1.190e-8	1.103e+2, 1.527e-8	1.103e+2, 1.655e-8	1.103e+2, 8.992e-9	1.103e+2, 6.833e-9	1.103e+2, 1.767e-8		1.103e+2, 2.144e-8	1.103e+2, 1.527e-8	1.103e+2, 8.630e-9					1.103e+2, 1.601e-8	1.103e+2, 1.531e-8	1.103e+2, 9.806e-8	1.103e+2, 1.095e-8	1.103e+2, 1.181e-8	1.103e+2, 2.620e-8
1.104e+2, 1.213e-8	1.104e+2, 1.519e-8	1.104e+2, 1.689e-8	1.104e+2, 9.174e-9	1.104e+2, 6.605e-9	1.104e+2, 1.774e-8		1.104e+2, 2.171e-8	1.104e+2, 1.519e-8	1.104e+2, 8.899e-9					1.104e+2, 1.599e-8	1.104e+2, 1.521e-8	1.104e+2, 9.803e-8	1.104e+2, 1.103e-8	1.104e+2, 1.182e-8	1.104e+2, 2.627e-8
1.105e+2, 1.215e-8	1.105e+2, 1.515e-8	1.105e+2, 1.667e-8	1.105e+2, 9.411e-9	1.105e+2, 6.684e-9	1.105e+2, 1.800e-8		1.105e+2, 2.169e-8	1.105e+2, 1.515e-8	1.105e+2, 8.404e-9					1.105e+2, 1.608e-8	1.105e+2, 1.556e-8	1.105e+2, 9.800e-8	1.105e+2, 1.082e-8	1.105e+2, 1.235e-8	1.105e+2, 2.621e-8
1.106e+2, 1.221e-8	1.106e+2, 1.509e-8	1.106e+2, 1.666e-8	1.106e+2, 8.936e-9	1.106e+2, 7.022e-9	1.106e+2, 1.768e-8		1.106e+2, 2.142e-8	1.106e+2, 1.509e-8	1.106e+2, 8.653e-9					1.106e+2, 1.624e-8	1.106e+2, 1.534e-8	1.106e+2, 9.799e-8	1.106e+2, 1.067e-8	1.106e+2, 1.221e-8	1.106e+2, 2.655e-8
1.107e+2, 1.187e-8	1.107e+2, 1.485e-8	1.107e+2, 1.666e-8	1.107e+2, 8.975e-9	1.107e+2, 6.569e-9	1.107e+2, 1.800e-8		1.107e+2, 2.169e-8	1.107e+2, 1.485e-8	1.107e+2, 8.571e-9					1.107e+2, 1.593e-8	1.107e+2, 1.551e-8	1.107e+2, 9.796e-8	1.107e+2, 1.055e-8	1.107e+2, 1.201e-8	1.107e+2, 2.660e-8
1.108e+2, 1.219e-8	1.108e+2, 1.521e-8	1.108e+2, 1.667e-8	1.108e+2, 9.182e-9	1.108e+2, 6.243e-9	1.108e+2, 1.789e-8		1.108e+2, 2.167e-8	1.108e+2, 1.521e-8	1.108e+2, 8.485e-9					1.108e+2, 1.589e-8	1.108e+2, 1.529e-8	1.108e+2, 9.793e-8	1.108e+2, 1.087e-8	1.108e+2, 1.204e-8	1.108e+2, 2.630e-8
1.109e+2, 1.192e-8	1.109e+2, 1.518e-8	1.109e+2, 1.666e-8	1.109e+2, 9.244e-9	1.109e+2, 6.276e-9	1.109e+2, 1.771e-8		1.109e+2, 2.184e-8	1.109e+2, 1.518e-8	1.109e+2, 8.519e-9					1.109e+2, 1.597e-8	1.109e+2, 1.534e-8	1.109e+2, 9.794e-8	1.109e+2, 1.056e-8	1.109e+2, 1.210e-8	1.109e+2, 2.636e-8
1.110e+2, 1.172e-8	1.110e+2, 1.518e-8	1.110e+2, 1.672e-8	1.110e+2, 9.515e-9	1.110e+2, 6.206e-9	1.110e+2, 1.770e-8		1.110e+2, 2.153e-8	1.110e+2, 1.518e-8	1.110e+2, 8.448e-9					1.110e+2, 1.591e-8	1.110e+2, 1.591e-8	1.110e+2, 9.791e-8	1.110e+2, 1.054e-8	1.110e+2, 1.232e-8	1.110e+2, 2.640e-8
1.111e+2, 1.189e-8	1.111e+2, 1.511e-8	1.111e+2, 1.669e-8	1.111e+2, 9.218e-9	1.111e+2, 6.261e-9	1.111e+2, 1.772e-8		1.111e+2, 2.156e-8	1.111e+2, 1.511e-8	1.111e+2, 8.477e-9					1.111e+2, 1.606e-8	1.111e+2, 1.547e-8	1.111e+2, 9.789e-8	1.111e+2, 1.103e-8	1.111e+2, 1.222e-8	1.111e+2, 2.659e-8
1.112e+2, 1.214e-8	1.112e+2, 1.527e-8	1.112e+2, 1.668e-8	1.112e+2, 9.278e-9	1.112e+2, 6.594e-9	1.112e+2, 1.775e-8		1.112e+2, 2.136e-8	1.112e+2, 1.527e-8	1.112e+2, 8.602e-9					1.112e+2, 1.624e-8	1.112e+2, 1.551e-8	1.112e+2, 9.787e-8	1.112e+2, 1.065e-8	1.112e+2, 1.214e-8	1.112e+2, 2.643e-8
1.113e+2, 1.194e-8	1.113e+2, 1.549e-8	1.113e+2, 1.679e-8	1.113e+2, 9.331e-9	1.113e+2, 6.817e-9	1.113e+2, 1.777e-8		1.113e+2, 2.176e-8	1.113e+2, 1.549e-8	1.113e+2, 8.711e-9					1.113e+2, 1.593e-8	1.113e+2, 1.524e-8	1.113e+2, 9.786e-8	1.113e+2, 1.083e-8	1.113e+2, 1.234e-8	1.113e+2, 2.611e-8
1.114e+2, 1.198e-8	1.114e+2, 1.533e-8	1.114e+2, 1.671e-8	1.114e+2, 9.472e-9	1.114e+2, 6.716e-9	1.114e+2, 1.805e-8		1.114e+2, 2.181e-8	1.114e+2, 1.533e-8	1.114e+2, 8.456e-9					1.114e+2, 1.603e-8	1.114e+2, 1.540e-8	1.114e+2, 9.783e-8	1.114e+2, 1.072e-8	1.114e+2, 1.215e-8	1.114e+2, 2.596e-8
1.115e+2, 1.199e-8	1.115e+2, 1.501e-8	1.115e+2, 1.695e-8	1.115e+2, 9.250e-9	1.115e+2, 6.329e-9	1.115e+2, 1.784e-8		1.115e+2, 2.178e-8	1.115e+2, 1.501e-8	1.115e+2, 8.433e-9					1.115e+2, 1.611e-8	1.115e+2, 1.560e-8	1.115e+2, 9.782e-8	1.115e+2, 1.079e-8	1.115e+2, 1.174e-8	1.115e+2, 2.624e-8
1.116e+2, 1.207e-8	1.116e+2, 1.524e-8	1.116e+2, 1.674e-8	1.116e+2, 9.519e-9	1.116e+2, 6.397e-9	1.116e+2, 1.768e-8		1.116e+2, 2.148e-8	1.116e+2, 1.524e-8	1.116e+2, 8.309e-9					1.116e+2, 1.586e-8	1.116e+2, 1.529e-8	1.116e+2, 9.781e-8	1.116e+2, 1.072e-8	1.116e+2, 1.211e-8	1.116e+2, 2.595e-8
1.117e+2, 1.206e-8	1.117e+2, 1.506e-8	1.117e+2, 1.645e-8	1.117e+2, 9.308e-9	1.117e+2, 6.677e-9	1.117e+2, 1.785e-8		1.117e+2, 2.184e-8	1.117e+2, 1.506e-8	1.117e+2, 8.386e-9					1.117e+2, 1.581e-8	1.117e+2, 1.541e-8	1.117e+2, 9.779e-8	1.117e+2, 1.031e-8	1.117e+2, 1.212e-8	1.117e+2, 2.659e-8
1.118e+2, 1.200e-8	1.118e+2, 1.494e-8	1.118e+2, 1.663e-8	1.118e+2, 8.910e-9	1.118e+2, 6.658e-9	1.118e+2, 1.734e-8		1.118e+2, 2.122e-8	1.118e+2, 1.494e-8	1.118e+2, 8.529e-9					1.118e+2, 1.586e-8	1.118e+2, 1.543e-8	1.118e+2, 9.778e-8	1.118e+2, 1.054e-8	1.118e+2, 1.189e-8	1.118e+2, 2.603e-8
1.119e+2, 1.219e-8	1.119e+2, 1.497e-8	1.119e+2, 1.694e-8	1.119e+2, 9.067e-9	1.119e+2, 6.808e-9	1.119e+2, 1.772e-8		1.119e+2, 2.149e-8	1.119e+2, 1.497e-8	1.119e+2, 8.375e-9					1.119e+2, 1.579e-8	1.119e+2, 1.536e-8	1.119e+2, 9.776e-8	1.119e+2, 1.059e-8	1.119e+2, 1.189e-8	1.119e+2, 2.653e-8
1.120e+2, 1.210e-8	1.120e+2, 1.510e-8	1.120e+2, 1.669e-8	1.120e+2, 9.219e-9	1.120e+2, 6.733e-9	1.120e+2, 1.808e-8		1.120e+2, 2.143e-8	1.120e+2, 1.510e-8	1.120e+2, 8.445e-9					1.120e+2, 1.570e-8	1.120e+2, 1.542e-8	1.120e+2, 9.773e-8	1.120e+2, 1.064e-8	1.120e+2, 1.214e-8	1.120e+2, 2.640e-8
1.121e+2, 1.206e-8	1.121e+2, 1.498e-8	1.121e+2, 1.671e-8	1.121e+2, 9.128e-9	1.121e+2, 7.149e-9	1.121e+2, 1.756e-8		1.121e+2, 2.144e-8	1.121e+2, 1.498e-8	1.121e+2, 8.275e-9					1.121e+2, 1.605e-8	1.121e+2, 1.575e-8	1.121e+2, 9.771e-8	1.121e+2, 1.026e-8	1.121e+2, 1.208e-8	1.121e+2, 2.651e-8
1.122e+2, 1.170e-8	1.122e+2, 1.523e-8	1.122e+2, 1.680e-8	1.122e+2, 9.462e-9	1.122e+2, 6.558e-9	1.122e+2, 1.790e-8		1.122e+2, 2.163e-8	1.122e+2, 1.523e-8	1.122e+2, 8.564e-9					1.122e+2, 1.589e-8	1.122e+2, 1.530e-8	1.122e+2, 9.771e-8	1.122e+2, 1.071e-8	1.122e+2, 1.212e-8	1.122e+2, 2.610e-8
1.123e+2, 1.182e-8	1.123e+2, 1.463e-8	1.123e+2, 1.660e-8	1.123e+2, 9.237e-9	1.123e+2, 6.922e-9	1.123e+2, 1.775e-8		1.123e+2, 2.140e-8	1.123e+2, 1.463e-8	1.123e+2, 8.526e-9					1.123e+2, 1.598e-8	1.123e+2, 1.504e-8	1.123e+2, 9.769e-8	1.123e+2, 1.055e-8	1.123e+2, 1.218e-8	1.123e+2, 2.622e-8
1.124e+2, 1.207e-8	1.124e+2, 1.529e-8	1.124e+2, 1.687e-8	1.124e+2, 8.852e-9	1.124e+2, 6.505e-9	1.124e+2, 1.808e-8		1.124e+2, 2.172e-8	1.124e+2, 1.529e-8	1.124e+2, 8.303e-9					1.124e+2, 1.587e-8	1.124e+2, 1.512e-8	1.124e+2, 9.767e-8	1.124e+2, 1.064e-8	1.124e+2, 1.218e-8	1.124e+2, 2.640e-8
1.125e+2, 1.206e-8	1.125e+2, 1.520e-8	1.125e+2, 1.632e-8	1.125e+2, 9.431e-9	1.125e+2, 6.273e-9	1.125e+2, 1.783e-8		1.125e+2, 2.148e-8	1.125e+2, 1.520e-8	1.125e+2, 8.438e-9					1.125e+2, 1.579e-8	1.125e+2, 1.533e-8	1.125e+2, 9.766e-8	1.125e+2, 1.052e-8	1.125e+2, 1.197e-8	1.125e+2, 2.623e-8
1.126e+2, 1.201e-8	1.126e+2, 1.522e-8	1.126e+2, 1.693e-8	1.126e+2, 8.755e-9	1.126e+2, 6.614e-9	1.126e+2, 1.756e-8		1.126e+2, 2.198e-8	1.126e+2, 1.522e-8	1.126e+2, 8.219e-9					1.126e+2, 1.604e-8	1.126e+2, 1.484e-8	1.126e+2, 9.763e-8	1.126e+2, 1.052e-8	1.126e+2, 1.232e-8	1.126e+2, 2.606e-8
1.127e+2, 1.227e-8	1.127e+2, 1.491e-8	1.127e+2, 1.691e-8	1.127e+2, 9.218e-9	1.127e+2, 6.360e-9	1.127e+2, 1.781e-8		1.127e+2, 2.158e-8	1.127e+2, 1.491e-8	1.127e+2, 8.286e-9					1.127e+2, 1.600e-8	1.127e+2, 1.537e-8	1.127e+2, 9.762e-8	1.127e+2, 1.046e-8	1.127e+2, 1.211e-8	1.127e+2, 2.619e-8
1.128e+2, 1.172e-8	1.128e+2, 1.507e-8	1.128e+2, 1.682e-8	1.128e+2, 9.325e-9	1.128e+2, 6.283e-9	1.128e+2, 1.779e-8		1.128e+2, 2.126e-8	1.128e+2, 1.507e-8	1.128e+2, 8.572e-9					1.128e+2, 1.575e-8	1.128e+2, 1.503e-8	1.128e+2, 9.761e-8	1.128e+2, 1.059e-8	1.128e+2, 1.199e-8	1.128e+2, 2.590e-8
1.129e+2, 1.178e-8	1.129e+2, 1.511e-8	1.129e+2, 1.645e-8	1.129e+2, 9.143e-9	1.129e+2, 6.330e-9	1.129e+2, 1.773e-8		1.129e+2, 2.132e-8	1.129e+2, 1.511e-8	1.129e+2, 8.612e-9					1.129e+2, 1.598e-8	1.129e+2, 1.472e-8	1.129e+2, 9.757e-8	1.129e+2, 1.052e-8	1.129e+2, 1.196e-8	1.129e+2, 2.588e-8
1.130e+2, 1.187e-8	1.130e+2, 1.490e-8	1.130e+2, 1.693e-8	1.130e+2, 9.117e-9	1.130e+2, 6.393e-9	1.130e+2, 1.776e-8		1.130e+2, 2.130e-8	1.130e+2, 1.490e-8	1.130e+2, 8.415e-9					1.130e+2, 1.578e-8	1.130e+2, 1.475e-8	1.130e+2, 9.756e-8	1.130e+2, 1.039e-8	1.130e+2, 1.169e-8	1.130e+2, 2.592e-8
1.131e+2, 1.222e-8	1.131e+2, 1.469e-8	1.131e+2, 1.693e-8	1.131e+2, 9.063e-9	1.131e+2, 6.638e-9	1.131e+2, 1.748e-8		1.131e+2, 2.161e-8	1.131e+2, 1.469e-8	1.131e+2, 8.314e-9					1.131e+2, 1.569e-8	1.131e+2, 1.492e-8	1.131e+2, 9.754e-8	1.131e+2, 1.054e-8	1.131e+2, 1.200e-8	1.131e+2, 2.630e-8
1.132e+2, 1.190e-8	1.132e+2, 1.502e-8	1.132e+2, 1.654e-8	1.132e+2, 9.566e-9	1.132e+2, 6.377e-9	1.132e+2, 1.769e-8		1.132e+2, 2.171e-8	1.132e+2, 1.502e-8	1.132e+2, 8.436e-9					1.132e+2, 1.602e-8	1.132e+2, 1.500e-8	1.132e+2, 9.753e-8	1.132e+2, 1.058e-8	1.132e+2, 1.231e-8	1.132e+2, 2.615e-8
1.133e+2, 1.217e-8	1.133e+2, 1.495e-8	1.133e+2, 1.636e-8	1.133e+2, 9.453e-9	1.133e+2, 6.555e-9	1.133e+2, 1.762e-8		1.133e+2, 2.175e-8	1.133e+2, 1.495e-8	1.133e+2, 8.404e-9					1.133e+2, 1.574e-8	1.133e+2, 1.475e-8	1.133e+2, 9.749e-8	1.133e+2, 1.037e-8	1.133e+2, 1.214e-8	1.133e+2, 2.592e-8
1.134e+2, 1.188e-8	1.134e+2, 1.476e-8	1.134e+2, 1.662e-8	1.134e+2, 9.113e-9	1.134e+2, 6.930e-9	1.134e+2, 1.769e-8		1.134e+2, 2.111e-8	1.134e+2, 1.476e-8	1.134e+2, 8.353e-9					1.134e+2, 1.582e-8	1.134e+2, 1.470e-8	1.134e+2, 9.746e-8	1.134e+2, 1.062e-8	1.134e+2, 1.215e-8	1.134e+2, 2.598e-8
1.135e+2, 1.189e-8	1.135e+2, 1.515e-8	1.135e+2, 1.681e-8	1.135e+2, 9.594e-9	1.135e+2, 6.711e-9	1.135e+2, 1.768e-8		1.135e+2, 2.170e-8	1.135e+2, 1.515e-8	1.135e+2, 8.508e-9					1.135e+2, 1.572e-8	1.135e+2, 1.475e-8	1.135e+2, 9.744e-8	1.135e+2, 1.043e-8	1.135e+2, 1.178e-8	1.135e+2, 2.607e-8
1.136e+2, 1.199e-8	1.136e+2, 1.487e-8	1.136e+2, 1.663e-8	1.136e+2, 9.156e-9	1.136e+2, 6.585e-9	1.136e+2, 1.760e-8		1.136e+2, 2.143e-8	1.136e+2, 1.487e-8	1.136e+2, 8.372e-9					1.136e+2, 1.585e-8	1.136e+2, 1.503e-8	1.136e+2, 9.744e-8	1.136e+2, 1.069e-8	1.136e+2, 1.190e-8	1.136e+2, 2.632e-8
1.137e+2, 1.186e-8	1.137e+2, 1.513e-8	1.137e+2, 1.641e-8	1.137e+2, 9.199e-9	1.137e+2, 6.406e-9	1.137e+2, 1.788e-8		1.137e+2, 2.161e-8	1.137e+2, 1.513e-8	1.137e+2, 8.284e-9					1.137e+2, 1.580e-8	1.137e+2, 1.495e-8	1.137e+2, 9.743e-8	1.137e+2, 1.037e-8	1.137e+2, 1.199e-8	1.137e+2, 2.585e-8
1.138e+2, 1.185e-8	1.138e+2, 1.482e-8	1.138e+2, 1.666e-8	1.138e+2, 9.453e-9	1.138e+2, 6.583e-9	1.138e+2, 1.774e-8		1.138e+2, 2.165e-8	1.138e+2, 1.482e-8	1.138e+2, 8.463e-9					1.138e+2, 1.585e-8	1.138e+2, 1.528e-8	1.138e+2, 9.741e-8	1.138e+2, 1.059e-8	1.138e+2, 1.196e-8	1.138e+2, 2.606e-8
1.139e+2, 1.205e-8	1.139e+2, 1.439e-8	1.139e+2, 1.676e-8	1.139e+2, 9.231e-9	1.139e+2, 6.308e-9	1.139e+2, 1.751e-8		1.139e+2, 2.134e-8	1.139e+2, 1.439e-8	1.139e+2, 8.385e-9					1.139e+2, 1.580e-8	1.139e+2, 1.461e-8	1.139e+2, 9.739e-8	1.139e+2, 1.050e-8	1.139e+2, 1.210e-8	1.139e+2, 2.620e-8
1.140e+2, 1.212e-8	1.140e+2, 1.475e-8	1.140e+2, 1.639e-8	1.140e+2, 9.401e-9	1.140e+2, 6.597e-9	1.140e+2, 1.774e-8		1.140e+2, 2.165e-8	1.140e+2, 1.475e-8	1.140e+2, 8.145e-9					1.140e+2, 1.552e-8	1.140e+2, 1.517e-8	1.140e+2, 9.736e-8	1.140e+2, 1.073e-8	1.140e+2, 1.187e-8	1.140e+2, 2.596e-8
1.141e+2, 1.181e-8	1.141e+2, 1.528e-8	1.141e+2, 1.652e-8	1.141e+2, 9.462e-9	1.141e+2, 6.485e-9	1.141e+2, 1.774e-8		1.141e+2, 2.127e-8	1.141e+2, 1.528e-8	1.141e+2, 8.612e-9					1.141e+2, 1.578e-8	1.141e+2, 1.496e-8	1.141e+2, 9.734e-8	1.141e+2, 1.025e-8	1.141e+2, 1.184e-8	1.141e+2, 2.617e-8
1.142e+2, 1.176e-8	1.142e+2, 1.513e-8	1.142e+2, 1.634e-8	1.142e+2, 9.159e-9	1.142e+2, 6.615e-9	1.142e+2, 1.745e-8		1.142e+2, 2.143e-8	1.142e+2, 1.513e-8	1.142e+2, 8.384e-9					1.142e+2, 1.568e-8	1.142e+2, 1.474e-8	1.142e+2, 9.733e-8	1.142e+2, 1.031e-8	1.142e+2, 1.205e-8	1.142e+2, 2.592e-8
1.143e+2, 1.211e-8	1.143e+2, 1.482e-8	1.143e+2, 1.689e-8	1.143e+2, 9.341e-9	1.143e+2, 6.710e-9	1.143e+2, 1.769e-8		1.143e+2, 2.195e-8	1.143e+2, 1.482e-8	1.143e+2, 8.362e-9					1.143e+2, 1.572e-8	1.143e+2, 1.491e-8	1.143e+2, 9.731e-8	1.143e+2, 1.030e-8	1.143e+2, 1.222e-8	1.143e+2, 2.608e-8
1.144e+2, 1.177e-8	1.144e+2, 1.487e-8	1.144e+2, 1.660e-8	1.144e+2, 9.305e-9	1.144e+2, 6.401e-9	1.144e+2, 1.734e-8		1.144e+2, 2.162e-8	1.144e+2, 1.487e-8	1.144e+2, 8.444e-9					1.144e+2, 1.572e-8	1.144e+2, 1.486e-8	1.144e+2, 9.731e-8	1.144e+2, 1.063e-8	1.144e+2, 1.203e-8	1.144e+2, 2.595e-8
1.145e+2, 1.211e-8	1.145e+2, 1.484e-8	1.145e+2, 1.660e-8	1.145e+2, 9.515e-9	1.145e+2, 6.520e-9	1.145e+2, 1.762e-8		1.145e+2, 2.128e-8	1.145e+2, 1.484e-8	1.145e+2, 8.445e-9					1.145e+2, 1.586e-8	1.145e+2, 1.508e-8	1.145e+2, 9.729e-8	1.145e+2, 1.034e-8	1.145e+2, 1.204e-8	1.145e+2, 2.585e-8
1.146e+2, 1.200e-8	1.146e+2, 1.474e-8	1.146e+2, 1.661e-8	1.146e+2, 8.919e-9	1.146e+2, 6.779e-9	1.146e+2, 1.771e-8		1.146e+2, 2.166e-8	1.146e+2, 1.474e-8	1.146e+2, 8.280e-9					1.146e+2, 1.555e-8	1.146e+2, 1.486e-8	1.146e+2, 9.726e-8	1.146e+2, 1.034e-8	1.146e+2, 1.258e-8	1.146e+2, 2.578e-8
1.147e+2, 1.191e-8	1.147e+2, 1.487e-8	1.147e+2, 1.665e-8	1.147e+2, 9.143e-9	1.147e+2, 6.473e-9	1.147e+2, 1.745e-8		1.147e+2, 2.153e-8	1.147e+2, 1.487e-8	1.147e+2, 8.536e-9					1.147e+2, 1.567e-8	1.147e+2, 1.504e-8	1.147e+2, 9.724e-8	1.147e+2, 1.060e-8	1.147e+2, 1.218e-8	1.147e+2, 2.576e-8
1.148e+2, 1.204e-8	1.148e+2, 1.454e-8	1.148e+2, 1.627e-8	1.148e+2, 9.214e-9	1.148e+2, 6.799e-9	1.148e+2, 1.765e-8		1.148e+2, 2.127e-8	1.148e+2, 1.454e-8	1.148e+2, 8.640e-9					1.148e+2, 1.567e-8	1.148e+2, 1.501e-8	1.148e+2, 9.723e-8	1.148e+2, 1.033e-8	1.148e+2, 1.208e-8	1.148e+2, 2.584e-8
1.149e+2, 1.206e-8	1.149e+2, 1.502e-8	1.149e+2, 1.646e-8	1.149e+2, 9.175e-9	1.149e+2, 6.613e-9	1.149e+2, 1.755e-8		1.149e+2, 2.106e-8	1.149e+2, 1.502e-8	1.149e+2, 8.317e-9					1.149e+2, 1.561e-8	1.149e+2, 1.517e-8	1.149e+2, 9.721e-8	1.149e+2, 1.058e-8	1.149e+2, 1.184e-8	1.149e+2, 2.574e-8
1.150e+2, 1.181e-8	1.150e+2, 1.476e-8	1.150e+2, 1.654e-8	1.150e+2, 9.299e-9	1.150e+2, 6.441e-9	1.150e+2, 1.737e-8		1.150e+2, 2.147e-8	1.150e+2, 1.476e-8	1.150e+2, 8.205e-9					1.150e+2, 1.553e-8	1.150e+2, 1.492e-8	1.150e+2, 9.720e-8	1.150e+2, 1.024e-8	1.150e+2, 1.198e-8	1.150e+2, 2.583e-8
1.151e+2, 1.212e-8	1.151e+2, 1.506e-8	1.151e+2, 1.666e-8	1.151e+2, 9.446e-9	1.151e+2, 6.636e-9	1.151e+2, 1.744e-8		1.151e+2, 2.176e-8	1.151e+2, 1.506e-8	1.151e+2, 8.349e-9					1.151e+2, 1.600e-8	1.151e+2, 1.520e-8	1.151e+2, 9.718e-8	1.151e+2, 1.050e-8	1.151e+2, 1.222e-8	1.151e+2, 2.550e-8
1.152e+2, 1.199e-8	1.152e+2, 1.472e-8	1.152e+2, 1.672e-8	1.152e+2, 9.012e-9	1.152e+2, 6.686e-9	1.152e+2, 1.751e-8		1.152e+2, 2.154e-8	1.152e+2, 1.472e-8	1.152e+2, 8.443e-9					1.152e+2, 1.571e-8	1.152e+2, 1.490e-8	1.152e+2, 9.716e-8	1.152e+2, 1.028e-8	1.152e+2, 1.217e-8	1.152e+2, 2.598e-8
1.153e+2, 1.179e-8	1.153e+2, 1.469e-8	1.153e+2, 1.660e-8	1.153e+2, 9.396e-9	1.153e+2, 6.766e-9	1.153e+2, 1.727e-8		1.153e+2, 2.135e-8	1.153e+2, 1.469e-8	1.153e+2, 8.342e-9					1.153e+2, 1.553e-8	1.153e+2, 1.468e-8	1.153e+2, 9.716e-8	1.153e+2, 1.011e-8	1.153e+2, 1.194e-8	1.153e+2, 2.586e-8
1.154e+2, 1.197e-8	1.154e+2, 1.493e-8	1.154e+2, 1.654e-8	1.154e+2, 9.227e-9	1.154e+2, 6.567e-9	1.154e+2, 1.743e-8		1.154e+2, 2.122e-8	1.154e+2, 1.493e-8	1.154e+2, 8.497e-9					1.154e+2, 1.562e-8	1.154e+2, 1.483e-8	1.154e+2, 9.715e-8	1.154e+2, 1.052e-8	1.154e+2, 1.213e-8	1.154e+2, 2.589e-8
1.155e+2, 1.168e-8	1.155e+2, 1.489e-8	1.155e+2, 1.650e-8	1.155e+2, 8.879e-9	1.155e+2, 6.455e-9	1.155e+2, 1.748e-8		1.155e+2, 2.152e-8	1.155e+2, 1.489e-8	1.155e+2, 8.324e-9					1.155e+2, 1.571e-8	1.155e+2, 1.487e-8	1.155e+2, 9.713e-8	1.155e+2, 1.052e-8	1.155e+2, 1.204e-8	1.155e+2, 2.573e-8
1.156e+2, 1.209e-8	1.156e+2, 1.491e-8	1.156e+2, 1.652e-8	1.156e+2, 9.240e-9	1.156e+2, 6.513e-9	1.156e+2, 1.750e-8		1.156e+2, 2.140e-8	1.156e+2, 1.491e-8	1.156e+2, 8.457e-9					1.156e+2, 1.586e-8	1.156e+2, 1.518e-8	1.156e+2, 9.712e-8	1.156e+2, 1.051e-8	1.156e+2, 1.165e-8	1.156e+2, 2.575e-8
1.157e+2, 1.217e-8	1.157e+2, 1.499e-8	1.157e+2, 1.658e-8	1.157e+2, 9.307e-9	1.157e+2, 6.081e-9	1.157e+2, 1.767e-8		1.157e+2, 2.136e-8	1.157e+2, 1.499e-8	1.157e+2, 8.244e-9					1.157e+2, 1.563e-8	1.157e+2, 1.482e-8	1.157e+2, 9.710e-8	1.157e+2, 1.068e-8	1.157e+2, 1.227e-8	1.157e+2, 2.569e-8
1.158e+2, 1.217e-8	1.158e+2, 1.508e-8	1.158e+2, 1.660e-8	1.158e+2, 9.198e-9	1.158e+2, 6.976e-9	1.158e+2, 1.750e-8		1.158e+2, 2.126e-8	1.158e+2, 1.508e-8	1.158e+2, 8.476e-9					1.158e+2, 1.554e-8	1.158e+2, 1.459e-8	1.158e+2, 9.707e-8	1.158e+2, 1.024e-8	1.158e+2, 1.166e-8	1.158e+2, 2.532e-8
1.159e+2, 1.212e-8	1.159e+2, 1.486e-8	1.159e+2, 1.660e-8	1.159e+2, 8.981e-9	1.159e+2, 6.573e-9	1.159e+2, 1.746e-8		1.159e+2, 2.087e-8	1.159e+2, 1.486e-8	1.159e+2, 8.451e-9					1.159e+2, 1.568e-8	1.159e+2, 1.521e-8	1.159e+2, 9.705e-8	1.159e+2, 1.048e-8	1.159e+2, 1.211e-8	1.159e+2, 2.581e-8
1.160e+2, 1.198e-8	1.160e+2, 1.487e-8	1.160e+2, 1.647e-8	1.160e+2, 9.133e-9	1.160e+2, 6.434e-9	1.160e+2, 1.786e-8		1.160e+2, 2.152e-8	1.160e+2, 1.487e-8	1.160e+2, 8.365e-9					1.160e+2, 1.554e-8	1.160e+2, 1.501e-8	1.160e+2, 9.705e-8	1.160e+2, 1.037e-8	1.160e+2, 1.204e-8	1.160e+2, 2.556e-8
1.161e+2, 1.190e-8	1.161e+2, 1.530e-8	1.161e+2, 1.648e-8	1.161e+2, 9.288e-9	1.161e+2, 6.708e-9	1.161e+2, 1.705e-8		1.161e+2, 2.153e-8	1.161e+2, 1.530e-8	1.161e+2, 8.635e-9					1.161e+2, 1.557e-8	1.161e+2, 1.455e-8	1.161e+2, 9.704e-8	1.161e+2, 1.036e-8	1.161e+2, 1.212e-8	1.161e+2, 2.563e-8
1.162e+2, 1.176e-8	1.162e+2, 1.482e-8	1.162e+2, 1.659e-8	1.162e+2, 8.815e-9	1.162e+2, 6.524e-9	1.162e+2, 1.737e-8		1.162e+2, 2.143e-8	1.162e+2, 1.482e-8	1.162e+2, 8.235e-9					1.162e+2, 1.565e-8	1.162e+2, 1.502e-8	1.162e+2, 9.703e-8	1.162e+2, 1.058e-8	1.162e+2, 1.205e-8	1.162e+2, 2.598e-8
1.163e+2, 1.187e-8	1.163e+2, 1.477e-8	1.163e+2, 1.606e-8	1.163e+2, 9.150e-9	1.163e+2, 6.670e-9	1.163e+2, 1.704e-8		1.163e+2, 2.168e-8	1.163e+2, 1.477e-8	1.163e+2, 8.507e-9					1.163e+2, 1.556e-8	1.163e+2, 1.509e-8	1.163e+2, 9.698e-8	1.163e+2, 1.049e-8	1.163e+2, 1.225e-8	1.163e+2, 2.569e-8
1.164e+2, 1.187e-8	1.164e+2, 1.473e-8	1.164e+2, 1.659e-8	1.164e+2, 9.187e-9	1.164e+2, 6.555e-9	1.164e+2, 1.740e-8		1.164e+2, 2.128e-8	1.164e+2, 1.473e-8	1.164e+2, 8.309e-9					1.164e+2, 1.565e-8	1.164e+2, 1.503e-8	1.164e+2, 9.697e-8	1.164e+2, 1.047e-8	1.164e+2, 1.214e-8	1.164e+2, 2.594e-8
1.165e+2, 1.179e-8	1.165e+2, 1.475e-8	1.165e+2, 1.622e-8	1.165e+2, 9.142e-9	1.165e+2, 6.528e-9	1.165e+2, 1.775e-8		1.165e+2, 2.129e-8	1.165e+2, 1.475e-8	1.165e+2, 8.492e-9					1.165e+2, 1.546e-8	1.165e+2, 1.489e-8	1.165e+2, 9.695e-8	1.165e+2, 1.062e-8	1.165e+2, 1.181e-8	1.165e+2, 2.541e-8
1.166e+2, 1.183e-8	1.166e+2, 1.473e-8	1.166e+2, 1.648e-8	1.166e+2, 9.132e-9	1.166e+2, 6.789e-9	1.166e+2, 1.757e-8		1.166e+2, 2.130e-8	1.166e+2, 1.473e-8	1.166e+2, 8.466e-9					1.166e+2, 1.549e-8	1.166e+2, 1.516e-8	1.166e+2, 9.693e-8	1.166e+2, 1.069e-8	1.166e+2, 1.213e-8	1.166e+2, 2.565e-8
1.167e+2, 1.203e-8	1.167e+2, 1.539e-8	1.167e+2, 1.667e-8	1.167e+2, 9.085e-9	1.167e+2, 6.585e-9	1.167e+2, 1.724e-8		1.167e+2, 2.140e-8	1.167e+2, 1.539e-8	1.167e+2, 8.292e-9					1.167e+2, 1.538e-8	1.167e+2, 1.502e-8	1.167e+2, 9.694e-8	1.167e+2, 1.031e-8	1.167e+2, 1.180e-8	1.167e+2, 2.505e-8
1.168e+2, 1.186e-8	1.168e+2, 1.491e-8	1.168e+2, 1.624e-8	1.168e+2, 9.269e-9	1.168e+2, 7.418e-9	1.168e+2, 1.712e-8		1.168e+2, 2.100e-8	1.168e+2, 1.491e-8	1.168e+2, 8.339e-9					1.168e+2, 1.568e-8	1.168e+2, 1.461e-8	1.168e+2, 9.693e-8	1.168e+2, 1.063e-8	1.168e+2, 1.219e-8	1.168e+2, 2.571e-8
1.169e+2, 1.194e-8	1.169e+2, 1.501e-8	1.169e+2, 1.661e-8	1.169e+2, 9.127e-9	1.169e+2, 6.807e-9	1.169e+2, 1.763e-8		1.169e+2, 2.120e-8	1.169e+2, 1.501e-8	1.169e+2, 8.404e-9					1.169e+2, 1.563e-8	1.169e+2, 1.488e-8	1.169e+2, 9.691e-8	1.169e+2, 1.069e-8	1.169e+2, 1.198e-8	1.169e+2, 2.523e-8
1.170e+2, 1.182e-8	1.170e+2, 1.469e-8	1.170e+2, 1.636e-8	1.170e+2, 9.329e-9	1.170e+2, 6.284e-9	1.170e+2, 1.746e-8		1.170e+2, 2.122e-8	1.170e+2, 1.469e-8	1.170e+2, 8.423e-9					1.170e+2, 1.552e-8	1.170e+2, 1.498e-8	1.170e+2, 9.688e-8	1.170e+2, 1.020e-8	1.170e+2, 1.201e-8	1.170e+2, 2.557e-8
1.171e+2, 1.190e-8	1.171e+2, 1.464e-8	1.171e+2, 1.670e-8	1.171e+2, 9.239e-9	1.171e+2, 6.853e-9	1.171e+2, 1.733e-8		1.171e+2, 2.125e-8	1.171e+2, 1.464e-8	1.171e+2, 8.534e-9					1.171e+2, 1.557e-8	1.171e+2, 1.477e-8	1.171e+2, 9.688e-8	1.171e+2, 1.049e-8	1.171e+2, 1.171e-8	1.171e+2, 2.533e-8
1.172e+2, 1.209e-8	1.172e+2, 1.543e-8	1.172e+2, 1.639e-8	1.172e+2, 9.346e-9	1.172e+2, 7.222e-9	1.172e+2, 1.706e-8		1.172e+2, 2.122e-8	1.172e+2, 1.543e-8	1.172e+2, 8.629e-9					1.172e+2, 1.561e-8	1.172e+2, 1.506e-8	1.172e+2, 9.687e-8	1.172e+2, 1.004e-8	1.172e+2, 1.210e-8	1.172e+2, 2.550e-8
1.173e+2, 1.191e-8	1.173e+2, 1.480e-8	1.173e+2, 1.652e-8	1.173e+2, 9.234e-9	1.173e+2, 6.995e-9	1.173e+2, 1.746e-8		1.173e+2, 2.138e-8	1.173e+2, 1.480e-8	1.173e+2, 8.345e-9					1.173e+2, 1.553e-8	1.173e+2, 1.476e-8	1.173e+2, 9.685e-8	1.173e+2, 1.068e-8	1.173e+2, 1.210e-8	1.173e+2, 2.562e-8
1.174e+2, 1.185e-8	1.174e+2, 1.469e-8	1.174e+2, 1.663e-8	1.174e+2, 8.879e-9	1.174e+2, 6.666e-9	1.174e+2, 1.731e-8		1.174e+2, 2.151e-8	1.174e+2, 1.469e-8	1.174e+2, 8.397e-9					1.174e+2, 1.556e-8	1.174e+2, 1.471e-8	1.174e+2, 9.685e-8	1.174e+2, 1.054e-8	1.174e+2, 1.215e-8	1.174e+2, 2.559e-8
1.175e+2, 1.165e-8	1.175e+2, 1.488e-8	1.175e+2, 1.638e-8	1.175e+2, 9.475e-9	1.175e+2, 6.568e-9	1.175e+2, 1.726e-8		1.175e+2, 2.114e-8	1.175e+2, 1.488e-8	1.175e+2, 8.247e-9					1.175e+2, 1.569e-8	1.175e+2, 1.498e-8	1.175e+2, 9.683e-8	1.175e+2, 1.051e-8	1.175e+2, 1.194e-8	1.175e+2, 2.586e-8
1.176e+2, 1.178e-8	1.176e+2, 1.497e-8	1.176e+2, 1.608e-8	1.176e+2, 9.197e-9	1.176e+2, 6.402e-9	1.176e+2, 1.737e-8		1.176e+2, 2.121e-8	1.176e+2, 1.497e-8	1.176e+2, 8.288e-9					1.176e+2, 1.542e-8	1.176e+2, 1.513e-8	1.176e+2, 9.682e-8	1.176e+2, 1.061e-8	1.176e+2, 1.197e-8	1.176e+2, 2.572e-8
1.177e+2, 1.180e-8	1.177e+2, 1.487e-8	1.177e+2, 1.642e-8	1.177e+2, 9.080e-9	1.177e+2, 6.221e-9	1.177e+2, 1.710e-8		1.177e+2, 2.136e-8	1.177e+2, 1.487e-8	1.177e+2, 8.383e-9					1.177e+2, 1.547e-8	1.177e+2, 1.480e-8	1.177e+2, 9.680e-8	1.177e+2, 1.049e-8	1.177e+2, 1.233e-8	1.177e+2, 2.555e-8
1.178e+2, 1.183e-8	1.178e+2, 1.510e-8	1.178e+2, 1.632e-8	1.178e+2, 9.443e-9	1.178e+2, 6.751e-9	1.178e+2, 1.699e-8		1.178e+2, 2.113e-8	1.178e+2, 1.510e-8	1.178e+2, 8.442e-9					1.178e+2, 1.545e-8	1.178e+2, 1.485e-8	1.178e+2, 9.679e-8	1.178e+2, 1.053e-8	1.178e+2, 1.176e-8	1.178e+2, 2.541e-8
1.179e+2, 1.194e-8	1.179e+2, 1.477e-8	1.179e+2, 1.637e-8	1.179e+2, 9.452e-9	1.179e+2, 6.477e-9	1.179e+2, 1.742e-8		1.179e+2, 2.119e-8	1.179e+2, 1.477e-8	1.179e+2, 8.093e-9					1.179e+2, 1.535e-8	1.179e+2, 1.520e-8	1.179e+2, 9.675e-8	1.179e+2, 1.056e-8	1.179e+2, 1.217e-8	1.179e+2, 2.549e-8
1.180e+2, 1.182e-8	1.180e+2, 1.484e-8	1.180e+2, 1.629e-8	1.180e+2, 9.048e-9	1.180e+2, 6.698e-9	1.180e+2, 1.714e-8		1.180e+2, 2.107e-8	1.180e+2, 1.484e-8	1.180e+2, 8.391e-9					1.180e+2, 1.550e-8	1.180e+2, 1.484e-8	1.180e+2, 9.673e-8	1.180e+2, 1.055e-8	1.180e+2, 1.224e-8	1.180e+2, 2.521e-8
1.181e+2, 1.171e-8	1.181e+2, 1.482e-8	1.181e+2, 1.639e-8	1.181e+2, 9.618e-9	1.181e+2, 6.686e-9	1.181e+2, 1.727e-8		1.181e+2, 2.110e-8	1.181e+2, 1.482e-8	1.181e+2, 8.231e-9					1.181e+2, 1.552e-8	1.181e+2, 1.464e-8	1.181e+2, 9.673e-8	1.181e+2, 1.015e-8	1.181e+2, 1.179e-8	1.181e+2, 2.543e-8
1.182e+2, 1.191e-8	1.182e+2, 1.489e-8	1.182e+2, 1.637e-8	1.182e+2, 9.306e-9	1.182e+2, 6.352e-9	1.182e+2, 1.728e-8		1.182e+2, 2.115e-8	1.182e+2, 1.489e-8	1.182e+2, 8.274e-9					1.182e+2, 1.554e-8	1.182e+2, 1.482e-8	1.182e+2, 9.671e-8	1.182e+2, 1.058e-8	1.182e+2, 1.193e-8	1.182e+2, 2.523e-8
1.183e+2, 1.203e-8	1.183e+2, 1.490e-8	1.183e+2, 1.631e-8	1.183e+2, 9.129e-9	1.183e+2, 6.550e-9	1.183e+2, 1.712e-8		1.183e+2, 2.077e-8	1.183e+2, 1.490e-8	1.183e+2, 8.654e-9					1.183e+2, 1.539e-8	1.183e+2, 1.502e-8	1.183e+2, 9.670e-8	1.183e+2, 1.052e-8	1.183e+2, 1.211e-8	1.183e+2, 2.557e-8
1.184e+2, 1.188e-8	1.184e+2, 1.493e-8	1.184e+2, 1.637e-8	1.184e+2, 9.274e-9	1.184e+2, 6.669e-9	1.184e+2, 1.732e-8		1.184e+2, 2.119e-8	1.184e+2, 1.493e-8	1.184e+2, 8.224e-9					1.184e+2, 1.552e-8	1.184e+2, 1.518e-8	1.184e+2, 9.669e-8	1.184e+2, 1.038e-8	1.184e+2, 1.190e-8	1.184e+2, 2.558e-8
1.185e+2, 1.185e-8	1.185e+2, 1.506e-8	1.185e+2, 1.647e-8	1.185e+2, 9.221e-9	1.185e+2, 6.927e-9	1.185e+2, 1.746e-8		1.185e+2, 2.111e-8	1.185e+2, 1.506e-8	1.185e+2, 8.427e-9					1.185e+2, 1.541e-8	1.185e+2, 1.471e-8	1.185e+2, 9.668e-8	1.185e+2, 1.051e-8	1.185e+2, 1.217e-8	1.185e+2, 2.538e-8
1.186e+2, 1.189e-8	1.186e+2, 1.453e-8	1.186e+2, 1.624e-8	1.186e+2, 9.403e-9	1.186e+2, 6.739e-9	1.186e+2, 1.748e-8		1.186e+2, 2.092e-8	1.186e+2, 1.453e-8	1.186e+2, 8.491e-9					1.186e+2, 1.558e-8	1.186e+2, 1.492e-8	1.186e+2, 9.665e-8	1.186e+2, 1.055e-8	1.186e+2, 1.202e-8	1.186e+2, 2.573e-8
1.187e+2, 1.186e-8	1.187e+2, 1.468e-8	1.187e+2, 1.645e-8	1.187e+2, 9.527e-9	1.187e+2, 6.561e-9	1.187e+2, 1.735e-8		1.187e+2, 2.103e-8	1.187e+2, 1.468e-8	1.187e+2, 8.329e-9					1.187e+2, 1.540e-8	1.187e+2, 1.503e-8	1.187e+2, 9.665e-8	1.187e+2, 1.022e-8	1.187e+2, 1.200e-8	1.187e+2, 2.525e-8
1.188e+2, 1.192e-8	1.188e+2, 1.474e-8	1.188e+2, 1.638e-8	1.188e+2, 9.360e-9	1.188e+2, 6.730e-9	1.188e+2, 1.737e-8		1.188e+2, 2.118e-8	1.188e+2, 1.474e-8	1.188e+2, 8.247e-9					1.188e+2, 1.542e-8	1.188e+2, 1.479e-8	1.188e+2, 9.664e-8	1.188e+2, 1.048e-8	1.188e+2, 1.173e-8	1.188e+2, 2.539e-8
1.189e+2, 1.181e-8	1.189e+2, 1.498e-8	1.189e+2, 1.637e-8	1.189e+2, 9.412e-9	1.189e+2, 6.795e-9	1.189e+2, 1.727e-8		1.189e+2, 2.106e-8	1.189e+2, 1.498e-8	1.189e+2, 8.221e-9					1.189e+2, 1.529e-8	1.189e+2, 1.456e-8	1.189e+2, 9.660e-8	1.189e+2, 1.032e-8	1.189e+2, 1.224e-8	1.189e+2, 2.535e-8
1.190e+2, 1.189e-8	1.190e+2, 1.487e-8	1.190e+2, 1.646e-8	1.190e+2, 9.394e-9	1.190e+2, 6.527e-9	1.190e+2, 1.727e-8		1.190e+2, 2.089e-8	1.190e+2, 1.487e-8	1.190e+2, 8.418e-9					1.190e+2, 1.551e-8	1.190e+2, 1.463e-8	1.190e+2, 9.659e-8	1.190e+2, 1.030e-8	1.190e+2, 1.188e-8	1.190e+2, 2.515e-8
1.191e+2, 1.159e-8	1.191e+2, 1.494e-8	1.191e+2, 1.653e-8	1.191e+2, 9.032e-9	1.191e+2, 6.554e-9	1.191e+2, 1.722e-8		1.191e+2, 2.130e-8	1.191e+2, 1.494e-8	1.191e+2, 8.313e-9					1.191e+2, 1.543e-8	1.191e+2, 1.471e-8	1.191e+2, 9.658e-8	1.191e+2, 1.021e-8	1.191e+2, 1.185e-8	1.191e+2, 2.517e-8
1.192e+2, 1.165e-8	1.192e+2, 1.476e-8	1.192e+2, 1.624e-8	1.192e+2, 8.962e-9	1.192e+2, 6.922e-9	1.192e+2, 1.733e-8		1.192e+2, 2.102e-8	1.192e+2, 1.476e-8	1.192e+2, 8.207e-9					1.192e+2, 1.541e-8	1.192e+2, 1.496e-8	1.192e+2, 9.658e-8	1.192e+2, 1.050e-8	1.192e+2, 1.213e-8	1.192e+2, 2.562e-8
1.193e+2, 1.211e-8	1.193e+2, 1.477e-8	1.193e+2, 1.641e-8	1.193e+2, 9.042e-9	1.193e+2, 6.762e-9	1.193e+2, 1.723e-8		1.193e+2, 2.130e-8	1.193e+2, 1.477e-8	1.193e+2, 8.332e-9					1.193e+2, 1.543e-8	1.193e+2, 1.464e-8	1.193e+2, 9.655e-8	1.193e+2, 1.046e-8	1.193e+2, 1.192e-8	1.193e+2, 2.512e-8
1.194e+2, 1.184e-8	1.194e+2, 1.480e-8	1.194e+2, 1.636e-8	1.194e+2, 9.150e-9	1.194e+2, 6.612e-9	1.194e+2, 1.723e-8		1.194e+2, 2.084e-8	1.194e+2, 1.480e-8	1.194e+2, 8.419e-9					1.194e+2, 1.532e-8	1.194e+2, 1.467e-8	1.194e+2, 9.653e-8	1.194e+2, 1.050e-8	1.194e+2, 1.214e-8	1.194e+2, 2.525e-8
1.195e+2, 1.190e-8	1.195e+2, 1.475e-8	1.195e+2, 1.627e-8	1.195e+2, 9.172e-9	1.195e+2, 6.527e-9	1.195e+2, 1.699e-8		1.195e+2, 2.121e-8	1.195e+2, 1.475e-8	1.195e+2, 8.242e-9					1.195e+2, 1.539e-8	1.195e+2, 1.453e-8	1.195e+2, 9.653e-8	1.195e+2, 1.031e-8	1.195e+2, 1.186e-8	1.195e+2, 2.525e-8
1.196e+2, 1.184e-8	1.196e+2, 1.494e-8	1.196e+2, 1.640e-8	1.196e+2, 8.884e-9	1.196e+2, 6.798e-9	1.196e+2, 1.720e-8		1.196e+2, 2.083e-8	1.196e+2, 1.494e-8	1.196e+2, 8.337e-9					1.196e+2, 1.530e-8	1.196e+2, 1.482e-8	1.196e+2, 9.652e-8	1.196e+2, 1.036e-8	1.196e+2, 1.165e-8	1.196e+2, 2.545e-8
1.197e+2, 1.174e-8	1.197e+2, 1.498e-8	1.197e+2, 1.650e-8	1.197e+2, 9.432e-9	1.197e+2, 6.334e-9	1.197e+2, 1.716e-8		1.197e+2, 2.107e-8	1.197e+2, 1.498e-8	1.197e+2, 8.280e-9					1.197e+2, 1.541e-8	1.197e+2, 1.478e-8	1.197e+2, 9.651e-8	1.197e+2, 1.043e-8	1.197e+2, 1.209e-8	1.197e+2, 2.546e-8
1.198e+2, 1.190e-8	1.198e+2, 1.457e-8	1.198e+2, 1.640e-8	1.198e+2, 9.514e-9	1.198e+2, 6.618e-9	1.198e+2, 1.727e-8		1.198e+2, 2.110e-8	1.198e+2, 1.457e-8	1.198e+2, 8.259e-9					1.198e+2, 1.532e-8	1.198e+2, 1.478e-8	1.198e+2, 9.648e-8	1.198e+2, 1.040e-8	1.198e+2, 1.171e-8	1.198e+2, 2.511e-8
1.199e+2, 1.180e-8	1.199e+2, 1.469e-8	1.199e+2, 1.631e-8	1.199e+2, 9.014e-9	1.199e+2, 6.918e-9	1.199e+2, 1.704e-8		1.199e+2, 2.114e-8	1.199e+2, 1.469e-8	1.199e+2, 8.227e-9					1.199e+2, 1.549e-8	1.199e+2, 1.485e-8	1.199e+2, 9.648e-8	1.199e+2, 1.048e-8	1.199e+2, 1.216e-8	1.199e+2, 2.536e-8
1.200e+2, 1.185e-8	1.200e+2, 1.543e-8	1.200e+2, 1.630e-8	1.200e+2, 9.278e-9	1.200e+2, 6.708e-9	1.200e+2, 1.720e-8		1.200e+2, 2.088e-8	1.200e+2, 1.543e-8	1.200e+2, 8.226e-9					1.200e+2, 1.535e-8	1.200e+2, 1.472e-8	1.200e+2, 9.646e-8	1.200e+2, 1.043e-8	1.200e+2, 1.182e-8	1.200e+2, 2.534e-8
1.201e+2, 1.167e-8	1.201e+2, 1.491e-8	1.201e+2, 1.620e-8	1.201e+2, 9.191e-9	1.201e+2, 6.594e-9	1.201e+2, 1.729e-8		1.201e+2, 2.106e-8	1.201e+2, 1.491e-8	1.201e+2, 8.155e-9					1.201e+2, 1.536e-8	1.201e+2, 1.459e-8	1.201e+2, 9.646e-8	1.201e+2, 1.041e-8	1.201e+2, 1.185e-8	1.201e+2, 2.546e-8
1.202e+2, 1.177e-8	1.202e+2, 1.492e-8	1.202e+2, 1.647e-8	1.202e+2, 9.196e-9	1.202e+2, 6.529e-9	1.202e+2, 1.730e-8		1.202e+2, 2.083e-8	1.202e+2, 1.492e-8	1.202e+2, 8.530e-9					1.202e+2, 1.534e-8	1.202e+2, 1.447e-8	1.202e+2, 9.644e-8	1.202e+2, 1.060e-8	1.202e+2, 1.187e-8	1.202e+2, 2.541e-8
1.203e+2, 1.193e-8	1.203e+2, 1.516e-8	1.203e+2, 1.638e-8	1.203e+2, 9.183e-9	1.203e+2, 6.780e-9	1.203e+2, 1.702e-8		1.203e+2, 2.087e-8	1.203e+2, 1.516e-8	1.203e+2, 8.320e-9					1.203e+2, 1.527e-8	1.203e+2, 1.488e-8	1.203e+2, 9.642e-8	1.203e+2, 1.049e-8	1.203e+2, 1.185e-8	1.203e+2, 2.520e-8
1.204e+2, 1.183e-8	1.204e+2, 1.530e-8	1.204e+2, 1.632e-8	1.204e+2, 9.178e-9	1.204e+2, 7.008e-9	1.204e+2, 1.720e-8		1.204e+2, 2.075e-8	1.204e+2, 1.530e-8	1.204e+2, 8.282e-9					1.204e+2, 1.543e-8	1.204e+2, 1.483e-8	1.204e+2, 9.642e-8	1.204e+2, 1.034e-8	1.204e+2, 1.178e-8	1.204e+2, 2.517e-8
1.205e+2, 1.189e-8	1.205e+2, 1.517e-8	1.205e+2, 1.654e-8	1.205e+2, 9.238e-9	1.205e+2, 6.758e-9	1.205e+2, 1.724e-8		1.205e+2, 2.105e-8	1.205e+2, 1.517e-8	1.205e+2, 8.199e-9					1.205e+2, 1.532e-8	1.205e+2, 1.469e-8	1.205e+2, 9.640e-8	1.205e+2, 1.031e-8	1.205e+2, 1.204e-8	1.205e+2, 2.504e-8
1.206e+2, 1.176e-8	1.206e+2, 1.494e-8	1.206e+2, 1.645e-8	1.206e+2, 9.137e-9	1.206e+2, 6.587e-9	1.206e+2, 1.743e-8		1.206e+2, 2.136e-8	1.206e+2, 1.494e-8	1.206e+2, 8.264e-9					1.206e+2, 1.524e-8	1.206e+2, 1.449e-8	1.206e+2, 9.637e-8	1.206e+2, 1.043e-8	1.206e+2, 1.178e-8	1.206e+2, 2.579e-8
1.207e+2, 1.180e-8	1.207e+2, 1.483e-8	1.207e+2, 1.629e-8	1.207e+2, 9.248e-9	1.207e+2, 6.714e-9	1.207e+2, 1.709e-8		1.207e+2, 2.088e-8	1.207e+2, 1.483e-8	1.207e+2, 8.093e-9					1.207e+2, 1.522e-8	1.207e+2, 1.480e-8	1.207e+2, 9.638e-8	1.207e+2, 1.067e-8	1.207e+2, 1.206e-8	1.207e+2, 2.532e-8
1.208e+2, 1.194e-8	1.208e+2, 1.459e-8	1.208e+2, 1.619e-8	1.208e+2, 9.168e-9	1.208e+2, 6.715e-9	1.208e+2, 1.716e-8		1.208e+2, 2.113e-8	1.208e+2, 1.459e-8	1.208e+2, 8.356e-9					1.208e+2, 1.518e-8	1.208e+2, 1.458e-8	1.208e+2, 9.636e-8	1.208e+2, 1.063e-8	1.208e+2, 1.199e-8	1.208e+2, 2.522e-8
1.209e+2, 1.186e-8	1.209e+2, 1.507e-8	1.209e+2, 1.665e-8	1.209e+2, 8.826e-9	1.209e+2, 6.740e-9	1.209e+2, 1.716e-8		1.209e+2, 2.075e-8	1.209e+2, 1.507e-8	1.209e+2, 8.291e-9					1.209e+2, 1.530e-8	1.209e+2, 1.491e-8	1.209e+2, 9.634e-8	1.209e+2, 1.066e-8	1.209e+2, 1.198e-8	1.209e+2, 2.519e-8
1.210e+2, 1.166e-8	1.210e+2, 1.505e-8	1.210e+2, 1.633e-8	1.210e+2, 9.321e-9	1.210e+2, 6.278e-9	1.210e+2, 1.736e-8		1.210e+2, 2.086e-8	1.210e+2, 1.505e-8	1.210e+2, 8.180e-9					1.210e+2, 1.538e-8	1.210e+2, 1.455e-8	1.210e+2, 9.633e-8	1.210e+2, 1.069e-8	1.210e+2, 1.211e-8	1.210e+2, 2.485e-8
1.211e+2, 1.166e-8	1.211e+2, 1.501e-8	1.211e+2, 1.600e-8	1.211e+2, 9.346e-9	1.211e+2, 6.736e-9	1.211e+2, 1.726e-8		1.211e+2, 2.095e-8	1.211e+2, 1.501e-8	1.211e+2, 8.132e-9					1.211e+2, 1.514e-8	1.211e+2, 1.452e-8	1.211e+2, 9.632e-8	1.211e+2, 1.025e-8	1.211e+2, 1.181e-8	1.211e+2, 2.503e-8
1.212e+2, 1.171e-8	1.212e+2, 1.494e-8	1.212e+2, 1.655e-8	1.212e+2, 9.193e-9	1.212e+2, 6.996e-9	1.212e+2, 1.708e-8		1.212e+2, 2.094e-8	1.212e+2, 1.494e-8	1.212e+2, 8.148e-9					1.212e+2, 1.531e-8	1.212e+2, 1.456e-8	1.212e+2, 9.632e-8	1.212e+2, 1.080e-8	1.212e+2, 1.192e-8	1.212e+2, 2.513e-8
1.213e+2, 1.201e-8	1.213e+2, 1.489e-8	1.213e+2, 1.646e-8	1.213e+2, 8.849e-9	1.213e+2, 6.269e-9	1.213e+2, 1.723e-8		1.213e+2, 2.101e-8	1.213e+2, 1.489e-8	1.213e+2, 8.575e-9					1.213e+2, 1.538e-8	1.213e+2, 1.505e-8	1.213e+2, 9.630e-8	1.213e+2, 1.055e-8	1.213e+2, 1.196e-8	1.213e+2, 2.523e-8
1.214e+2, 1.203e-8	1.214e+2, 1.504e-8	1.214e+2, 1.652e-8	1.214e+2, 9.321e-9	1.214e+2, 6.483e-9	1.214e+2, 1.723e-8		1.214e+2, 2.117e-8	1.214e+2, 1.504e-8	1.214e+2, 8.213e-9					1.214e+2, 1.537e-8	1.214e+2, 1.457e-8	1.214e+2, 9.629e-8	1.214e+2, 1.050e-8	1.214e+2, 1.173e-8	1.214e+2, 2.485e-8
1.215e+2, 1.171e-8	1.215e+2, 1.486e-8	1.215e+2, 1.647e-8	1.215e+2, 9.052e-9	1.215e+2, 6.569e-9	1.215e+2, 1.719e-8		1.215e+2, 2.055e-8	1.215e+2, 1.486e-8	1.215e+2, 8.245e-9					1.215e+2, 1.519e-8	1.215e+2, 1.449e-8	1.215e+2, 9.627e-8	1.215e+2, 1.046e-8	1.215e+2, 1.214e-8	1.215e+2, 2.519e-8
1.216e+2, 1.187e-8	1.216e+2, 1.466e-8	1.216e+2, 1.634e-8	1.216e+2, 9.058e-9	1.216e+2, 6.718e-9	1.216e+2, 1.700e-8		1.216e+2, 2.082e-8	1.216e+2, 1.466e-8	1.216e+2, 8.402e-9					1.216e+2, 1.529e-8	1.216e+2, 1.432e-8	1.216e+2, 9.627e-8	1.216e+2, 1.050e-8	1.216e+2, 1.172e-8	1.216e+2, 2.474e-8
1.217e+2, 1.173e-8	1.217e+2, 1.497e-8	1.217e+2, 1.625e-8	1.217e+2, 9.226e-9	1.217e+2, 6.735e-9	1.217e+2, 1.687e-8		1.217e+2, 2.081e-8	1.217e+2, 1.497e-8	1.217e+2, 8.257e-9					1.217e+2, 1.518e-8	1.217e+2, 1.463e-8	1.217e+2, 9.625e-8	1.217e+2, 1.020e-8	1.217e+2, 1.157e-8	1.217e+2, 2.557e-8
1.218e+2, 1.163e-8	1.218e+2, 1.508e-8	1.218e+2, 1.618e-8	1.218e+2, 9.162e-9	1.218e+2, 6.729e-9	1.218e+2, 1.729e-8		1.218e+2, 2.053e-8	1.218e+2, 1.508e-8	1.218e+2, 8.471e-9					1.218e+2, 1.533e-8	1.218e+2, 1.498e-8	1.218e+2, 9.624e-8	1.218e+2, 1.033e-8	1.218e+2, 1.209e-8	1.218e+2, 2.482e-8
1.219e+2, 1.177e-8	1.219e+2, 1.488e-8	1.219e+2, 1.630e-8	1.219e+2, 9.488e-9	1.219e+2, 6.465e-9	1.219e+2, 1.729e-8		1.219e+2, 2.071e-8	1.219e+2, 1.488e-8	1.219e+2, 8.228e-9					1.219e+2, 1.514e-8	1.219e+2, 1.469e-8	1.219e+2, 9.622e-8	1.219e+2, 1.053e-8	1.219e+2, 1.204e-8	1.219e+2, 2.506e-8
1.220e+2, 1.172e-8	1.220e+2, 1.504e-8	1.220e+2, 1.618e-8	1.220e+2, 9.079e-9	1.220e+2, 6.796e-9	1.220e+2, 1.691e-8		1.220e+2, 2.091e-8	1.220e+2, 1.504e-8	1.220e+2, 8.372e-9					1.220e+2, 1.508e-8	1.220e+2, 1.478e-8	1.220e+2, 9.622e-8	1.220e+2, 1.035e-8	1.220e+2, 1.153e-8	1.220e+2, 2.506e-8
1.221e+2, 1.158e-8	1.221e+2, 1.457e-8	1.221e+2, 1.634e-8	1.221e+2, 8.992e-9	1.221e+2, 7.104e-9	1.221e+2, 1.695e-8		1.221e+2, 2.079e-8	1.221e+2, 1.457e-8	1.221e+2, 8.102e-9					1.221e+2, 1.511e-8	1.221e+2, 1.460e-8	1.221e+2, 9.620e-8	1.221e+2, 1.065e-8	1.221e+2, 1.190e-8	1.221e+2, 2.515e-8
1.222e+2, 1.197e-8	1.222e+2, 1.484e-8	1.222e+2, 1.646e-8	1.222e+2, 9.413e-9	1.222e+2, 6.362e-9	1.222e+2, 1.697e-8		1.222e+2, 2.102e-8	1.222e+2, 1.484e-8	1.222e+2, 8.206e-9					1.222e+2, 1.517e-8	1.222e+2, 1.456e-8	1.222e+2, 9.617e-8	1.222e+2, 1.027e-8	1.222e+2, 1.175e-8	1.222e+2, 2.528e-8
1.223e+2, 1.187e-8	1.223e+2, 1.482e-8	1.223e+2, 1.611e-8	1.223e+2, 9.351e-9	1.223e+2, 6.331e-9	1.223e+2, 1.737e-8		1.223e+2, 2.100e-8	1.223e+2, 1.482e-8	1.223e+2, 8.292e-9					1.223e+2, 1.532e-8	1.223e+2, 1.463e-8	1.223e+2, 9.615e-8	1.223e+2, 1.026e-8	1.223e+2, 1.164e-8	1.223e+2, 2.530e-8
1.224e+2, 1.193e-8	1.224e+2, 1.488e-8	1.224e+2, 1.621e-8	1.224e+2, 9.377e-9	1.224e+2, 6.221e-9	1.224e+2, 1.693e-8		1.224e+2, 2.107e-8	1.224e+2, 1.488e-8	1.224e+2, 8.473e-9					1.224e+2, 1.525e-8	1.224e+2, 1.468e-8	1.224e+2, 9.615e-8	1.224e+2, 1.045e-8	1.224e+2, 1.148e-8	1.224e+2, 2.495e-8
1.225e+2, 1.194e-8	1.225e+2, 1.477e-8	1.225e+2, 1.616e-8	1.225e+2, 8.919e-9	1.225e+2, 6.828e-9	1.225e+2, 1.753e-8		1.225e+2, 2.106e-8	1.225e+2, 1.477e-8	1.225e+2, 8.335e-9					1.225e+2, 1.529e-8	1.225e+2, 1.483e-8	1.225e+2, 9.614e-8	1.225e+2, 1.056e-8	1.225e+2, 1.168e-8	1.225e+2, 2.534e-8
1.226e+2, 1.221e-8	1.226e+2, 1.478e-8	1.226e+2, 1.612e-8	1.226e+2, 9.069e-9	1.226e+2, 6.489e-9	1.226e+2, 1.699e-8		1.226e+2, 2.117e-8	1.226e+2, 1.478e-8	1.226e+2, 8.255e-9					1.226e+2, 1.525e-8	1.226e+2, 1.482e-8	1.226e+2, 9.613e-8	1.226e+2, 1.051e-8	1.226e+2, 1.178e-8	1.226e+2, 2.507e-8
1.227e+2, 1.154e-8	1.227e+2, 1.463e-8	1.227e+2, 1.660e-8	1.227e+2, 9.340e-9	1.227e+2, 6.232e-9	1.227e+2, 1.718e-8		1.227e+2, 2.062e-8	1.227e+2, 1.463e-8	1.227e+2, 8.253e-9					1.227e+2, 1.518e-8	1.227e+2, 1.491e-8	1.227e+2, 9.613e-8	1.227e+2, 1.044e-8	1.227e+2, 1.174e-8	1.227e+2, 2.482e-8
1.228e+2, 1.161e-8	1.228e+2, 1.454e-8	1.228e+2, 1.620e-8	1.228e+2, 9.152e-9	1.228e+2, 6.465e-9	1.228e+2, 1.734e-8		1.228e+2, 2.108e-8	1.228e+2, 1.454e-8	1.228e+2, 8.120e-9					1.228e+2, 1.509e-8	1.228e+2, 1.479e-8	1.228e+2, 9.611e-8	1.228e+2, 1.042e-8	1.228e+2, 1.197e-8	1.228e+2, 2.517e-8
1.229e+2, 1.162e-8	1.229e+2, 1.514e-8	1.229e+2, 1.627e-8	1.229e+2, 8.838e-9	1.229e+2, 6.724e-9	1.229e+2, 1.702e-8		1.229e+2, 2.089e-8	1.229e+2, 1.514e-8	1.229e+2, 8.429e-9					1.229e+2, 1.520e-8	1.229e+2, 1.459e-8	1.229e+2, 9.610e-8	1.229e+2, 1.059e-8	1.229e+2, 1.182e-8	1.229e+2, 2.501e-8
1.230e+2, 1.186e-8	1.230e+2, 1.469e-8	1.230e+2, 1.601e-8	1.230e+2, 9.548e-9	1.230e+2, 7.051e-9	1.230e+2, 1.722e-8		1.230e+2, 2.083e-8	1.230e+2, 1.469e-8	1.230e+2, 8.149e-9					1.230e+2, 1.530e-8	1.230e+2, 1.471e-8	1.230e+2, 9.608e-8	1.230e+2, 1.073e-8	1.230e+2, 1.188e-8	1.230e+2, 2.489e-8
1.231e+2, 1.184e-8	1.231e+2, 1.465e-8	1.231e+2, 1.607e-8	1.231e+2, 9.301e-9	1.231e+2, 6.771e-9	1.231e+2, 1.717e-8		1.231e+2, 2.104e-8	1.231e+2, 1.465e-8	1.231e+2, 8.373e-9					1.231e+2, 1.508e-8	1.231e+2, 1.453e-8	1.231e+2, 9.606e-8	1.231e+2, 1.040e-8	1.231e+2, 1.174e-8	1.231e+2, 2.499e-8
1.232e+2, 1.188e-8	1.232e+2, 1.471e-8	1.232e+2, 1.598e-8	1.232e+2, 9.543e-9	1.232e+2, 6.668e-9	1.232e+2, 1.703e-8		1.232e+2, 2.102e-8	1.232e+2, 1.471e-8	1.232e+2, 8.318e-9					1.232e+2, 1.516e-8	1.232e+2, 1.474e-8	1.232e+2, 9.605e-8	1.232e+2, 1.078e-8	1.232e+2, 1.209e-8	1.232e+2, 2.508e-8
1.233e+2, 1.180e-8	1.233e+2, 1.473e-8	1.233e+2, 1.619e-8	1.233e+2, 9.202e-9	1.233e+2, 6.315e-9	1.233e+2, 1.736e-8		1.233e+2, 2.061e-8	1.233e+2, 1.473e-8	1.233e+2, 8.241e-9					1.233e+2, 1.521e-8	1.233e+2, 1.501e-8	1.233e+2, 9.605e-8	1.233e+2, 1.064e-8	1.233e+2, 1.182e-8	1.233e+2, 2.518e-8
1.234e+2, 1.171e-8	1.234e+2, 1.481e-8	1.234e+2, 1.639e-8	1.234e+2, 9.030e-9	1.234e+2, 6.682e-9	1.234e+2, 1.706e-8		1.234e+2, 2.084e-8	1.234e+2, 1.481e-8	1.234e+2, 8.201e-9					1.234e+2, 1.504e-8	1.234e+2, 1.474e-8	1.234e+2, 9.602e-8	1.234e+2, 1.040e-8	1.234e+2, 1.155e-8	1.234e+2, 2.503e-8
1.235e+2, 1.185e-8	1.235e+2, 1.497e-8	1.235e+2, 1.622e-8	1.235e+2, 8.973e-9	1.235e+2, 6.394e-9	1.235e+2, 1.739e-8		1.235e+2, 2.112e-8	1.235e+2, 1.497e-8	1.235e+2, 8.321e-9					1.235e+2, 1.516e-8	1.235e+2, 1.443e-8	1.235e+2, 9.601e-8	1.235e+2, 1.063e-8	1.235e+2, 1.142e-8	1.235e+2, 2.487e-8
1.236e+2, 1.149e-8	1.236e+2, 1.466e-8	1.236e+2, 1.611e-8	1.236e+2, 9.211e-9	1.236e+2, 6.522e-9	1.236e+2, 1.696e-8		1.236e+2, 2.089e-8	1.236e+2, 1.466e-8	1.236e+2, 8.396e-9					1.236e+2, 1.512e-8	1.236e+2, 1.470e-8	1.236e+2, 9.598e-8	1.236e+2, 1.039e-8	1.236e+2, 1.172e-8	1.236e+2, 2.476e-8
1.237e+2, 1.168e-8	1.237e+2, 1.483e-8	1.237e+2, 1.604e-8	1.237e+2, 8.789e-9	1.237e+2, 6.647e-9	1.237e+2, 1.681e-8		1.237e+2, 2.090e-8	1.237e+2, 1.483e-8	1.237e+2, 8.154e-9					1.237e+2, 1.490e-8	1.237e+2, 1.439e-8	1.237e+2, 9.600e-8	1.237e+2, 1.090e-8	1.237e+2, 1.141e-8	1.237e+2, 2.486e-8
1.238e+2, 1.207e-8	1.238e+2, 1.494e-8	1.238e+2, 1.622e-8	1.238e+2, 9.552e-9	1.238e+2, 6.642e-9	1.238e+2, 1.720e-8		1.238e+2, 2.090e-8	1.238e+2, 1.494e-8	1.238e+2, 8.255e-9					1.238e+2, 1.518e-8	1.238e+2, 1.504e-8	1.238e+2, 9.598e-8	1.238e+2, 1.028e-8	1.238e+2, 1.172e-8	1.238e+2, 2.483e-8
1.239e+2, 1.148e-8	1.239e+2, 1.467e-8	1.239e+2, 1.603e-8	1.239e+2, 9.420e-9	1.239e+2, 6.394e-9	1.239e+2, 1.711e-8		1.239e+2, 2.084e-8	1.239e+2, 1.467e-8	1.239e+2, 8.032e-9					1.239e+2, 1.513e-8	1.239e+2, 1.497e-8	1.239e+2, 9.595e-8	1.239e+2, 1.054e-8	1.239e+2, 1.156e-8	1.239e+2, 2.527e-8
1.240e+2, 1.103e-8	1.240e+2, 1.490e-8	1.240e+2, 1.616e-8	1.240e+2, 9.176e-9	1.240e+2, 6.797e-9	1.240e+2, 1.712e-8		1.240e+2, 2.086e-8	1.240e+2, 1.490e-8	1.240e+2, 8.215e-9					1.240e+2, 1.497e-8	1.240e+2, 1.455e-8	1.240e+2, 9.595e-8	1.240e+2, 1.046e-8	1.240e+2, 1.183e-8	1.240e+2, 2.514e-8
1.241e+2, 1.108e-8	1.241e+2, 1.511e-8	1.241e+2, 1.603e-8	1.241e+2, 8.887e-9	1.241e+2, 6.492e-9	1.241e+2, 1.711e-8		1.241e+2, 2.120e-8	1.241e+2, 1.511e-8	1.241e+2, 8.434e-9					1.241e+2, 1.518e-8	1.241e+2, 1.476e-8	1.241e+2, 9.594e-8	1.241e+2, 1.047e-8	1.241e+2, 1.164e-8	1.241e+2, 2.493e-8
1.242e+2, 1.146e-8	1.242e+2, 1.486e-8	1.242e+2, 1.627e-8	1.242e+2, 9.316e-9	1.242e+2, 6.343e-9	1.242e+2, 1.725e-8		1.242e+2, 2.111e-8	1.242e+2, 1.486e-8	1.242e+2, 8.177e-9					1.242e+2, 1.510e-8	1.242e+2, 1.490e-8	1.242e+2, 9.592e-8	1.242e+2, 1.068e-8	1.242e+2, 1.155e-8	1.242e+2, 2.495e-8
1.243e+2, 1.142e-8	1.243e+2, 1.489e-8	1.243e+2, 1.618e-8	1.243e+2, 9.262e-9	1.243e+2, 6.439e-9	1.243e+2, 1.731e-8		1.243e+2, 2.036e-8	1.243e+2, 1.489e-8	1.243e+2, 8.209e-9					1.243e+2, 1.516e-8	1.243e+2, 1.485e-8	1.243e+2, 9.591e-8	1.243e+2, 1.028e-8	1.243e+2, 1.153e-8	1.243e+2, 2.503e-8
1.244e+2, 1.174e-8	1.244e+2, 1.485e-8	1.244e+2, 1.629e-8	1.244e+2, 9.027e-9	1.244e+2, 6.617e-9	1.244e+2, 1.694e-8		1.244e+2, 2.068e-8	1.244e+2, 1.485e-8	1.244e+2, 8.353e-9					1.244e+2, 1.502e-8	1.244e+2, 1.484e-8	1.244e+2, 9.591e-8	1.244e+2, 1.085e-8	1.244e+2, 1.158e-8	1.244e+2, 2.485e-8
1.245e+2, 1.162e-8	1.245e+2, 1.476e-8	1.245e+2, 1.599e-8	1.245e+2, 9.337e-9	1.245e+2, 6.736e-9	1.245e+2, 1.728e-8		1.245e+2, 2.082e-8	1.245e+2, 1.476e-8	1.245e+2, 8.315e-9					1.245e+2, 1.515e-8	1.245e+2, 1.487e-8	1.245e+2, 9.591e-8	1.245e+2, 1.038e-8	1.245e+2, 1.157e-8	1.245e+2, 2.473e-8
1.246e+2, 1.192e-8	1.246e+2, 1.475e-8	1.246e+2, 1.630e-8	1.246e+2, 9.065e-9	1.246e+2, 6.811e-9	1.246e+2, 1.709e-8		1.246e+2, 2.066e-8	1.246e+2, 1.475e-8	1.246e+2, 8.194e-9					1.246e+2, 1.493e-8	1.246e+2, 1.472e-8	1.246e+2, 9.590e-8	1.246e+2, 1.035e-8	1.246e+2, 1.189e-8	1.246e+2, 2.471e-8
1.247e+2, 1.148e-8	1.247e+2, 1.486e-8	1.247e+2, 1.630e-8	1.247e+2, 8.917e-9	1.247e+2, 6.357e-9	1.247e+2, 1.710e-8		1.247e+2, 2.077e-8	1.247e+2, 1.486e-8	1.247e+2, 7.964e-9					1.247e+2, 1.515e-8	1.247e+2, 1.482e-8	1.247e+2, 9.588e-8	1.247e+2, 1.050e-8	1.247e+2, 1.163e-8	1.247e+2, 2.484e-8
1.248e+2, 1.167e-8	1.248e+2, 1.480e-8	1.248e+2, 1.610e-8	1.248e+2, 9.158e-9	1.248e+2, 6.639e-9	1.248e+2, 1.710e-8		1.248e+2, 2.098e-8	1.248e+2, 1.480e-8	1.248e+2, 8.373e-9					1.248e+2, 1.498e-8	1.248e+2, 1.476e-8	1.248e+2, 9.586e-8	1.248e+2, 1.066e-8	1.248e+2, 1.154e-8	1.248e+2, 2.489e-8
1.249e+2, 1.175e-8	1.249e+2, 1.488e-8	1.249e+2, 1.580e-8	1.249e+2, 8.925e-9	1.249e+2, 6.540e-9	1.249e+2, 1.708e-8		1.249e+2, 2.095e-8	1.249e+2, 1.488e-8	1.249e+2, 8.345e-9					1.249e+2, 1.501e-8	1.249e+2, 1.477e-8	1.249e+2, 9.586e-8	1.249e+2, 1.073e-8	1.249e+2, 1.206e-8	1.249e+2, 2.505e-8
1.250e+2, 1.158e-8	1.250e+2, 1.482e-8	1.250e+2, 1.605e-8	1.250e+2, 9.004e-9	1.250e+2, 6.143e-9	1.250e+2, 1.696e-8		1.250e+2, 2.084e-8	1.250e+2, 1.482e-8	1.250e+2, 8.332e-9					1.250e+2, 1.496e-8	1.250e+2, 1.468e-8	1.250e+2, 9.584e-8	1.250e+2, 1.032e-8	1.250e+2, 1.172e-8	1.250e+2, 2.495e-8
1.251e+2, 1.168e-8	1.251e+2, 1.482e-8	1.251e+2, 1.605e-8	1.251e+2, 9.102e-9	1.251e+2, 6.326e-9	1.251e+2, 1.685e-8		1.251e+2, 2.098e-8	1.251e+2, 1.482e-8	1.251e+2, 8.050e-9					1.251e+2, 1.480e-8	1.251e+2, 1.481e-8	1.251e+2, 9.583e-8	1.251e+2, 1.061e-8	1.251e+2, 1.200e-8	1.251e+2, 2.487e-8
1.252e+2, 1.154e-8	1.252e+2, 1.500e-8	1.252e+2, 1.621e-8	1.252e+2, 8.995e-9	1.252e+2, 6.564e-9	1.252e+2, 1.720e-8		1.252e+2, 2.061e-8	1.252e+2, 1.500e-8	1.252e+2, 8.304e-9					1.252e+2, 1.503e-8	1.252e+2, 1.460e-8	1.252e+2, 9.581e-8	1.252e+2, 1.045e-8	1.252e+2, 1.141e-8	1.252e+2, 2.498e-8
1.253e+2, 1.166e-8	1.253e+2, 1.472e-8	1.253e+2, 1.632e-8	1.253e+2, 9.124e-9	1.253e+2, 6.661e-9	1.253e+2, 1.704e-8		1.253e+2, 2.076e-8	1.253e+2, 1.472e-8	1.253e+2, 8.112e-9					1.253e+2, 1.520e-8	1.253e+2, 1.478e-8	1.253e+2, 9.579e-8	1.253e+2, 1.078e-8	1.253e+2, 1.205e-8	1.253e+2, 2.479e-8
1.254e+2, 1.164e-8	1.254e+2, 1.479e-8	1.254e+2, 1.607e-8	1.254e+2, 8.975e-9	1.254e+2, 6.415e-9	1.254e+2, 1.727e-8		1.254e+2, 2.092e-8	1.254e+2, 1.479e-8	1.254e+2, 8.322e-9					1.254e+2, 1.519e-8	1.254e+2, 1.455e-8	1.254e+2, 9.577e-8	1.254e+2, 1.046e-8	1.254e+2, 1.189e-8	1.254e+2, 2.527e-8
1.255e+2, 1.141e-8	1.255e+2, 1.484e-8	1.255e+2, 1.596e-8	1.255e+2, 9.201e-9	1.255e+2, 6.032e-9	1.255e+2, 1.725e-8		1.255e+2, 2.094e-8	1.255e+2, 1.484e-8	1.255e+2, 8.075e-9					1.255e+2, 1.493e-8	1.255e+2, 1.478e-8	1.255e+2, 9.577e-8	1.255e+2, 1.046e-8	1.255e+2, 1.133e-8	1.255e+2, 2.480e-8
1.256e+2, 1.163e-8	1.256e+2, 1.481e-8	1.256e+2, 1.629e-8	1.256e+2, 9.090e-9	1.256e+2, 6.352e-9	1.256e+2, 1.703e-8		1.256e+2, 2.070e-8	1.256e+2, 1.481e-8	1.256e+2, 8.310e-9					1.256e+2, 1.515e-8	1.256e+2, 1.463e-8	1.256e+2, 9.575e-8	1.256e+2, 1.046e-8	1.256e+2, 1.160e-8	1.256e+2, 2.535e-8
1.257e+2, 1.191e-8	1.257e+2, 1.463e-8	1.257e+2, 1.613e-8	1.257e+2, 8.911e-9	1.257e+2, 6.407e-9	1.257e+2, 1.701e-8		1.257e+2, 2.080e-8	1.257e+2, 1.463e-8	1.257e+2, 8.090e-9					1.257e+2, 1.496e-8	1.257e+2, 1.499e-8	1.257e+2, 9.573e-8	1.257e+2, 1.063e-8	1.257e+2, 1.186e-8	1.257e+2, 2.485e-8
1.258e+2, 1.169e-8	1.258e+2, 1.464e-8	1.258e+2, 1.608e-8	1.258e+2, 9.219e-9	1.258e+2, 6.163e-9	1.258e+2, 1.705e-8		1.258e+2, 2.063e-8	1.258e+2, 1.464e-8	1.258e+2, 8.230e-9					1.258e+2, 1.501e-8	1.258e+2, 1.479e-8	1.258e+2, 9.572e-8	1.258e+2, 1.046e-8	1.258e+2, 1.166e-8	1.258e+2, 2.483e-8
1.259e+2, 1.160e-8	1.259e+2, 1.492e-8	1.259e+2, 1.606e-8	1.259e+2, 9.242e-9	1.259e+2, 6.184e-9	1.259e+2, 1.717e-8		1.259e+2, 2.073e-8	1.259e+2, 1.492e-8	1.259e+2, 8.209e-9					1.259e+2, 1.503e-8	1.259e+2, 1.508e-8	1.259e+2, 9.571e-8	1.259e+2, 1.067e-8	1.259e+2, 1.178e-8	1.259e+2, 2.498e-8
1.260e+2, 1.154e-8	1.260e+2, 1.500e-8	1.260e+2, 1.606e-8	1.260e+2, 9.038e-9	1.260e+2, 6.145e-9	1.260e+2, 1.708e-8		1.260e+2, 2.065e-8	1.260e+2, 1.500e-8	1.260e+2, 8.186e-9					1.260e+2, 1.500e-8	1.260e+2, 1.463e-8	1.260e+2, 9.570e-8	1.260e+2, 1.043e-8	1.260e+2, 1.158e-8	1.260e+2, 2.468e-8
1.261e+2, 1.164e-8	1.261e+2, 1.495e-8	1.261e+2, 1.620e-8	1.261e+2, 9.020e-9	1.261e+2, 6.461e-9	1.261e+2, 1.693e-8		1.261e+2, 2.093e-8	1.261e+2, 1.495e-8	1.261e+2, 8.225e-9					1.261e+2, 1.513e-8	1.261e+2, 1.474e-8	1.261e+2, 9.569e-8	1.261e+2, 1.033e-8	1.261e+2, 1.177e-8	1.261e+2, 2.479e-8
1.262e+2, 1.171e-8	1.262e+2, 1.484e-8	1.262e+2, 1.631e-8	1.262e+2, 9.074e-9	1.262e+2, 6.398e-9	1.262e+2, 1.693e-8		1.262e+2, 2.067e-8	1.262e+2, 1.484e-8	1.262e+2, 8.157e-9					1.262e+2, 1.505e-8	1.262e+2, 1.482e-8	1.262e+2, 9.568e-8	1.262e+2, 1.051e-8	1.262e+2, 1.175e-8	1.262e+2, 2.465e-8
1.263e+2, 1.174e-8	1.263e+2, 1.440e-8	1.263e+2, 1.615e-8	1.263e+2, 8.793e-9	1.263e+2, 6.109e-9	1.263e+2, 1.704e-8		1.263e+2, 2.065e-8	1.263e+2, 1.440e-8	1.263e+2, 8.171e-9					1.263e+2, 1.491e-8	1.263e+2, 1.457e-8	1.263e+2, 9.567e-8	1.263e+2, 1.041e-8	1.263e+2, 1.184e-8	1.263e+2, 2.495e-8
1.264e+2, 1.169e-8	1.264e+2, 1.475e-8	1.264e+2, 1.624e-8	1.264e+2, 9.085e-9	1.264e+2, 6.532e-9	1.264e+2, 1.716e-8		1.264e+2, 2.071e-8	1.264e+2, 1.475e-8	1.264e+2, 8.056e-9					1.264e+2, 1.515e-8	1.264e+2, 1.460e-8	1.264e+2, 9.563e-8	1.264e+2, 1.042e-8	1.264e+2, 1.151e-8	1.264e+2, 2.444e-8
1.265e+2, 1.168e-8	1.265e+2, 1.487e-8	1.265e+2, 1.606e-8	1.265e+2, 9.427e-9	1.265e+2, 6.339e-9	1.265e+2, 1.669e-8		1.265e+2, 2.053e-8	1.265e+2, 1.487e-8	1.265e+2, 8.217e-9					1.265e+2, 1.507e-8	1.265e+2, 1.450e-8	1.265e+2, 9.562e-8	1.265e+2, 1.065e-8	1.265e+2, 1.185e-8	1.265e+2, 2.487e-8
1.266e+2, 1.171e-8	1.266e+2, 1.486e-8	1.266e+2, 1.630e-8	1.266e+2, 9.524e-9	1.266e+2, 6.437e-9	1.266e+2, 1.693e-8		1.266e+2, 2.066e-8	1.266e+2, 1.486e-8	1.266e+2, 8.193e-9					1.266e+2, 1.490e-8	1.266e+2, 1.466e-8	1.266e+2, 9.562e-8	1.266e+2, 1.046e-8	1.266e+2, 1.153e-8	1.266e+2, 2.501e-8
1.267e+2, 1.152e-8	1.267e+2, 1.479e-8	1.267e+2, 1.605e-8	1.267e+2, 8.824e-9	1.267e+2, 6.387e-9	1.267e+2, 1.692e-8		1.267e+2, 2.072e-8	1.267e+2, 1.479e-8	1.267e+2, 8.106e-9					1.267e+2, 1.509e-8	1.267e+2, 1.464e-8	1.267e+2, 9.561e-8	1.267e+2, 1.050e-8	1.267e+2, 1.174e-8	1.267e+2, 2.501e-8
1.268e+2, 1.164e-8	1.268e+2, 1.468e-8	1.268e+2, 1.625e-8	1.268e+2, 9.036e-9	1.268e+2, 6.150e-9	1.268e+2, 1.690e-8		1.268e+2, 2.084e-8	1.268e+2, 1.468e-8	1.268e+2, 8.196e-9					1.268e+2, 1.491e-8	1.268e+2, 1.455e-8	1.268e+2, 9.560e-8	1.268e+2, 1.049e-8	1.268e+2, 1.169e-8	1.268e+2, 2.461e-8
1.269e+2, 1.167e-8	1.269e+2, 1.469e-8	1.269e+2, 1.634e-8	1.269e+2, 9.178e-9	1.269e+2, 6.422e-9	1.269e+2, 1.660e-8		1.269e+2, 2.076e-8	1.269e+2, 1.469e-8	1.269e+2, 8.241e-9					1.269e+2, 1.504e-8	1.269e+2, 1.463e-8	1.269e+2, 9.558e-8	1.269e+2, 1.057e-8	1.269e+2, 1.172e-8	1.269e+2, 2.486e-8
1.270e+2, 1.167e-8	1.270e+2, 1.441e-8	1.270e+2, 1.607e-8	1.270e+2, 8.821e-9	1.270e+2, 6.607e-9	1.270e+2, 1.676e-8		1.270e+2, 2.063e-8	1.270e+2, 1.441e-8	1.270e+2, 8.354e-9					1.270e+2, 1.517e-8	1.270e+2, 1.456e-8	1.270e+2, 9.558e-8	1.270e+2, 1.073e-8	1.270e+2, 1.165e-8	1.270e+2, 2.470e-8
1.271e+2, 1.159e-8	1.271e+2, 1.454e-8	1.271e+2, 1.610e-8	1.271e+2, 9.340e-9	1.271e+2, 6.360e-9	1.271e+2, 1.707e-8		1.271e+2, 2.054e-8	1.271e+2, 1.454e-8	1.271e+2, 8.136e-9					1.271e+2, 1.485e-8	1.271e+2, 1.456e-8	1.271e+2, 9.555e-8	1.271e+2, 1.045e-8	1.271e+2, 1.148e-8	1.271e+2, 2.479e-8
1.272e+2, 1.175e-8	1.272e+2, 1.500e-8	1.272e+2, 1.653e-8	1.272e+2, 8.635e-9	1.272e+2, 6.398e-9	1.272e+2, 1.657e-8		1.272e+2, 2.074e-8	1.272e+2, 1.500e-8	1.272e+2, 8.176e-9					1.272e+2, 1.490e-8	1.272e+2, 1.496e-8	1.272e+2, 9.553e-8	1.272e+2, 1.036e-8	1.272e+2, 1.183e-8	1.272e+2, 2.489e-8
1.273e+2, 1.157e-8	1.273e+2, 1.489e-8	1.273e+2, 1.618e-8	1.273e+2, 9.360e-9	1.273e+2, 6.531e-9	1.273e+2, 1.664e-8		1.273e+2, 2.069e-8	1.273e+2, 1.489e-8	1.273e+2, 8.106e-9					1.273e+2, 1.493e-8	1.273e+2, 1.465e-8	1.273e+2, 9.551e-8	1.273e+2, 1.071e-8	1.273e+2, 1.133e-8	1.273e+2, 2.436e-8
1.274e+2, 1.163e-8	1.274e+2, 1.496e-8	1.274e+2, 1.599e-8	1.274e+2, 8.881e-9	1.274e+2, 6.246e-9	1.274e+2, 1.681e-8		1.274e+2, 2.051e-8	1.274e+2, 1.496e-8	1.274e+2, 8.130e-9					1.274e+2, 1.504e-8	1.274e+2, 1.480e-8	1.274e+2, 9.548e-8	1.274e+2, 1.048e-8	1.274e+2, 1.159e-8	1.274e+2, 2.527e-8
1.275e+2, 1.174e-8	1.275e+2, 1.476e-8	1.275e+2, 1.585e-8	1.275e+2, 8.921e-9	1.275e+2, 6.814e-9	1.275e+2, 1.669e-8		1.275e+2, 2.033e-8	1.275e+2, 1.476e-8	1.275e+2, 8.086e-9					1.275e+2, 1.487e-8	1.275e+2, 1.453e-8	1.275e+2, 9.548e-8	1.275e+2, 1.016e-8	1.275e+2, 1.162e-8	1.275e+2, 2.478e-8
1.276e+2, 1.142e-8	1.276e+2, 1.473e-8	1.276e+2, 1.605e-8	1.276e+2, 9.113e-9	1.276e+2, 6.098e-9	1.276e+2, 1.667e-8		1.276e+2, 2.053e-8	1.276e+2, 1.473e-8	1.276e+2, 8.265e-9					1.276e+2, 1.494e-8	1.276e+2, 1.458e-8	1.276e+2, 9.549e-8	1.276e+2, 1.036e-8	1.276e+2, 1.159e-8	1.276e+2, 2.489e-8
1.277e+2, 1.151e-8	1.277e+2, 1.458e-8	1.277e+2, 1.628e-8	1.277e+2, 8.920e-9	1.277e+2, 6.426e-9	1.277e+2, 1.683e-8		1.277e+2, 2.057e-8	1.277e+2, 1.458e-8	1.277e+2, 8.150e-9					1.277e+2, 1.501e-8	1.277e+2, 1.450e-8	1.277e+2, 9.547e-8	1.277e+2, 1.062e-8	1.277e+2, 1.165e-8	1.277e+2, 2.436e-8
1.278e+2, 1.163e-8	1.278e+2, 1.478e-8	1.278e+2, 1.606e-8	1.278e+2, 9.427e-9	1.278e+2, 6.441e-9	1.278e+2, 1.662e-8		1.278e+2, 2.065e-8	1.278e+2, 1.478e-8	1.278e+2, 8.233e-9					1.278e+2, 1.492e-8	1.278e+2, 1.452e-8	1.278e+2, 9.545e-8	1.278e+2, 1.067e-8	1.278e+2, 1.201e-8	1.278e+2, 2.444e-8
1.279e+2, 1.187e-8	1.279e+2, 1.495e-8	1.279e+2, 1.608e-8	1.279e+2, 8.858e-9	1.279e+2, 6.384e-9	1.279e+2, 1.686e-8		1.279e+2, 2.062e-8	1.279e+2, 1.495e-8	1.279e+2, 8.209e-9					1.279e+2, 1.473e-8	1.279e+2, 1.488e-8	1.279e+2, 9.543e-8	1.279e+2, 1.019e-8	1.279e+2, 1.175e-8	1.279e+2, 2.472e-8
1.280e+2, 1.159e-8	1.280e+2, 1.444e-8	1.280e+2, 1.590e-8	1.280e+2, 8.915e-9	1.280e+2, 6.516e-9	1.280e+2, 1.675e-8		1.280e+2, 2.073e-8	1.280e+2, 1.444e-8	1.280e+2, 8.105e-9					1.280e+2, 1.511e-8	1.280e+2, 1.455e-8	1.280e+2, 9.542e-8	1.280e+2, 1.028e-8	1.280e+2, 1.141e-8	1.280e+2, 2.473e-8
1.281e+2, 1.146e-8	1.281e+2, 1.461e-8	1.281e+2, 1.606e-8	1.281e+2, 9.207e-9	1.281e+2, 6.435e-9	1.281e+2, 1.680e-8		1.281e+2, 2.064e-8	1.281e+2, 1.461e-8	1.281e+2, 8.142e-9					1.281e+2, 1.485e-8	1.281e+2, 1.467e-8	1.281e+2, 9.541e-8	1.281e+2, 1.023e-8	1.281e+2, 1.194e-8	1.281e+2, 2.500e-8
1.282e+2, 1.160e-8	1.282e+2, 1.483e-8	1.282e+2, 1.620e-8	1.282e+2, 8.994e-9	1.282e+2, 6.713e-9	1.282e+2, 1.690e-8		1.282e+2, 2.059e-8	1.282e+2, 1.483e-8	1.282e+2, 8.024e-9					1.282e+2, 1.495e-8	1.282e+2, 1.460e-8	1.282e+2, 9.543e-8	1.282e+2, 1.053e-8	1.282e+2, 1.167e-8	1.282e+2, 2.472e-8
1.283e+2, 1.143e-8	1.283e+2, 1.469e-8	1.283e+2, 1.593e-8	1.283e+2, 8.874e-9	1.283e+2, 6.550e-9	1.283e+2, 1.704e-8		1.283e+2, 2.057e-8	1.283e+2, 1.469e-8	1.283e+2, 8.202e-9					1.283e+2, 1.470e-8	1.283e+2, 1.463e-8	1.283e+2, 9.541e-8	1.283e+2, 1.039e-8	1.283e+2, 1.182e-8	1.283e+2, 2.432e-8
1.284e+2, 1.159e-8	1.284e+2, 1.475e-8	1.284e+2, 1.577e-8	1.284e+2, 8.862e-9	1.284e+2, 6.366e-9	1.284e+2, 1.695e-8		1.284e+2, 2.057e-8	1.284e+2, 1.475e-8	1.284e+2, 8.070e-9					1.284e+2, 1.489e-8	1.284e+2, 1.466e-8	1.284e+2, 9.541e-8	1.284e+2, 1.048e-8	1.284e+2, 1.153e-8	1.284e+2, 2.452e-8
1.285e+2, 1.173e-8	1.285e+2, 1.434e-8	1.285e+2, 1.587e-8	1.285e+2, 8.831e-9	1.285e+2, 6.321e-9	1.285e+2, 1.665e-8		1.285e+2, 2.043e-8	1.285e+2, 1.434e-8	1.285e+2, 8.328e-9					1.285e+2, 1.492e-8	1.285e+2, 1.462e-8	1.285e+2, 9.539e-8	1.285e+2, 1.053e-8	1.285e+2, 1.171e-8	1.285e+2, 2.461e-8
1.286e+2, 1.184e-8	1.286e+2, 1.504e-8	1.286e+2, 1.625e-8	1.286e+2, 8.875e-9	1.286e+2, 6.306e-9	1.286e+2, 1.691e-8		1.286e+2, 2.011e-8	1.286e+2, 1.504e-8	1.286e+2, 8.159e-9					1.286e+2, 1.486e-8	1.286e+2, 1.456e-8	1.286e+2, 9.538e-8	1.286e+2, 1.088e-8	1.286e+2, 1.157e-8	1.286e+2, 2.448e-8
1.287e+2, 1.145e-8	1.287e+2, 1.478e-8	1.287e+2, 1.618e-8	1.287e+2, 9.147e-9	1.287e+2, 6.409e-9	1.287e+2, 1.690e-8		1.287e+2, 2.033e-8	1.287e+2, 1.478e-8	1.287e+2, 8.156e-9					1.287e+2, 1.478e-8	1.287e+2, 1.445e-8	1.287e+2, 9.537e-8	1.287e+2, 1.061e-8	1.287e+2, 1.182e-8	1.287e+2, 2.421e-8
1.288e+2, 1.167e-8	1.288e+2, 1.477e-8	1.288e+2, 1.624e-8	1.288e+2, 9.093e-9	1.288e+2, 6.547e-9	1.288e+2, 1.703e-8		1.288e+2, 2.013e-8	1.288e+2, 1.477e-8	1.288e+2, 8.102e-9					1.288e+2, 1.493e-8	1.288e+2, 1.458e-8	1.288e+2, 9.535e-8	1.288e+2, 1.059e-8	1.288e+2, 1.211e-8	1.288e+2, 2.456e-8
1.289e+2, 1.165e-8	1.289e+2, 1.453e-8	1.289e+2, 1.599e-8	1.289e+2, 8.804e-9	1.289e+2, 6.295e-9	1.289e+2, 1.682e-8		1.289e+2, 2.060e-8	1.289e+2, 1.453e-8	1.289e+2, 8.249e-9					1.289e+2, 1.501e-8	1.289e+2, 1.450e-8	1.289e+2, 9.533e-8	1.289e+2, 1.059e-8	1.289e+2, 1.157e-8	1.289e+2, 2.458e-8
1.290e+2, 1.148e-8	1.290e+2, 1.462e-8	1.290e+2, 1.581e-8	1.290e+2, 9.013e-9	1.290e+2, 6.274e-9	1.290e+2, 1.662e-8		1.290e+2, 2.030e-8	1.290e+2, 1.462e-8	1.290e+2, 7.969e-9					1.290e+2, 1.489e-8	1.290e+2, 1.431e-8	1.290e+2, 9.533e-8	1.290e+2, 1.079e-8	1.290e+2, 1.152e-8	1.290e+2, 2.433e-8
1.291e+2, 1.148e-8	1.291e+2, 1.477e-8	1.291e+2, 1.606e-8	1.291e+2, 9.124e-9	1.291e+2, 6.362e-9	1.291e+2, 1.659e-8		1.291e+2, 2.072e-8	1.291e+2, 1.477e-8	1.291e+2, 8.115e-9					1.291e+2, 1.479e-8	1.291e+2, 1.455e-8	1.291e+2, 9.530e-8	1.291e+2, 1.027e-8	1.291e+2, 1.152e-8	1.291e+2, 2.495e-8
1.292e+2, 1.165e-8	1.292e+2, 1.466e-8	1.292e+2, 1.610e-8	1.292e+2, 8.645e-9	1.292e+2, 6.378e-9	1.292e+2, 1.672e-8		1.292e+2, 2.037e-8	1.292e+2, 1.466e-8	1.292e+2, 8.169e-9					1.292e+2, 1.519e-8	1.292e+2, 1.440e-8	1.292e+2, 9.528e-8	1.292e+2, 1.060e-8	1.292e+2, 1.153e-8	1.292e+2, 2.480e-8
1.293e+2, 1.153e-8	1.293e+2, 1.501e-8	1.293e+2, 1.594e-8	1.293e+2, 9.015e-9	1.293e+2, 6.351e-9	1.293e+2, 1.668e-8		1.293e+2, 2.040e-8	1.293e+2, 1.501e-8	1.293e+2, 7.960e-9					1.293e+2, 1.489e-8	1.293e+2, 1.420e-8	1.293e+2, 9.528e-8	1.293e+2, 1.075e-8	1.293e+2, 1.177e-8	1.293e+2, 2.453e-8
1.294e+2, 1.166e-8	1.294e+2, 1.487e-8	1.294e+2, 1.593e-8	1.294e+2, 8.626e-9	1.294e+2, 6.195e-9	1.294e+2, 1.656e-8		1.294e+2, 2.034e-8	1.294e+2, 1.487e-8	1.294e+2, 8.148e-9					1.294e+2, 1.484e-8	1.294e+2, 1.417e-8	1.294e+2, 9.528e-8	1.294e+2, 1.011e-8	1.294e+2, 1.150e-8	1.294e+2, 2.441e-8
1.295e+2, 1.179e-8	1.295e+2, 1.480e-8	1.295e+2, 1.601e-8	1.295e+2, 9.248e-9	1.295e+2, 6.208e-9	1.295e+2, 1.685e-8		1.295e+2, 2.027e-8	1.295e+2, 1.480e-8	1.295e+2, 8.155e-9					1.295e+2, 1.479e-8	1.295e+2, 1.474e-8	1.295e+2, 9.527e-8	1.295e+2, 1.058e-8	1.295e+2, 1.176e-8	1.295e+2, 2.437e-8
1.296e+2, 1.153e-8	1.296e+2, 1.477e-8	1.296e+2, 1.592e-8	1.296e+2, 8.733e-9	1.296e+2, 6.533e-9	1.296e+2, 1.679e-8		1.296e+2, 2.053e-8	1.296e+2, 1.477e-8	1.296e+2, 8.122e-9					1.296e+2, 1.466e-8	1.296e+2, 1.435e-8	1.296e+2, 9.527e-8	1.296e+2, 1.037e-8	1.296e+2, 1.150e-8	1.296e+2, 2.465e-8
1.297e+2, 1.160e-8	1.297e+2, 1.469e-8	1.297e+2, 1.596e-8	1.297e+2, 9.093e-9	1.297e+2, 6.630e-9	1.297e+2, 1.669e-8		1.297e+2, 2.036e-8	1.297e+2, 1.469e-8	1.297e+2, 7.994e-9					1.297e+2, 1.470e-8	1.297e+2, 1.460e-8	1.297e+2, 9.526e-8	1.297e+2, 1.033e-8	1.297e+2, 1.165e-8	1.297e+2, 2.449e-8
1.298e+2, 1.142e-8	1.298e+2, 1.468e-8	1.298e+2, 1.580e-8	1.298e+2, 9.074e-9	1.298e+2, 6.415e-9	1.298e+2, 1.640e-8		1.298e+2, 2.032e-8	1.298e+2, 1.468e-8	1.298e+2, 8.162e-9					1.298e+2, 1.487e-8	1.298e+2, 1.459e-8	1.298e+2, 9.524e-8	1.298e+2, 1.020e-8	1.298e+2, 1.191e-8	1.298e+2, 2.466e-8
1.299e+2, 1.162e-8	1.299e+2, 1.458e-8	1.299e+2, 1.628e-8	1.299e+2, 9.025e-9	1.299e+2, 6.394e-9	1.299e+2, 1.686e-8		1.299e+2, 2.030e-8	1.299e+2, 1.458e-8	1.299e+2, 8.209e-9					1.299e+2, 1.473e-8	1.299e+2, 1.459e-8	1.299e+2, 9.523e-8	1.299e+2, 1.055e-8	1.299e+2, 1.184e-8	1.299e+2, 2.426e-8
1.300e+2, 1.131e-8	1.300e+2, 1.470e-8	1.300e+2, 1.602e-8	1.300e+2, 8.882e-9	1.300e+2, 6.357e-9	1.300e+2, 1.644e-8		1.300e+2, 2.036e-8	1.300e+2, 1.470e-8	1.300e+2, 7.901e-9					1.300e+2, 1.471e-8	1.300e+2, 1.443e-8	1.300e+2, 9.522e-8	1.300e+2, 1.047e-8	1.300e+2, 1.183e-8	1.300e+2, 2.469e-8
1.301e+2, 1.177e-8	1.301e+2, 1.470e-8	1.301e+2, 1.623e-8	1.301e+2, 8.402e-9	1.301e+2, 6.639e-9	1.301e+2, 1.652e-8		1.301e+2, 2.045e-8	1.301e+2, 1.470e-8	1.301e+2, 8.066e-9					1.301e+2, 1.492e-8	1.301e+2, 1.439e-8	1.301e+2, 9.520e-8	1.301e+2, 1.026e-8	1.301e+2, 1.169e-8	1.301e+2, 2.476e-8
1.302e+2, 1.154e-8	1.302e+2, 1.477e-8	1.302e+2, 1.564e-8	1.302e+2, 9.160e-9	1.302e+2, 6.141e-9	1.302e+2, 1.648e-8		1.302e+2, 2.050e-8	1.302e+2, 1.477e-8	1.302e+2, 8.068e-9					1.302e+2, 1.495e-8	1.302e+2, 1.451e-8	1.302e+2, 9.519e-8	1.302e+2, 1.030e-8	1.302e+2, 1.161e-8	1.302e+2, 2.463e-8
1.303e+2, 1.170e-8	1.303e+2, 1.493e-8	1.303e+2, 1.607e-8	1.303e+2, 8.669e-9	1.303e+2, 6.778e-9	1.303e+2, 1.661e-8		1.303e+2, 2.055e-8	1.303e+2, 1.493e-8	1.303e+2, 8.139e-9					1.303e+2, 1.485e-8	1.303e+2, 1.435e-8	1.303e+2, 9.517e-8	1.303e+2, 1.025e-8	1.303e+2, 1.169e-8	1.303e+2, 2.447e-8
1.304e+2, 1.161e-8	1.304e+2, 1.454e-8	1.304e+2, 1.632e-8	1.304e+2, 8.703e-9	1.304e+2, 6.337e-9	1.304e+2, 1.659e-8		1.304e+2, 2.005e-8	1.304e+2, 1.454e-8	1.304e+2, 8.106e-9					1.304e+2, 1.463e-8	1.304e+2, 1.434e-8	1.304e+2, 9.516e-8	1.304e+2, 1.027e-8	1.304e+2, 1.160e-8	1.304e+2, 2.471e-8
1.305e+2, 1.148e-8	1.305e+2, 1.488e-8	1.305e+2, 1.600e-8	1.305e+2, 8.995e-9	1.305e+2, 6.552e-9	1.305e+2, 1.650e-8		1.305e+2, 2.021e-8	1.305e+2, 1.488e-8	1.305e+2, 7.972e-9					1.305e+2, 1.462e-8	1.305e+2, 1.461e-8	1.305e+2, 9.513e-8	1.305e+2, 1.025e-8	1.305e+2, 1.163e-8	1.305e+2, 2.469e-8
1.306e+2, 1.161e-8	1.306e+2, 1.473e-8	1.306e+2, 1.597e-8	1.306e+2, 8.751e-9	1.306e+2, 6.450e-9	1.306e+2, 1.668e-8		1.306e+2, 2.032e-8	1.306e+2, 1.473e-8	1.306e+2, 8.135e-9					1.306e+2, 1.478e-8	1.306e+2, 1.443e-8	1.306e+2, 9.514e-8	1.306e+2, 1.019e-8	1.306e+2, 1.179e-8	1.306e+2, 2.433e-8
1.307e+2, 1.124e-8	1.307e+2, 1.480e-8	1.307e+2, 1.602e-8	1.307e+2, 8.789e-9	1.307e+2, 6.454e-9	1.307e+2, 1.641e-8		1.307e+2, 2.018e-8	1.307e+2, 1.480e-8	1.307e+2, 8.133e-9					1.307e+2, 1.491e-8	1.307e+2, 1.437e-8	1.307e+2, 9.513e-8	1.307e+2, 1.050e-8	1.307e+2, 1.167e-8	1.307e+2, 2.483e-8
1.308e+2, 1.162e-8	1.308e+2, 1.476e-8	1.308e+2, 1.626e-8	1.308e+2, 9.149e-9	1.308e+2, 6.269e-9	1.308e+2, 1.661e-8		1.308e+2, 2.016e-8	1.308e+2, 1.476e-8	1.308e+2, 7.967e-9					1.308e+2, 1.472e-8	1.308e+2, 1.465e-8	1.308e+2, 9.511e-8	1.308e+2, 1.034e-8	1.308e+2, 1.164e-8	1.308e+2, 2.439e-8
1.309e+2, 1.141e-8	1.309e+2, 1.444e-8	1.309e+2, 1.619e-8	1.309e+2, 8.829e-9	1.309e+2, 6.364e-9	1.309e+2, 1.663e-8		1.309e+2, 2.071e-8	1.309e+2, 1.444e-8	1.309e+2, 8.250e-9					1.309e+2, 1.471e-8	1.309e+2, 1.433e-8	1.309e+2, 9.509e-8	1.309e+2, 1.010e-8	1.309e+2, 1.173e-8	1.309e+2, 2.425e-8
1.310e+2, 1.170e-8	1.310e+2, 1.482e-8	1.310e+2, 1.580e-8	1.310e+2, 8.790e-9	1.310e+2, 9.805e-9	1.310e+2, 1.668e-8		1.310e+2, 2.045e-8	1.310e+2, 1.482e-8	1.310e+2, 8.205e-9					1.310e+2, 1.477e-8	1.310e+2, 1.471e-8	1.310e+2, 9.508e-8	1.310e+2, 1.042e-8	1.310e+2, 1.168e-8	1.310e+2, 2.436e-8
1.311e+2, 1.127e-8	1.311e+2, 1.496e-8	1.311e+2, 1.624e-8	1.311e+2, 9.130e-9	1.311e+2, 6.070e-9	1.311e+2, 1.653e-8		1.311e+2, 2.019e-8	1.311e+2, 1.496e-8	1.311e+2, 8.289e-9					1.311e+2, 1.490e-8	1.311e+2, 1.449e-8	1.311e+2, 9.507e-8	1.311e+2, 1.020e-8	1.311e+2, 1.187e-8	1.311e+2, 2.446e-8
1.312e+2, 1.160e-8	1.312e+2, 1.427e-8	1.312e+2, 1.613e-8	1.312e+2, 9.240e-9	1.312e+2, 4.537e-9	1.312e+2, 1.643e-8		1.312e+2, 2.038e-8	1.312e+2, 1.427e-8	1.312e+2, 8.141e-9					1.312e+2, 1.494e-8	1.312e+2, 1.441e-8	1.312e+2, 9.506e-8	1.312e+2, 1.033e-8	1.312e+2, 1.182e-8	1.312e+2, 2.457e-8
1.313e+2, 1.164e-8	1.313e+2, 1.477e-8	1.313e+2, 1.595e-8	1.313e+2, 8.946e-9	1.313e+2, 5.398e-9	1.313e+2, 1.621e-8		1.313e+2, 2.034e-8	1.313e+2, 1.477e-8	1.313e+2, 8.216e-9					1.313e+2, 1.478e-8	1.313e+2, 1.443e-8	1.313e+2, 9.505e-8	1.313e+2, 1.043e-8	1.313e+2, 1.183e-8	1.313e+2, 2.447e-8
1.314e+2, 1.157e-8	1.314e+2, 1.459e-8	1.314e+2, 1.606e-8	1.314e+2, 8.810e-9	1.314e+2, 6.030e-9	1.314e+2, 1.648e-8		1.314e+2, 2.017e-8	1.314e+2, 1.459e-8	1.314e+2, 8.170e-9					1.314e+2, 1.494e-8	1.314e+2, 1.437e-8	1.314e+2, 9.504e-8	1.314e+2, 1.019e-8	1.314e+2, 1.177e-8	1.314e+2, 2.402e-8
1.315e+2, 1.157e-8	1.315e+2, 1.458e-8	1.315e+2, 1.628e-8	1.315e+2, 8.753e-9	1.315e+2, 5.898e-9	1.315e+2, 1.655e-8		1.315e+2, 2.031e-8	1.315e+2, 1.458e-8	1.315e+2, 8.314e-9					1.315e+2, 1.498e-8	1.315e+2, 1.457e-8	1.315e+2, 9.505e-8	1.315e+2, 1.032e-8	1.315e+2, 1.174e-8	1.315e+2, 2.456e-8
[truncated: 3,461 more rows]

## Sheet: S1
Fig 1d	OCT4	NANOG	FOXA2	SHH	CORIN	OTX1	LMX1A	LMX1B	CNPY1	BRA	SOX17
org-1	0.01	0.006	603.19	170.2	234.4	5.56	3.45	138.51	242.86	0.0025	0.001
[truncated: 32 more rows]

## Sheet: S4
Fig 4b
Cluster	Timepooint	% cells	SEM
FP0	day15	16.37	0.71
[truncated: 39 more rows]

## Sheet: S6
	Fig. 6b				Fig. 6c
[truncated: 25 more rows]

[truncated: 2 more sheets: S7, S9]
